# Supplementary material for: Synthesis and crystal structure of dipotassium nickel polyphosphate
Source: Acta Crystallogr E Crystallogr Commun. 2025 Mar 19;81(Pt 4):324–7. doi: 10.1107/S2056989025002221 (PMC11974328; doi:10.1107/S2056989025002221)
Supplement: Supplementary file 1 [file e-81-00324-sup1.cif]

##############################################################################
#                                                                            #
# This CIF contains the data in a paper accepted for publication in          #
# Acta Crystallographica Section E. It conforms to the requirements of       #
# Notes for Authors for Acta Crystallographica Section E, and has been       #
# peer reviewed under the auspices of the IUCr Commission on Journals.       #
#                                                                            #
# Full details of the Crystallographic Information File format               #
# are given in the paper "The Crystallographic Information File (CIF):       #
# a New Standard Archive File for Crystallography" by S. R. Hall, F. H.      #
# Allen and I. D. Brown [Acta Cryst. (1991), A47, 655-685].                  #
#                                                                            #
# The current version of the core CIF dictionary is obtainable from          #
# ftp://ftp.iucr.org/pub/cif_core.dic.                                       #
#                                                                            #
# Software is freely available for graphical display of the structure(s)     #
# in this CIF. For information consult the CIF software page                 #
# http://www.iucr.org/resources/cif/software.                                #
#                                                                            #
# This file may be used for bona fide research purposes within the           #
# scientific community so long as proper attribution is given to the journal # 
# article from which it was obtained.                                        #
#                                                                            #
##############################################################################
data_I
_audit_creation_method
;
Olex2 1.5
(compiled 2024.02.16 svn.r378c4104 for OlexSys, GUI svn.r6928)
;
_journal_date_recd_electronic     2025-02-20
_journal_date_accepted     2025-03-11
_journal_name_full     'Acta Crystallographica, Section E'
_journal_year     2025
_journal_volume     81
_journal_issue      4
_journal_page_first     0
_journal_page_last     0
_journal_paper_category     GI
_journal_paper_doi     10.1107/S2056989025002221
_journal_coeditor_code     EV2014
_publ_contact_author_name     'Ibrahima Elhadji Thiam'
_publ_contact_author_address
;
D\'epartement de Chimie
Facult\'e des Sciences et Techniques
Universit\'e Cheik Anta Diop
Dakar
S\'en\'egal
;
_publ_contact_author_email     'i6thiam@yahoo.fr'
_publ_contact_author_fax     ?
_publ_contact_author_phone     '+221775602300'
_publ_section_title
;
Synthesis and crystal structure of dipotassium nickel polyphosphate
;
loop_
    _publ_author_name
    _publ_author_footnote
    _publ_author_address
    'Thiam, El Waleda Moustapha' .
;
Unit\'e de Recherche en Chimie des Mat\'eriaux, D\'epartement de Chimie,
Facult\'e des Sciences et Techniques, Universit\'e de Nouakchott
Mauritania
;
    'Ba, Kalidou Mamadou' .
;
Unit\'e de Recherche en Chimie des Mat\'eriaux, D\'epartement de Chimie,
Facult\'e des Sciences et Techniques, Universit\'e de Nouakchott
Mauritania
;
    'Kane, Aichata Yaya' .
;
Unit\'e de Recherche en Chimie des Mat\'eriaux, D\'epartement de Chimie,
Facult\'e des Sciences et Techniques, Universit\'e de Nouakchott
Mauritania
;
    'Thiam, Ibrahima Elhadji' .
;
D\'epartement de Chimie
Facult\'e des Sciences et Techniques
Universit\'e Cheik Anta Diop
Dakar
Senegal
;
    'Claiser, Nicolas' .
;
CNRS, Laboratoire CRM2, UMR CNRS 7036, Universit\'e de Lorraine,
boulevard des aiguillettes, BP 70239, Vandoeuvre-l\`es-Nancy, 54506,
France
;
    'Souhassou, Mohamed' .
;
CNRS, Laboratoire CRM2, UMR CNRS 7036, Universit\'e de Lorraine,
boulevard des aiguillettes, BP 70239, Vandoeuvre-l\`es-Nancy, 54506,
France
;
    'Barry, Aliou Hamady' .
;
Unit\'e de Recherche en Chimie des Mat\'eriaux, D\'epartement de Chimie,
Facult\'e des Sciences et Techniques, Universit\'e de Nouakchott
Mauritania
;
    'Gaye, Mohamed' .
;
D\'epartement de Chimie
Facult\'e des Sciences et Techniques
Universit\'e Cheik Anta Diop
Dakar
Senegal
;
_publ_section_synopsis
;
The structure consists of infinite zigzag polyphosphate chains, running along
the <i>c</i>-axis direction, linked by Ni^2+^ ions and delimiting large
tunnels in which the K^+^ ions are located. Ni^2+^ ions form slightly
distorted NiO~6~ octahedra and the coordination numbers of the independent
potassium cations are 8 and 10.
;
_chemical_name_systematic
;
Dipotassium nickel polyphosphate
;
_chemical_name_common     ?
_chemical_formula_moiety     'K2 Ni O12 P4'
_chemical_formula_sum     'K2 Ni O12 P4'
_chemical_formula_iupac     'K2 Ni (P O3)4'
_chemical_formula_weight     452.79
_chemical_melting_point     ?
_chemical_absolute_configuration     ?
_space_group_crystal_system     monoclinic
_space_group_name_H-M_alt     'C 1 c 1'
_space_group_name_Hall     'C -2yc'
loop_
    _space_group_symop_operation_xyz
    'x, y, z'
    'x, -y, z+1/2'
    'x+1/2, y+1/2, z'
    'x+1/2, -y+1/2, z+1/2'
_cell_length_a     11.07179(16)
_cell_length_b     12.50386(16)
_cell_length_c     7.53969(11)
_cell_angle_alpha     90
_cell_angle_beta     103.2349(14)
_cell_angle_gamma     90
_cell_volume     1016.07(3)
_cell_formula_units_Z     4
_cell_measurement_reflns_used     5641
_cell_measurement_theta_min     2.495
_cell_measurement_theta_max     45.229
_cell_measurement_temperature     293(2)
loop_
    _twin_individual_id
    _twin_individual_mass_fraction_refined
    1 0.461(9)
    2 0.539(9)
_exptl_crystal_description     block
_exptl_crystal_colour     'metallic reddish red'
_exptl_crystal_size_max     0.12
_exptl_crystal_size_mid     0.08
_exptl_crystal_size_min     0.07
_exptl_crystal_density_diffrn     2.960
_exptl_crystal_density_meas     ?
_exptl_crystal_density_method     ?
_exptl_crystal_F_000     888
_exptl_absorpt_coefficient_mu     3.425
_exptl_absorpt_correction_type     multi-scan
_exptl_absorpt_process_details
;
(CrysAlisPro; Rigaku OD, 2022)
;
_exptl_absorpt_correction_T_min     0.509
_exptl_absorpt_correction_T_max     0.710
_diffrn_ambient_temperature     293(2)
_diffrn_source     ?
_diffrn_radiation_type     MoK\a
_diffrn_radiation_wavelength     0.71073
_diffrn_measurement_device_type     SuperNova
_diffrn_measurement_method     \q/2\q
_diffrn_detector_area_resol_mean     ?
_diffrn_reflns_number     33158
_diffrn_reflns_av_R_equivalents     0.0345
_diffrn_reflns_av_unetI/netI     0.0276
_diffrn_reflns_theta_min     2.495
_diffrn_reflns_theta_max     45.229
_diffrn_reflns_theta_full     25.242
_diffrn_measured_fraction_theta_max     0.995
_diffrn_measured_fraction_theta_full     1.000
_diffrn_reflns_limit_h_min     -22
_diffrn_reflns_limit_h_max     21
_diffrn_reflns_limit_k_min     -24
_diffrn_reflns_limit_k_max     24
_diffrn_reflns_limit_l_min     -14
_diffrn_reflns_limit_l_max     14
_diffrn_standards_number     3
_diffrn_standards_interval_time     120
_diffrn_standards_decay_%     0
_refine_special_details
;
 Refined as a 2-component inversion twin.
Data were collected on a SuperNova diffractometer equipped with a
(Mo)X-ray Source and an Atlas CCD detector. Cell refinement and data reduction
were performed with CrysAlisPro 1.171.42.49 (Rigaku, 2022) and adsorption
correction withSCALE3 ABSPACK scaling algorithm (Rigaku Oxford Diffraction,
2022). Using the SHELX software package, the structure was solved by the
direct method with the SHELXS program (Sheldrick, 2015a) and refined by the
full-matrix least-squares method using SHELXL program (Sheldrick, 2015b).
The programs
<i>Ortep-3 for Windows</i> (Farrugia, 2012) and <i>DIAMOND</i> (Brandenburg,
2006) were used for molecular graphics and the software <i>publCIF</i>
(Westrip, 2010) to prepare material for publication.
;
_reflns_number_total     8076
_reflns_number_gt     7869
_reflns_threshold_expression     'I > 2\s(I)'
_refine_ls_structure_factor_coef     Fsqd
_refine_ls_matrix_type     full
_refine_ls_R_factor_all     0.0318
_refine_ls_R_factor_gt     0.0306
_refine_ls_wR_factor_gt     0.0870
_refine_ls_wR_factor_ref     0.0884
_refine_ls_goodness_of_fit_ref     1.066
_refine_ls_restrained_S_all     1.066
_refine_ls_number_reflns     8076
_refine_ls_number_parameters     173
_refine_ls_number_restraints     2
_refine_ls_hydrogen_treatment     undef
_refine_ls_weighting_scheme     calc
_refine_ls_weighting_details
              'w=1/[\s^2^(Fo^2^)+(0.0564P)^2^+1.2215P] where P=(Fo^2^+2Fc^2^)/3'
_atom_sites_solution_hydrogens     .
_atom_sites_solution_primary     ?
_atom_sites_solution_secondary     ?
_refine_ls_shift/su_max     0.001
_refine_ls_shift/su_mean     0.000
_refine_diff_density_max     0.825
_refine_diff_density_min     -2.854
_refine_ls_extinction_method     none
_refine_ls_extinction_coef     .
_refine_ls_abs_structure_details
;
 Refined as an inversion twin
;
_refine_ls_abs_structure_Flack     0.539(9)
loop_
    _atom_type_symbol
    _atom_type_description
    _atom_type_scat_dispersion_real
    _atom_type_scat_dispersion_imag
    _atom_type_scat_source
    'O' 'O' 0.0106 0.0060
                         'International Tables Vol C Tables 4.2.6.8 and 6.1.1.4'
    'P' 'P' 0.1023 0.0942
                         'International Tables Vol C Tables 4.2.6.8 and 6.1.1.4'
    'K' 'K' 0.2009 0.2494
                         'International Tables Vol C Tables 4.2.6.8 and 6.1.1.4'
    'Ni' 'Ni' 0.3393 1.1124
                         'International Tables Vol C Tables 4.2.6.8 and 6.1.1.4'
_computing_data_collection
;
CrysAlisPro (Rigaku OD, 2022)
;
_computing_cell_refinement
;
CrysAlisPro (Rigaku OD, 2022)
;
_computing_data_reduction
;
CrysAlisPro (Rigaku OD, 2022)
;
_computing_structure_solution
;
<i>SHELXT</i>  (Sheldrick, 2015a)
;
_computing_structure_refinement
;
SHELXL  (Sheldrick, 2015b)
;
_computing_molecular_graphics
;
<i>ORTEP-3 for Windows</i> (Farrugia, 2012), <i>DIAMOND</i>
(Brandenburg,
2006)
;
_computing_publication_material
;
publCIF (Westrip, 2010)
;
loop_
    _atom_site_type_symbol
    _atom_site_label
    _atom_site_fract_x
    _atom_site_fract_y
    _atom_site_fract_z
    _atom_site_U_iso_or_equiv
    _atom_site_adp_type
    _atom_site_calc_flag
    _atom_site_occupancy
    _atom_site_disorder_assembly
    _atom_site_disorder_group
    Ni Ni1 0.94642(3) 0.34669(2) 0.79387(4) 0.00586(5) Uani d 1 . .
    K K1 0.61359(4) 0.63341(3) 0.12530(6) 0.00747(6) Uani d 1 . .
    K K2 1.31600(5) 0.37393(4) 0.96892(7) 0.01014(7) Uani d 1 . .
    P P1 1.05470(5) 0.57511(4) 0.70758(7) 0.00330(7) Uani d 1 . .
    P P2 0.83590(5) 0.57688(4) 0.86578(7) 0.00340(7) Uani d 1 . .
    P P3 0.62807(5) 0.68963(4) 0.62381(7) 0.00407(7) Uani d 1 . .
    P P4 1.28454(5) 0.66069(4) 0.97345(7) 0.00384(7) Uani d 1 . .
    O O1 0.94041(16) 0.62429(12) 0.7749(2) 0.0065(2) Uani d 1 . .
    O O2 0.84766(14) 0.45926(12) 0.8902(2) 0.00540(19) Uani d 1 . .
    O O3 0.71177(15) 0.58966(12) 0.7095(2) 0.0066(2) Uani d 1 . .
    O O4 1.16650(16) 0.59314(15) 0.8769(2) 0.0088(2) Uani d 1 . .
    O O5 1.04508(15) 0.45704(12) 0.6879(2) 0.0058(2) Uani d 1 . .
    O O6 0.82806(16) 0.64783(12) 1.0220(2) 0.0059(2) Uani d 1 . .
    O O7 1.07218(15) 0.64267(13) 0.5525(2) 0.0059(2) Uani d 1 . .
    O O8 1.31674(15) 0.73723(13) 0.8407(2) 0.0074(2) Uani d 1 . .
    O O9 1.23326(16) 0.72198(13) 1.1278(2) 0.0070(2) Uani d 1 . .
    O O10 1.37679(15) 0.58280(13) 1.0701(2) 0.0085(2) Uani d 1 . .
    O O11 0.55585(16) 0.72302(13) 0.7586(2) 0.0076(2) Uani d 1 . .
    O O12 0.56100(16) 0.66049(14) 0.4387(2) 0.0085(2) Uani d 1 . .
loop_
    _atom_site_aniso_label
    _atom_site_aniso_U_11
    _atom_site_aniso_U_22
    _atom_site_aniso_U_33
    _atom_site_aniso_U_12
    _atom_site_aniso_U_13
    _atom_site_aniso_U_23
    Ni1 0.00581(9) 0.00526(8) 0.00660(8) 0.00012(7) 0.00160(7) 0.00007(7)
    K1 0.00615(13) 0.00922(13) 0.00764(13) -0.00002(12) 0.00283(10) -0.00036(12)
    K2 0.00994(16) 0.00745(14) 0.01295(17) -0.00041(12) 0.00245(13) -0.00230(12)
    P1 0.00303(16) 0.00325(16) 0.00364(15) -0.00080(12) 0.00081(12) -0.00030(12)
    P2 0.00332(16) 0.00287(15) 0.00425(15) 0.00051(12) 0.00139(12) -0.00014(12)
    P3 0.00380(16) 0.00497(16) 0.00343(15) 0.00063(12) 0.00079(12) 0.00020(13)
    P4 0.00303(16) 0.00393(17) 0.00437(16) -0.00011(12) 0.00048(13) -0.00040(12)
    O1 0.0059(5) 0.0051(4) 0.0101(6) 0.0000(4) 0.0052(4) 0.0001(4)
    O2 0.0059(5) 0.0030(4) 0.0075(5) 0.0009(3) 0.0020(4) 0.0005(3)
    O3 0.0050(5) 0.0051(4) 0.0085(5) 0.0007(4) -0.0008(4) 0.0003(4)
    O4 0.0073(5) 0.0110(6) 0.0063(5) -0.0048(4) -0.0023(4) 0.0003(4)
    O5 0.0065(5) 0.0037(4) 0.0076(5) -0.0006(4) 0.0026(4) -0.0007(4)
    O6 0.0069(5) 0.0053(5) 0.0057(5) 0.0009(4) 0.0019(4) -0.0014(4)
    O7 0.0065(5) 0.0067(5) 0.0048(5) -0.0015(4) 0.0017(4) 0.0008(4)
    O8 0.0073(5) 0.0075(5) 0.0082(5) -0.0011(4) 0.0035(4) 0.0013(4)
    O9 0.0087(5) 0.0064(5) 0.0064(5) 0.0020(4) 0.0029(4) -0.0011(4)
    O10 0.0060(5) 0.0068(5) 0.0112(6) 0.0023(4) -0.0007(4) 0.0016(4)
    O11 0.0085(5) 0.0078(5) 0.0078(5) 0.0023(4) 0.0043(4) 0.0005(4)
    O12 0.0074(5) 0.0129(6) 0.0044(5) -0.0006(4) -0.0004(4) -0.0008(4)
_geom_special_details
;
 All esds (except the esd in the dihedral angle between two l.s. planes)
 are estimated using the full covariance matrix.  The cell esds are taken
 into account individually in the estimation of esds in distances, angles
 and torsion angles; correlations between esds in cell parameters are only
 used when they are defined by crystal symmetry.  An approximate (isotropic)
 treatment of cell esds is used for estimating esds involving l.s. planes.
;
loop_
    _geom_bond_atom_site_label_1
    _geom_bond_atom_site_label_2
    _geom_bond_site_symmetry_2
    _geom_bond_distance
    _geom_bond_publ_flag
    Ni1 K1 2_565 3.6212(6) ?
    Ni1 K1 3_546 3.8294(5) ?
    Ni1 K2 4_454 3.7520(6) ?
    Ni1 K2 . 4.0161(6) ?
    Ni1 O2 . 2.0168(15) ?
    Ni1 O5 . 2.0335(16) ?
    Ni1 O6 2_564 2.1666(16) ?
    Ni1 O7 2_565 2.1253(16) ?
    Ni1 O8 3_445 2.0717(16) ?
    Ni1 O11 3_545 2.0194(16) ?
    K1 P2 1_554 3.5486(7) ?
    K1 P2 2_564 3.7705(7) ?
    K1 P4 1_454 3.5763(7) ?
    K1 O2 2_564 3.1108(16) ?
    K1 O3 2_564 3.0080(16) ?
    K1 O6 1_554 2.6693(18) ?
    K1 O7 4_464 2.8697(16) ?
    K1 O8 4_464 2.9396(17) ?
    K1 O10 1_454 2.6358(18) ?
    K1 O11 1_554 2.9154(17) ?
    K1 O12 . 2.5817(18) ?
    K2 P3 2_665 3.4765(7) ?
    K2 P4 . 3.6034(7) ?
    K2 O4 . 3.195(2) ?
    K2 O5 . 3.4141(17) ?
    K2 O6 3_545 2.8540(16) ?
    K2 O7 2_565 2.9168(18) ?
    K2 O8 2_565 3.1274(18) ?
    K2 O9 2_564 2.7951(17) ?
    K2 O10 2_564 3.273(2) ?
    K2 O10 . 2.7605(18) ?
    K2 O11 2_665 3.2612(18) ?
    K2 O12 2_665 2.8069(19) ?
    P1 O1 . 1.5910(17) ?
    P1 O4 . 1.5779(16) ?
    P1 O5 . 1.4852(16) ?
    P1 O7 . 1.4903(16) ?
    P2 O1 . 1.5882(17) ?
    P2 O2 . 1.4842(16) ?
    P2 O3 . 1.6002(16) ?
    P2 O6 . 1.4928(16) ?
    P3 O3 . 1.6016(16) ?
    P3 O9 4_464 1.6009(17) ?
    P3 O11 . 1.4893(17) ?
    P3 O12 . 1.4691(17) ?
    P4 O4 . 1.5860(17) ?
    P4 O8 . 1.4858(17) ?
    P4 O9 . 1.6022(17) ?
    P4 O10 . 1.4771(16) ?
loop_
    _geom_angle_atom_site_label_1
    _geom_angle_atom_site_label_2
    _geom_angle_atom_site_label_3
    _geom_angle_site_symmetry_1
    _geom_angle_site_symmetry_3
    _geom_angle
    _geom_angle_publ_flag
    K1 Ni1 K1 2_565 3_546 125.300(12) ?
    K1 Ni1 K2 2_565 4_454 67.218(12) ?
    K1 Ni1 K2 3_546 . 62.662(11) ?
    K1 Ni1 K2 2_565 . 171.099(12) ?
    K2 Ni1 K1 4_454 3_546 88.300(11) ?
    K2 Ni1 K2 4_454 . 119.195(13) ?
    O2 Ni1 K1 . 3_546 118.16(5) ?
    O2 Ni1 K1 . 2_565 59.09(5) ?
    O2 Ni1 K2 . 4_454 126.08(5) ?
    O2 Ni1 K2 . . 114.71(5) ?
    O2 Ni1 O5 . . 92.99(6) ?
    O2 Ni1 O6 . 2_564 93.34(6) ?
    O2 Ni1 O7 . 2_565 85.48(6) ?
    O2 Ni1 O8 . 3_445 86.88(7) ?
    O2 Ni1 O11 . 3_545 166.65(7) ?
    O5 Ni1 K1 . 3_546 120.40(5) ?
    O5 Ni1 K1 . 2_565 114.24(5) ?
    O5 Ni1 K2 . . 58.20(5) ?
    O5 Ni1 K2 . 4_454 113.79(5) ?
    O5 Ni1 O6 . 2_564 82.52(6) ?
    O5 Ni1 O7 . 2_565 91.15(6) ?
    O5 Ni1 O8 . 3_445 166.15(7) ?
    O6 Ni1 K1 2_564 2_565 47.10(5) ?
    O6 Ni1 K1 2_564 3_546 137.45(4) ?
    O6 Ni1 K2 2_564 . 131.17(5) ?
    O6 Ni1 K2 2_564 4_454 49.19(4) ?
    O7 Ni1 K1 2_565 3_546 47.74(4) ?
    O7 Ni1 K1 2_565 2_565 135.89(5) ?
    O7 Ni1 K2 2_565 4_454 135.94(4) ?
    O7 Ni1 K2 2_565 . 44.68(5) ?
    O7 Ni1 O6 2_565 2_564 173.50(6) ?
    O8 Ni1 K1 3_445 2_565 54.26(5) ?
    O8 Ni1 K1 3_445 3_546 71.27(5) ?
    O8 Ni1 K2 3_445 4_454 56.46(5) ?
    O8 Ni1 K2 3_445 . 133.93(5) ?
    O8 Ni1 O6 3_445 2_564 83.66(6) ?
    O8 Ni1 O7 3_445 2_565 102.64(7) ?
    O11 Ni1 K1 3_545 3_546 48.53(5) ?
    O11 Ni1 K1 3_545 2_565 126.83(5) ?
    O11 Ni1 K2 3_545 4_454 60.25(5) ?
    O11 Ni1 K2 3_545 . 60.75(5) ?
    O11 Ni1 O5 3_545 . 94.32(7) ?
    O11 Ni1 O6 3_545 2_564 98.67(7) ?
    O11 Ni1 O7 3_545 2_565 83.22(7) ?
    O11 Ni1 O8 3_545 3_445 88.67(7) ?
    Ni1 K1 P2 2_564 2_564 51.633(11) ?
    P2 K1 Ni1 1_554 2_564 55.151(12) ?
    P2 K1 P2 1_554 2_564 70.573(13) ?
    P2 K1 P4 1_554 1_454 128.817(18) ?
    P4 K1 Ni1 1_454 2_564 170.418(17) ?
    P4 K1 P2 1_454 2_564 136.511(17) ?
    O2 K1 Ni1 2_564 2_564 33.80(3) ?
    O2 K1 P2 2_564 2_564 22.39(3) ?
    O2 K1 P2 2_564 1_554 72.46(3) ?
    O2 K1 P4 2_564 1_454 151.52(3) ?
    O3 K1 Ni1 2_564 2_564 72.55(3) ?
    O3 K1 P2 2_564 1_554 70.67(4) ?
    O3 K1 P2 2_564 2_564 24.11(3) ?
    O3 K1 P4 2_564 1_454 116.65(3) ?
    O3 K1 O2 2_564 2_564 46.48(4) ?
    O6 K1 Ni1 1_554 2_564 36.48(4) ?
    O6 K1 P2 1_554 2_564 70.19(4) ?
    O6 K1 P2 1_554 1_554 22.61(3) ?
    O6 K1 P4 1_554 1_454 144.02(4) ?
    O6 K1 O2 1_554 2_564 63.03(5) ?
    O6 K1 O3 1_554 2_564 79.73(5) ?
    O6 K1 O7 1_554 4_464 89.55(5) ?
    O6 K1 O8 1_554 4_464 60.32(5) ?
    O6 K1 O11 1_554 1_554 73.37(5) ?
    O7 K1 Ni1 4_464 2_564 96.04(4) ?
    O7 K1 P2 4_464 2_564 146.15(4) ?
    O7 K1 P2 4_464 1_554 100.93(4) ?
    O7 K1 P4 4_464 1_454 74.89(4) ?
    O7 K1 O2 4_464 2_564 124.00(4) ?
    O7 K1 O3 4_464 2_564 168.30(5) ?
    O7 K1 O8 4_464 4_464 68.73(5) ?
    O7 K1 O11 4_464 1_554 56.84(5) ?
    O8 K1 Ni1 4_464 2_564 34.89(3) ?
    O8 K1 P2 4_464 2_564 77.60(3) ?
    O8 K1 P2 4_464 1_554 82.80(3) ?
    O8 K1 P4 4_464 1_454 135.97(4) ?
    O8 K1 O2 4_464 2_564 55.29(4) ?
    O8 K1 O3 4_464 2_564 101.52(5) ?
    O10 K1 Ni1 1_454 2_564 165.34(4) ?
    O10 K1 P2 1_454 2_564 115.13(4) ?
    O10 K1 P2 1_454 1_554 130.96(4) ?
    O10 K1 P4 1_454 1_454 21.38(4) ?
    O10 K1 O2 1_454 2_564 131.63(5) ?
    O10 K1 O3 1_454 2_564 96.26(5) ?
    O10 K1 O6 1_454 1_554 152.78(6) ?
    O10 K1 O7 1_454 4_464 95.42(5) ?
    O10 K1 O8 1_454 4_464 145.79(5) ?
    O10 K1 O11 1_454 1_554 87.03(5) ?
    O11 K1 Ni1 1_554 2_564 106.92(4) ?
    O11 K1 P2 1_554 2_564 134.53(4) ?
    O11 K1 P2 1_554 1_554 65.34(3) ?
    O11 K1 P4 1_554 1_454 70.95(4) ?
    O11 K1 O2 1_554 2_564 136.18(5) ?
    O11 K1 O3 1_554 2_564 123.15(5) ?
    O11 K1 O8 1_554 4_464 106.65(5) ?
    O12 K1 Ni1 . 2_564 95.42(4) ?
    O12 K1 P2 . 1_554 149.42(4) ?
    O12 K1 P2 . 2_564 84.87(4) ?
    O12 K1 P4 . 1_454 81.60(4) ?
    O12 K1 O2 . 2_564 77.92(5) ?
    O12 K1 O3 . 2_564 94.28(5) ?
    O12 K1 O6 . 1_554 131.32(5) ?
    O12 K1 O7 . 4_464 89.27(5) ?
    O12 K1 O8 . 4_464 74.13(5) ?
    O12 K1 O10 . 1_454 75.61(6) ?
    O12 K1 O11 . 1_554 140.45(5) ?
    P3 K2 P4 2_665 . 108.365(18) ?
    O4 K2 P3 . 2_665 134.00(3) ?
    O4 K2 P4 . . 26.10(3) ?
    O4 K2 O5 . . 42.80(4) ?
    O4 K2 O10 . 2_564 82.19(5) ?
    O4 K2 O11 . 2_665 140.01(4) ?
    O5 K2 P3 . 2_665 160.47(3) ?
    O5 K2 P4 . . 68.28(3) ?
    O6 K2 P3 3_545 2_665 73.47(4) ?
    O6 K2 P4 3_545 . 170.35(4) ?
    O6 K2 O4 3_545 . 152.31(5) ?
    O6 K2 O5 3_545 . 113.25(4) ?
    O6 K2 O7 3_545 2_565 85.13(5) ?
    O6 K2 O8 3_545 2_565 56.20(5) ?
    O6 K2 O10 3_545 2_564 106.24(5) ?
    O6 K2 O11 3_545 2_665 62.17(5) ?
    O7 K2 P3 2_565 2_665 143.99(4) ?
    O7 K2 P4 2_565 . 88.43(3) ?
    O7 K2 O4 2_565 . 69.44(5) ?
    O7 K2 O5 2_565 . 55.30(4) ?
    O7 K2 O8 2_565 2_565 65.62(5) ?
    O7 K2 O10 2_565 2_564 127.26(5) ?
    O7 K2 O11 2_565 2_665 118.74(5) ?
    O8 K2 P3 2_565 2_665 78.40(3) ?
    O8 K2 P4 2_565 . 114.47(3) ?
    O8 K2 O4 2_565 . 118.08(5) ?
    O8 K2 O5 2_565 . 120.88(4) ?
    O8 K2 O10 2_565 2_564 159.73(5) ?
    O8 K2 O11 2_565 2_665 53.12(4) ?
    O9 K2 P3 2_564 2_665 107.59(4) ?
    O9 K2 P4 2_564 . 115.06(4) ?
    O9 K2 O4 2_564 . 97.12(5) ?
    O9 K2 O5 2_564 . 60.22(4) ?
    O9 K2 O6 2_564 3_545 72.48(5) ?
    O9 K2 O7 2_564 2_565 92.51(5) ?
    O9 K2 O8 2_564 2_565 124.55(5) ?
    O9 K2 O10 2_564 2_564 47.05(4) ?
    O9 K2 O11 2_564 2_665 120.12(5) ?
    O9 K2 O12 2_564 2_665 88.78(5) ?
    O10 K2 P3 2_564 2_665 87.07(3) ?
    O10 K2 P3 . 2_665 87.87(4) ?
    O10 K2 P4 2_564 . 83.39(3) ?
    O10 K2 P4 . . 22.17(3) ?
    O10 K2 O4 . . 47.91(4) ?
    O10 K2 O5 2_564 . 73.49(4) ?
    O10 K2 O5 . . 90.43(4) ?
    O10 K2 O6 . 3_545 153.87(5) ?
    O10 K2 O7 . 2_565 100.77(5) ?
    O10 K2 O8 . 2_565 102.85(5) ?
    O10 K2 O9 . 2_564 131.91(5) ?
    O10 K2 O10 . 2_564 90.52(4) ?
    O10 K2 O11 . 2_665 93.26(5) ?
    O10 K2 O12 . 2_665 89.34(5) ?
    O11 K2 P3 2_665 2_665 25.28(3) ?
    O11 K2 P4 2_665 . 115.41(3) ?
    O11 K2 O5 2_665 . 173.59(4) ?
    O11 K2 O10 2_665 2_564 111.68(4) ?
    O12 K2 P3 2_665 2_665 24.16(3) ?
    O12 K2 P4 2_665 . 104.51(4) ?
    O12 K2 O4 2_665 . 125.18(5) ?
    O12 K2 O5 2_665 . 136.41(5) ?
    O12 K2 O6 2_665 3_545 81.05(5) ?
    O12 K2 O7 2_665 2_565 165.05(5) ?
    O12 K2 O8 2_665 2_565 101.57(5) ?
    O12 K2 O10 2_665 2_564 62.93(5) ?
    O12 K2 O11 2_665 2_665 48.97(4) ?
    K1 P1 K2 4_565 2_564 65.244(13) ?
    O1 P1 K1 . 4_565 81.92(6) ?
    O1 P1 K2 . 2_564 146.61(6) ?
    O4 P1 K1 . 4_565 82.08(7) ?
    O4 P1 K2 . 2_564 79.50(7) ?
    O4 P1 O1 . . 102.73(10) ?
    O5 P1 K1 . 4_565 162.46(7) ?
    O5 P1 K2 . 2_564 99.47(7) ?
    O5 P1 O1 . . 111.84(9) ?
    O5 P1 O4 . . 104.35(10) ?
    O5 P1 O7 . . 120.29(9) ?
    O7 P1 K1 . 4_565 42.80(6) ?
    O7 P1 K2 . 2_564 44.18(7) ?
    O7 P1 O1 . . 106.67(9) ?
    O7 P1 O4 . . 109.57(10) ?
    K1 P2 K1 1_556 2_565 86.856(17) ?
    K1 P2 K2 1_556 3_455 67.271(14) ?
    K1 P2 K2 2_565 3_455 135.710(18) ?
    O1 P2 K1 . 1_556 146.03(6) ?
    O1 P2 K1 . 2_565 120.85(7) ?
    O1 P2 K2 . 3_455 78.82(6) ?
    O1 P2 O3 . . 103.48(9) ?
    O2 P2 K1 . 1_556 100.44(7) ?
    O2 P2 K1 . 2_565 52.96(6) ?
    O2 P2 K2 . 3_455 161.42(7) ?
    O2 P2 O1 . . 111.80(9) ?
    O2 P2 O3 . . 103.08(9) ?
    O2 P2 O6 . . 120.69(9) ?
    O3 P2 K1 . 2_565 50.17(6) ?
    O3 P2 K1 . 1_556 78.39(7) ?
    O3 P2 K2 . 3_455 88.45(6) ?
    O6 P2 K1 . 2_565 130.12(7) ?
    O6 P2 K1 . 1_556 43.42(7) ?
    O6 P2 K2 . 3_455 40.83(6) ?
    O6 P2 O1 . . 107.34(9) ?
    O6 P2 O3 . . 109.04(9) ?
    K2 P3 K1 3_455 . 134.104(18) ?
    K2 P3 K1 2_464 . 79.126(15) ?
    K2 P3 K2 2_464 3_455 136.71(2) ?
    O3 P3 K1 . . 98.32(7) ?
    O3 P3 K2 . 2_464 113.32(6) ?
    O3 P3 K2 . 3_455 91.25(6) ?
    O9 P3 K1 4_464 . 90.70(6) ?
    O9 P3 K2 4_464 3_455 43.41(6) ?
    O9 P3 K2 4_464 2_464 145.79(6) ?
    O9 P3 O3 4_464 . 100.37(9) ?
    O11 P3 K1 . . 145.19(7) ?
    O11 P3 K2 . 3_455 69.63(7) ?
    O11 P3 K2 . 2_464 69.25(7) ?
    O11 P3 O3 . . 107.15(10) ?
    O11 P3 O9 . 4_464 107.19(10) ?
    O12 P3 K1 . . 27.68(7) ?
    O12 P3 K2 . 2_464 51.45(8) ?
    O12 P3 K2 . 3_455 153.56(7) ?
    O12 P3 O3 . . 108.05(9) ?
    O12 P3 O9 . 4_464 113.35(10) ?
    O12 P3 O11 . . 118.97(11) ?
    K1 P4 K1 1_656 4_565 126.000(18) ?
    K1 P4 K2 1_656 2_565 79.159(15) ?
    K1 P4 K2 1_656 . 79.311(16) ?
    K2 P4 K1 . 4_565 133.819(19) ?
    K2 P4 K1 2_565 4_565 133.235(18) ?
    K2 P4 K2 . 2_565 84.614(14) ?
    O4 P4 K1 . 4_565 79.54(7) ?
    O4 P4 K1 . 1_656 140.19(8) ?
    O4 P4 K2 . . 62.42(7) ?
    O4 P4 K2 . 2_565 106.16(7) ?
    O4 P4 O9 . . 101.31(10) ?
    O8 P4 K1 . 4_565 42.82(7) ?
    O8 P4 K1 . 1_656 83.87(7) ?
    O8 P4 K2 . . 126.58(7) ?
    O8 P4 K2 . 2_565 140.74(7) ?
    O8 P4 O4 . . 109.49(10) ?
    O8 P4 O9 . . 111.14(9) ?
    O9 P4 K1 . 4_565 88.55(6) ?
    O9 P4 K1 . 1_656 108.51(6) ?
    O9 P4 K2 . 2_565 44.69(6) ?
    O9 P4 K2 . . 122.27(6) ?
    O10 P4 K1 . 1_656 40.58(7) ?
    O10 P4 K1 . 4_565 162.48(8) ?
    O10 P4 K2 . 2_565 61.96(8) ?
    O10 P4 K2 . . 44.86(7) ?
    O10 P4 O4 . . 106.22(10) ?
    O10 P4 O8 . . 120.76(10) ?
    O10 P4 O9 . . 106.09(10) ?
    P2 O1 P1 . . 134.80(10) ?
    Ni1 O2 K1 . 2_565 87.11(5) ?
    P2 O2 Ni1 . . 133.34(10) ?
    P2 O2 K1 . 2_565 104.66(7) ?
    P2 O3 K1 . 2_565 105.71(7) ?
    P2 O3 P3 . . 134.04(11) ?
    P3 O3 K1 . 2_565 119.39(8) ?
    P1 O4 K2 . . 108.94(9) ?
    P1 O4 P4 . . 149.18(13) ?
    P4 O4 K2 . . 91.47(8) ?
    Ni1 O5 K2 . . 91.39(5) ?
    P1 O5 Ni1 . . 131.91(10) ?
    P1 O5 K2 . . 102.00(7) ?
    Ni1 O6 K1 2_565 1_556 96.42(6) ?
    Ni1 O6 K2 2_565 3_455 95.74(5) ?
    K1 O6 K2 1_556 3_455 95.26(5) ?
    P2 O6 Ni1 . 2_565 129.30(10) ?
    P2 O6 K1 . 1_556 113.98(9) ?
    P2 O6 K2 . 3_455 119.17(9) ?
    Ni1 O7 K1 2_564 4_565 99.02(6) ?
    Ni1 O7 K2 2_564 2_564 104.50(6) ?
    K1 O7 K2 4_565 2_564 89.74(5) ?
    P1 O7 Ni1 . 2_564 125.44(10) ?
    P1 O7 K1 . 4_565 116.54(8) ?
    P1 O7 K2 . 2_564 114.96(9) ?
    Ni1 O8 K1 3 4_565 90.84(6) ?
    Ni1 O8 K2 3 2_564 90.02(6) ?
    K1 O8 K2 4_565 2_564 84.52(4) ?
    P4 O8 Ni1 . 3 145.38(11) ?
    P4 O8 K1 . 4_565 117.09(9) ?
    P4 O8 K2 . 2_564 111.44(8) ?
    P3 O9 K2 4_565 2_565 113.41(8) ?
    P3 O9 P4 4_565 . 133.93(11) ?
    P4 O9 K2 . 2_565 111.54(8) ?
    K1 O10 K2 1_656 . 116.20(6) ?
    K1 O10 K2 1_656 2_565 102.79(5) ?
    K2 O10 K2 . 2_565 108.77(6) ?
    P4 O10 K1 . 1_656 118.04(9) ?
    P4 O10 K2 . 2_565 94.57(8) ?
    P4 O10 K2 . . 112.97(9) ?
    Ni1 O11 K1 3_455 1_556 100.21(6) ?
    Ni1 O11 K2 3_455 2_464 87.23(6) ?
    K1 O11 K2 1_556 2_464 117.41(6) ?
    P3 O11 Ni1 . 3_455 137.44(11) ?
    P3 O11 K1 . 1_556 120.26(9) ?
    P3 O11 K2 . 2_464 85.46(7) ?
    K1 O12 K2 . 2_464 118.61(6) ?
    P3 O12 K1 . . 136.99(11) ?
    P3 O12 K2 . 2_464 104.38(9) ?
loop_
    _geom_torsion_atom_site_label_1
    _geom_torsion_atom_site_label_2
    _geom_torsion_atom_site_label_3
    _geom_torsion_atom_site_label_4
    _geom_torsion_site_symmetry_1
    _geom_torsion_site_symmetry_2
    _geom_torsion_site_symmetry_3
    _geom_torsion_site_symmetry_4
    _geom_torsion
    _geom_torsion_publ_flag
    K1 P1 O1 P2 4_565 . . . -175.17(16) ?
    K1 P1 O4 K2 4_565 . . . -149.54(7) ?
    K1 P1 O4 P4 4_565 . . . -20.6(3) ?
    K1 P1 O5 Ni1 4_565 . . . -159.81(12) ?
    K1 P1 O5 K2 4_565 . . . 97.2(2) ?
    K1 P1 O7 Ni1 4_565 . . 2_564 -124.79(16) ?
    K1 P1 O7 K2 4_565 . . 2_564 103.12(10) ?
    K1 P2 O1 P1 2_565 . . . -59.95(18) ?
    K1 P2 O1 P1 1_556 . . . 159.50(8) ?
    K1 P2 O2 Ni1 1_556 . . . 178.03(11) ?
    K1 P2 O2 Ni1 2_565 . . . 100.09(14) ?
    K1 P2 O2 K1 1_556 . . 2_565 77.94(5) ?
    K1 P2 O3 K1 1_556 . . 2_565 -95.65(6) ?
    K1 P2 O3 P3 2_565 . . . 168.9(2) ?
    K1 P2 O3 P3 1_556 . . . 73.22(15) ?
    K1 P2 O6 Ni1 1_556 . . 2_565 121.48(15) ?
    K1 P2 O6 Ni1 2_565 . . 2_565 115.61(10) ?
    K1 P2 O6 K1 2_565 . . 1_556 -5.87(12) ?
    K1 P2 O6 K2 1_556 . . 3_455 -111.29(12) ?
    K1 P2 O6 K2 2_565 . . 3_455 -117.17(7) ?
    K1 P3 O3 K1 . . . 2_565 -63.59(8) ?
    K1 P3 O3 P2 . . . . 128.73(15) ?
    K1 P3 O11 Ni1 . . . 3_455 -54.8(2) ?
    K1 P3 O11 K1 . . . 1_556 145.33(7) ?
    K1 P3 O11 K2 . . . 2_464 26.10(12) ?
    K1 P3 O12 K2 . . . 2_464 178.75(19) ?
    K1 P4 O4 K2 4_565 . . . 152.97(5) ?
    K1 P4 O4 K2 1_656 . . . 17.57(12) ?
    K1 P4 O4 P1 1_656 . . . -115.0(2) ?
    K1 P4 O4 P1 4_565 . . . 20.4(3) ?
    K1 P4 O8 Ni1 4_565 . . 3 140.4(2) ?
    K1 P4 O8 Ni1 1_656 . . 3 -29.95(18) ?
    K1 P4 O8 K1 1_656 . . 4_565 -170.31(8) ?
    K1 P4 O8 K2 4_565 . . 2_564 -94.92(10) ?
    K1 P4 O8 K2 1_656 . . 2_564 94.78(6) ?
    K1 P4 O9 K2 4_565 . . 2_565 -179.35(6) ?
    K1 P4 O9 K2 1_656 . . 2_565 -51.64(8) ?
    K1 P4 O9 P3 1_656 . . 4_565 141.58(13) ?
    K1 P4 O9 P3 4_565 . . 4_565 13.87(15) ?
    K1 P4 O10 K1 4_565 . . 1_656 45.8(3) ?
    K1 P4 O10 K2 4_565 . . 2_565 153.0(2) ?
    K1 P4 O10 K2 1_656 . . . -140.27(15) ?
    K1 P4 O10 K2 4_565 . . . -94.4(2) ?
    K1 P4 O10 K2 1_656 . . 2_565 107.12(10) ?
    K2 P1 O1 P2 2_564 . . . 174.58(7) ?
    K2 P1 O4 K2 2_564 . . . -83.38(6) ?
    K2 P1 O4 P4 2_564 . . . 45.5(3) ?
    K2 P1 O5 Ni1 2_564 . . . 171.95(10) ?
    K2 P1 O5 K2 2_564 . . . 69.00(5) ?
    K2 P1 O7 Ni1 2_564 . . 2_564 132.09(15) ?
    K2 P1 O7 K1 2_564 . . 4_565 -103.12(10) ?
    K2 P2 O1 P1 3_455 . . . 163.00(16) ?
    K2 P2 O2 Ni1 3_455 . . . -135.19(15) ?
    K2 P2 O2 K1 3_455 . . 2_565 124.72(18) ?
    K2 P2 O3 K1 3_455 . . 2_565 -162.76(6) ?
    K2 P2 O3 P3 3_455 . . . 6.11(15) ?
    K2 P2 O6 Ni1 3_455 . . 2_565 -127.23(17) ?
    K2 P2 O6 K1 3_455 . . 1_556 111.29(12) ?
    K2 P3 O3 K1 3_455 . . 2_565 161.44(8) ?
    K2 P3 O3 K1 2_464 . . 2_565 18.10(11) ?
    K2 P3 O3 P2 3_455 . . . -6.24(16) ?
    K2 P3 O3 P2 2_464 . . . -149.58(13) ?
    K2 P3 O11 Ni1 3_455 . . 3_455 85.23(15) ?
    K2 P3 O11 Ni1 2_464 . . 3_455 -80.91(15) ?
    K2 P3 O11 K1 3_455 . . 1_556 -74.63(8) ?
    K2 P3 O11 K1 2_464 . . 1_556 119.23(10) ?
    K2 P3 O11 K2 3_455 . . 2_464 166.14(5) ?
    K2 P3 O12 K1 3_455 . . . 62.0(2) ?
    K2 P3 O12 K1 2_464 . . . -178.75(19) ?
    K2 P3 O12 K2 3_455 . . 2_464 -119.20(14) ?
    K2 P4 O4 K2 2_565 . . . -74.83(5) ?
    K2 P4 O4 P1 . . . . -132.6(3) ?
    K2 P4 O4 P1 2_565 . . . 152.6(3) ?
    K2 P4 O8 Ni1 2_565 . . 3 34.6(3) ?
    K2 P4 O8 Ni1 . . . 3 -101.76(18) ?
    K2 P4 O8 K1 . . . 4_565 117.88(7) ?
    K2 P4 O8 K1 2_565 . . 4_565 -105.80(10) ?
    K2 P4 O8 K2 . . . 2_564 22.96(11) ?
    K2 P4 O8 K2 2_565 . . 2_564 159.29(5) ?
    K2 P4 O9 K2 . . . 2_565 37.22(10) ?
    K2 P4 O9 P3 . . . 4_565 -129.56(12) ?
    K2 P4 O9 P3 2_565 . . 4_565 -166.8(2) ?
    K2 P4 O10 K1 2_565 . . 1_656 -107.12(10) ?
    K2 P4 O10 K1 . . . 1_656 140.27(15) ?
    K2 P4 O10 K2 . . . 2_565 -112.61(10) ?
    K2 P4 O10 K2 2_565 . . . 112.61(10) ?
    O1 P1 O4 K2 . . . . 130.66(8) ?
    O1 P1 O4 P4 . . . . -100.4(3) ?
    O1 P1 O5 Ni1 . . . . -19.87(16) ?
    O1 P1 O5 K2 . . . . -122.82(8) ?
    O1 P1 O7 Ni1 . . . 2_564 -67.44(13) ?
    O1 P1 O7 K1 . . . 4_565 57.35(10) ?
    O1 P1 O7 K2 . . . 2_564 160.47(8) ?
    O1 P2 O2 Ni1 . . . . -12.87(16) ?
    O1 P2 O2 K1 . . . 2_565 -112.96(8) ?
    O1 P2 O3 K1 . . . 2_565 119.13(8) ?
    O1 P2 O3 P3 . . . . -72.00(17) ?
    O1 P2 O6 Ni1 . . . 2_565 -79.45(13) ?
    O1 P2 O6 K1 . . . 1_556 159.07(8) ?
    O1 P2 O6 K2 . . . 3_455 47.77(11) ?
    O2 P2 O1 P1 . . . . -1.07(19) ?
    O2 P2 O3 K1 . . . 2_565 2.53(10) ?
    O2 P2 O3 P3 . . . . 171.40(15) ?
    O2 P2 O6 Ni1 . . . 2_565 50.18(16) ?
    O2 P2 O6 K1 . . . 1_556 -71.30(12) ?
    O2 P2 O6 K2 . . . 3_455 177.41(8) ?
    O3 P2 O1 P1 . . . . -111.34(16) ?
    O3 P2 O2 Ni1 . . . . 97.66(13) ?
    O3 P2 O2 K1 . . . 2_565 -2.43(10) ?
    O3 P2 O6 Ni1 . . . 2_565 169.07(11) ?
    O3 P2 O6 K1 . . . 1_556 47.60(11) ?
    O3 P2 O6 K2 . . . 3_455 -63.70(11) ?
    O3 P3 O11 Ni1 . . . 3_455 170.05(14) ?
    O3 P3 O11 K1 . . . 1_556 10.20(12) ?
    O3 P3 O11 K2 . . . 2_464 -109.04(7) ?
    O3 P3 O12 K1 . . . . -72.92(16) ?
    O3 P3 O12 K2 . . . 2_464 105.83(9) ?
    O4 P1 O1 P2 . . . . -95.24(17) ?
    O4 P1 O5 Ni1 . . . . 90.47(14) ?
    O4 P1 O5 K2 . . . . -12.48(10) ?
    O4 P1 O7 Ni1 . . . 2_564 -177.97(11) ?
    O4 P1 O7 K1 . . . 4_565 -53.18(12) ?
    O4 P1 O7 K2 . . . 2_564 49.94(12) ?
    O4 P4 O8 Ni1 . . . 3 -171.34(17) ?
    O4 P4 O8 K1 . . . 4_565 48.30(12) ?
    O4 P4 O8 K2 . . . 2_564 -46.62(12) ?
    O4 P4 O9 K2 . . . 2_565 101.62(9) ?
    O4 P4 O9 P3 . . . 4_565 -65.16(17) ?
    O4 P4 O10 K1 . . . 1_656 152.89(10) ?
    O4 P4 O10 K2 . . . . 12.62(13) ?
    O4 P4 O10 K2 . . . 2_565 -99.99(9) ?
    O5 P1 O1 P2 . . . . 16.13(19) ?
    O5 P1 O4 K2 . . . . 13.82(11) ?
    O5 P1 O4 P4 . . . . 142.7(3) ?
    O5 P1 O7 Ni1 . . . 2_564 61.21(15) ?
    O5 P1 O7 K1 . . . 4_565 -174.00(8) ?
    O5 P1 O7 K2 . . . 2_564 -70.88(11) ?
    O6 P2 O1 P1 . . . . 133.43(16) ?
    O6 P2 O2 Ni1 . . . . -140.52(12) ?
    O6 P2 O2 K1 . . . 2_565 119.39(9) ?
    O6 P2 O3 K1 . . . 2_565 -126.86(8) ?
    O6 P2 O3 P3 . . . . 42.01(19) ?
    O7 P1 O1 P2 . . . . 149.54(15) ?
    O7 P1 O4 K2 . . . . -116.23(9) ?
    O7 P1 O4 P4 . . . . 12.7(3) ?
    O7 P1 O5 Ni1 . . . . -146.17(12) ?
    O7 P1 O5 K2 . . . . 110.88(9) ?
    O8 P4 O4 K2 . . . . 121.90(8) ?
    O8 P4 O4 P1 . . . . -10.7(3) ?
    O8 P4 O9 K2 . . . 2_565 -142.14(9) ?
    O8 P4 O9 P3 . . . 4_565 51.08(18) ?
    O8 P4 O10 K1 . . . 1_656 27.62(15) ?
    O8 P4 O10 K2 . . . . -112.65(11) ?
    O8 P4 O10 K2 . . . 2_565 134.73(9) ?
    O9 P3 O3 K1 4_464 . . 2_565 -155.84(9) ?
    O9 P3 O3 P2 4_464 . . . 36.48(18) ?
    O9 P3 O11 Ni1 4_464 . . 3_455 63.04(18) ?
    O9 P3 O11 K1 4_464 . . 1_556 -96.82(10) ?
    O9 P3 O11 K2 4_464 . . 2_464 143.95(7) ?
    O9 P3 O12 K1 4_464 . . . 37.38(18) ?
    O9 P3 O12 K2 4_464 . . 2_464 -143.87(8) ?
    O9 P4 O4 K2 . . . . -120.65(7) ?
    O9 P4 O4 P1 . . . . 106.8(3) ?
    O9 P4 O8 Ni1 . . . 3 77.6(2) ?
    O9 P4 O8 K1 . . . 4_565 -62.80(11) ?
    O9 P4 O8 K2 . . . 2_564 -157.72(8) ?
    O9 P4 O10 K1 . . . 1_656 -99.86(11) ?
    O9 P4 O10 K2 . . . . 119.87(9) ?
    O9 P4 O10 K2 . . . 2_565 7.26(9) ?
    O10 P4 O4 K2 . . . . -10.01(10) ?
    O10 P4 O4 P1 . . . . -142.6(3) ?
    O10 P4 O8 Ni1 . . . 3 -47.6(2) ?
    O10 P4 O8 K1 . . . 4_565 172.04(9) ?
    O10 P4 O8 K2 . . . 2_564 77.12(12) ?
    O10 P4 O9 K2 . . . 2_565 -9.12(11) ?
    O10 P4 O9 P3 . . . 4_565 -175.90(14) ?
    O11 P3 O3 K1 . . . 2_565 92.39(11) ?
    O11 P3 O3 P2 . . . . -75.29(18) ?
    O11 P3 O12 K1 . . . . 164.75(12) ?
    O11 P3 O12 K2 . . . 2_464 -16.50(12) ?
    O12 P3 O3 K1 . . . 2_565 -36.92(13) ?
    O12 P3 O3 P2 . . . . 155.39(15) ?
    O12 P3 O11 Ni1 . . . 3_455 -67.17(19) ?
    O12 P3 O11 K1 . . . 1_556 132.98(10) ?
    O12 P3 O11 K2 . . . 2_464 13.74(10) ?
_shelx_space_group_comment
;
The symmetry employed for this shelxl refinement is uniquely defined
by the following loop, which should always be used as a source of
symmetry information in preference to the above space-group names.
They are only intended as comments.
;
_shelx_estimated_absorpt_T_min     ?
_shelx_estimated_absorpt_T_max     ?
_shelx_hkl_file
;
 -22   0   3-196.699 140.601  12
 -22   0   4 895.885 245.183  12
 -22  -2   3 4792.15 484.313   8
 -22   2   3 5486.93 562.781  12
 -21  -1  -1 6286.19 552.958   2
 -21   1  -1 5609.69 498.935   2
 -21  -1  -1 5570.17 571.461  12
 -21   1   0 4881.40 473.836   2
 -21  -1   0 5230.67 508.579   2
 -21   1   0 3557.11 449.931  12
 -21  -1   0 4932.88 540.143  12
 -21  -1   1 3143.38 443.848  12
 -21  -1   1 3825.33 431.076   2
 -21   1   1 3545.57 458.853  12
 -21  -1   2 2555.07 342.263   8
 -21   1   2 2486.62 386.019  12
 -21  -1   2 3089.31 415.147  12
 -21  -1   2 2755.47 362.069   2
 -21  -1   3 2802.12 369.981   8
 -21   1   3 2708.10 399.691  12
 -21  -1   3 3001.77 430.488  12
 -21  -1   4 470.946 175.507   8
 -21   1   4 343.717 147.654   8
 -21   1   4 320.702 156.094  12
 -21  -1   4 604.195 212.841  12
 -21  -1   5 6602.41 595.924   8
 -21   1   5 6983.59 594.295   8
 -21   1   5 7170.30 665.667  12
 -21  -1   5 7160.70 665.886  12
 -21  -1   6 4476.34 495.030   8
 -21   1   6 3173.91 424.315   8
 -21   1   6 4151.30 502.266  12
 -21  -1   6 4133.72 506.538  12
 -21   1   7 1679.47 316.237   8
 -21  -1   7 1303.98 285.315   8
 -21   1   7 1650.34 325.046  12
 -21  -1   7 1394.12 309.207  12
 -21  -3   0 4841.61 473.296   8
 -21  -3   0 6192.51 568.846   2
 -21  -3   0 5484.31 596.539  12
 -21  -3   1 688.271 191.788   8
 -21   3   1 695.238 202.602  12
 -21  -3   1 933.561 255.311  12
 -21  -3   1 872.920 242.681   2
 -21  -3   2 481.186 172.551   8
 -21   3   2 534.015 196.085  12
 -21  -3   2 463.178 195.765  12
 -21  -3   3 2540.26 358.361   8
 -21  -3   3 2660.52 404.109  12
 -21   3   3 2612.49 391.594  12
 -21  -3   4 3945.90 458.722   8
 -21   3   4 3821.49 480.284  12
 -21  -3   4 3749.07 487.517  12
 -21  -3   5 1911.76 334.943   8
 -21   3   5 2270.12 376.466  12
 -21  -3   5 2603.70 416.920  12
 -21  -3   6 12705.0 858.336   8
 -21   3   6 13512.2 910.123  12
 -21  -3   6 15011.3 978.073  12
 -21   3   7 2231.00 339.283   8
 -21  -3   7 2435.12 378.482   8
 -21  -3   7 2439.04 397.596  12
 -21   3   7 2162.25 373.636  12
 -21  -5   0 694.681 203.788   8
 -21  -5   0 764.488 241.341  12
 -21  -5   0 894.126 235.602   2
 -21  -5   1-71.0723 103.365   8
 -21  -5   1 314.483 189.053  12
 -21  -5   2 6106.63 562.964   8
 -21  -5   2 6193.38 629.855  12
 -21  -5   3 1093.76 268.162   8
 -21  -5   3 1721.08 347.708  12
 -21  -5   4 555.803 191.227   8
 -21  -5   4 1164.78 299.468  12
 -21   5   4 567.560 191.662  12
 -21  -5   5 5532.78 558.409   8
 -21   5   5 4516.43 504.622  12
 -21  -5   6 419.210 173.866   8
 -21   5   6 844.246 230.022  12
 -21  -5   6 836.893 252.685  12
 -21  -7   2 6846.76 614.057   8
 -21  -7   2 8726.03 748.143  12
 -21  -7   3 368.532 139.980   8
 -21  -7   3 470.681 189.786  12
 -21  -7   4 2829.41 401.813   8
 -21  -7   4 3211.28 456.932  12
 -21  -7   5 1173.93 260.797   8
 -20   0  -3 23.3261 75.0910   2
 -20   0  -2 22838.4 1089.06   2
 -20   0  -2 21728.3 1119.82  12
 -20   0  -1 86.8201 125.648  12
 -20   0  -1 76.7002 83.4253   2
 -20   0   0 97.7930 115.303  12
 -20   0   0-13.9160 51.7421   2
 -20   0   1 72.4652 169.615  12
 -20   0   1-101.828 91.9351   2
 -20   0   2 6229.55 531.322   8
 -20   0   2 6667.14 613.400  12
 -20   0   3 29.7908 64.6385   8
 -20   0   3 23.6359 144.756  12
 -20   0   4 358.361 145.218   8
 -20   0   4 193.377 144.134  12
 -20   0   5-0.54234 150.731   8
 -20   0   5-63.8407 163.485  12
 -20   0   6 706.834 225.732   8
 -20   0   6 699.366 218.577  12
 -20   0   7 107.130 116.035   8
 -20   0   7 85.7525 175.435  12
 -20   0   8 12933.7 893.664   8
 -20   0   8 13803.1 925.381  12
 -20   0   9 384.326 189.134   8
 -20   0   9-3.22012 135.627  12
 -20  -2  -2 1324.07 297.123  12
 -20  -2  -2 1138.33 246.750   2
 -20   2  -2 1444.28 257.968   2
 -20  -2  -1 1077.13 267.440  12
 -20   2  -1 1040.22 232.316  12
 -20  -2  -1 1012.23 246.979   2
 -20   2  -1 1049.12 216.738   2
 -20  -2   0 517.135 154.889   8
 -20  -2   0 592.425 214.262  12
 -20   2   0 745.893 215.540  12
 -20  -2   0 438.373 167.712   2
 -20   2   0 931.875 203.063   2
 -20  -2   1 6604.62 558.725   8
 -20  -2   1 6884.78 632.811  12
 -20   2   1 6419.13 587.031  12
 -20  -2   2 2340.06 334.145   8
 -20  -2   2 2379.81 379.036  12
 -20   2   2 2763.15 397.518  12
 -20  -2   3 17131.2 948.453   8
 -20  -2   3 18318.5 1055.27  12
 -20   2   3 18174.3 1026.81  12
 -20   2   4 4838.47 476.738   8
 -20  -2   4 4458.32 478.614   8
 -20   2   4 5366.44 552.813  12
 -20  -2   4 5807.42 592.125  12
 -20  -2   5 5632.90 548.085   8
 -20   2   5 4530.79 473.450   8
 -20   2   5 4944.15 534.939  12
 -20  -2   5 5997.57 597.741  12
 -20   2   6 324.801 147.865   8
 -20  -2   6 607.433 201.299   8
 -20  -2   6 132.145 147.266  12
 -20   2   6 366.446 182.170  12
 -20   2   7 1270.95 280.643   8
 -20  -2   7 1833.34 331.903   8
 -20   2   7 1321.55 300.134  12
 -20  -2   7 1885.30 342.552  12
 -20  -2   8 548.586 222.676   8
 -20   2   8 798.294 233.881   8
 -20   2   8 313.130 176.190  12
 -20  -2   8 417.165 195.416  12
 -20   2   9 5608.47 591.832   8
 -20  -2   9 6510.67 631.356   8
 -20   2   9 6063.90 602.784  12
 -20  -2   9 6517.91 630.498  12
 -20  -4  -2 11667.7 726.774   8
 -20  -4  -2 13252.6 844.831   2
 -20  -4  -2 13044.5 890.060  12
 -20  -4  -1 2551.13 353.577   8
 -20  -4  -1 3353.09 429.966   2
 -20  -4  -1 3280.15 455.240  12
 -20  -4   0 563.433 162.104   8
 -20  -4   0 581.838 227.135  12
 -20  -4   0 518.983 189.644   2
 -20  -4   1 2547.99 359.263   8
 -20   4   1 2209.21 325.442  12
 -20  -4   1 3055.75 438.413  12
 -20  -4   2 1959.45 308.324   8
 -20  -4   2 2148.00 378.672  12
 -20   4   2 2533.37 365.569  12
 -20  -4   3 4114.93 459.040   8
 -20  -4   3 4096.20 499.841  12
 -20   4   3 3638.90 441.088  12
 -20  -4   4 7273.78 620.581   8
 -20  -4   4 8022.15 695.053  12
 -20   4   4 7444.13 642.408  12
 -20  -4   5 725.710 221.770   8
 -20  -4   5 668.411 216.715  12
 -20   4   5 435.799 189.929  12
 -20  -4   6 762.240 221.924   8
 -20   4   6 1111.59 245.178   8
 -20  -4   6 767.664 248.567  12
 -20   4   6 1253.21 285.529  12
 -20   4   7 1453.80 297.374   8
 -20  -4   7 1950.92 335.707   8
 -20   4   7 1633.45 331.581  12
 -20  -4   7 1986.03 365.321  12
 -20  -4   8 2572.34 377.966   8
 -20   4   8 2424.09 383.086   8
 -20   4   8 2976.51 430.210  12
 -20  -4   8 2938.26 411.097  12
 -20  -6  -1 907.794 222.108   8
 -20  -6  -1 866.620 247.711  12
 -20  -6  -1 743.266 212.579   2
 -20  -6   0 1212.36 253.751   8
 -20  -6   0 1534.42 314.168  12
 -20  -6   1 850.973 210.836   8
 -20  -6   1 1036.73 283.713  12
 -20  -6   2 6573.59 582.307   8
 -20  -6   2 6485.75 632.137  12
 -20  -6   3 3105.13 410.470   8
 -20  -6   3 2931.46 434.481  12
 -20  -6   4 16453.2 959.617   8
 -20   6   4 14869.1 894.630  12
 -20  -6   4 17386.7 1043.68  12
 -20  -6   5 3108.34 416.905   8
 -20   6   5 2658.42 384.522  12
 -20  -6   5 3192.99 445.033  12
 -20  -6   6 1164.31 280.702   8
 -20   6   6 459.898 174.629  12
 -20  -6   6 1085.20 272.682  12
 -20  -6   7-70.5579 117.629   8
 -20  -6   7 159.968 115.702  12
 -20   6   7 234.660 151.627  12
 -20  -6   8 300.058 163.114   8
 -20  -6   8 278.644 154.858  12
 -20   6   8 349.994 179.406  12
 -20  -8   0 3999.25 456.399   8
 -20  -8   0 4512.24 546.872  12
 -20  -8   1 5337.58 539.131   8
 -20  -8   1 6190.68 619.412  12
 -20  -8   2 894.458 244.358   8
 -20  -8   2 1414.26 311.890  12
 -20  -8   3 1878.50 327.830   8
 -20  -8   3 2697.86 399.696  12
 -20  -8   4 9248.60 716.608   8
 -20  -8   4 9388.04 756.665  12
 -20  -8   5 1969.87 339.305   8
 -20  -8   5 1614.71 330.407  12
 -20  -8   6 7566.67 651.533   8
 -20  -8   6 7942.59 691.141  12
 -20  -8   7 1797.25 337.760   8
 -20  -8   7 1190.06 253.935  12
 -20 -10   2 755.729 226.149   8
 -20 -10   2 1021.72 275.355  12
 -20  10   2 1132.30 244.047  13
 -20 -10   3 851.936 228.656   8
 -20 -10   3 1122.06 264.728  12
 -20 -10   4 5054.00 521.972   8
 -20 -10   4 5616.48 585.390  12
 -19  -1  -4 470.811 182.632  12
 -19   1  -4 575.803 163.869   2
 -19  -1  -4 945.970 222.487   2
 -19  -1  -3 1543.30 303.420  12
 -19   1  -3 1990.12 318.773  12
 -19  -1  -3 1805.07 294.077   2
 -19   1  -3 1941.76 308.824   2
 -19  -1  -2 1686.19 316.478  12
 -19   1  -2 1318.49 272.547  12
 -19   1  -2 1225.51 239.323   2
 -19  -1  -2 1183.85 254.658   2
 -19  -1  -1 2753.74 327.438   8
 -19  -1  -1 2376.13 375.249  12
 -19   1  -1 2867.29 390.199  12
 -19   1  -1 2815.73 359.008   2
 -19  -1  -1 3570.90 413.462   2
 -19  -1   0 8266.03 586.444   8
 -19  -1   0 8132.11 620.622   2
 -19   1   0 9442.13 653.149   2
 -19   1   0 9120.63 687.966  12
 -19  -1   0 8803.68 695.013  12
 -19  -1   1 5333.60 482.519   8
 -19   1   1 5375.47 457.980   8
 -19   1   1 5716.04 496.160   2
 -19  -1   1 5667.09 556.046  12
 -19   1   1 5246.88 521.584  12
 -19   1   2 7345.06 547.585   8
 -19  -1   2 7301.10 570.451   8
 -19  -1   2 6969.44 622.212  12
 -19   1   2 7394.02 624.436  12
 -19   1   3 4076.19 425.225   8
 -19  -1   3 3735.41 421.279   8
 -19   1   3 4370.07 489.754  12
 -19  -1   3 4427.35 503.930  12
 -19  -1   4 317.468 164.687   8
 -19   1   4 482.002 177.231   8
 -19  -1   4 187.180 160.180  12
 -19   1   4 447.356 200.413  12
 -19   1   5 10908.8 746.731   8
 -19  -1   5 11935.8 790.740   8
 -19   1   5 12357.3 834.023  12
 -19  -1   5 13291.4 868.718  12
 -19   1   6 1554.22 310.416   8
 -19  -1   6 1557.41 293.923   8
 -19   1   6 1634.82 326.464  12
 -19  -1   6 2210.69 375.608  12
 -19   1   7 7329.14 654.574   8
 -19  -1   7 7838.05 679.157   8
 -19   1   7 8097.12 696.786  12
 -19  -1   7 8502.21 708.885  12
 -19   1   8 1521.78 319.560   8
 -19  -1   8 1591.50 342.412   8
 -19  -1   8 1365.59 306.464  12
 -19   1   8 1789.67 337.671  12
 -19   1   9 7290.70 700.161   8
 -19  -1   9 7436.23 695.003   8
 -19  -1   9 7917.95 694.367  12
 -19   1   9 7502.52 679.239  12
 -19   1  10 3116.80 469.593   8
 -19  -1  10 2897.50 441.831   8
 -19  -1  10 3293.26 444.781  12
 -19   1  10 3072.57 438.986  12
 -19  -3  -4 7100.17 592.775   2
 -19   3  -4 5863.91 494.219   2
 -19   3  -4 6636.67 583.450  13
 -19  -3  -4 6215.42 588.911  12
 -19  -3  -3 3333.28 435.290  12
 -19   3  -3 2818.97 344.964   2
 -19  -3  -3 3215.68 407.811   2
 -19  -3  -2 854.922 211.961   8
 -19  -3  -2 967.676 253.578  12
 -19   3  -2 887.994 195.418   2
 -19  -3  -2 1053.61 249.848   2
 -19  -3  -1 1012.25 222.968   8
 -19   3  -1 1404.30 264.650  12
 -19  -3  -1 1317.46 293.769  12
 -19  -3  -1 1315.00 259.840   2
 -19   3  -1 1445.43 240.203   2
 -19  -3   0 2188.81 319.523   8
 -19   3   0 2050.78 320.111  12
 -19  -3   0 2291.31 365.326  12
 -19   3   0 1978.55 277.214   2
 -19  -3   1 967.490 220.498   8
 -19   3   1 1013.46 228.428  12
 -19  -3   1 1127.38 290.894  12
 -19  -3   2 7439.63 591.890   8
 -19  -3   2 7945.41 672.370  12
 -19   3   2 7677.28 624.277  12
 -19  -3   3 686.261 209.578   8
 -19   3   3 358.210 147.223   8
 -19  -3   3 715.217 238.216  12
 -19   3   3 330.856 165.835  12
 -19   3   4 631.321 168.013   8
 -19  -3   4 1032.82 238.434   8
 -19   3   4 1023.62 250.020  12
 -19  -3   4 783.825 235.689  12
 -19  -3   5 2280.89 359.883   8
 -19   3   5 1891.51 315.477   8
 -19  -3   5 2137.85 356.108  12
 -19   3   5 1988.44 340.260  12
 -19  -3   6 9160.85 711.704   8
 -19   3   6 7571.44 635.841   8
 -19   3   6 7694.87 660.428  12
 -19  -3   6 9850.23 755.097  12
 -19  -3   7 6038.51 585.547   8
 -19   3   7 4973.90 540.646   8
 -19   3   7 5740.81 573.795  12
 -19  -3   7 5174.70 553.740  12
 -19  -3   8 9116.64 741.906   8
 -19   3   8 8706.47 750.520   8
 -19  -3   8 8808.40 719.675  12
 -19   3   8 9239.54 740.246  12
 -19  -3   9 471.952 218.454   8
 -19   3   9 502.276 203.557   8
 -19  -3   9 704.750 224.481  12
 -19   3   9 410.236 193.697  12
 -19   3  10 23.0789 155.457   8
 -19  -3  10 225.335 139.967   8
 -19  -3  10 294.716 166.864  12
 -19   3  10 1.93594 103.917  12
 -19  -5  -3 5226.57 486.579   8
 -19  -5  -3 6596.41 584.042   2
 -19  -5  -3 6228.33 617.043  12
 -19   5  -3 6189.32 568.700  13
 -19  -5  -2 1361.44 261.521   8
 -19  -5  -2 1319.33 312.518  12
 -19  -5  -2 1307.22 259.252   2
 -19  -5  -1 4672.27 472.579   8
 -19  -5  -1 5002.60 514.996   2
 -19  -5  -1 4734.24 541.265  12
 -19  -5   0 1212.27 259.571   8
 -19  -5   0 1409.24 304.025  12
 -19  -5   1 13945.0 827.264   8
 -19  -5   1 14214.1 924.205  12
 -19  -5   2 2740.98 369.390   8
 -19  -5   2 3136.62 438.993  12
 -19   5   2 3100.03 382.231  12
 -19  -5   3 1668.14 310.882   8
 -19  -5   3 1809.64 344.900  12
 -19   5   3 1174.74 258.486  12
 -19  -5   4 3108.82 407.252   8
 -19   5   4 2914.37 386.585  12
 -19  -5   4 3524.43 458.850  12
 -19  -5   5 3368.33 439.626   8
 -19   5   5 2468.93 364.111  12
 -19  -5   5 3103.46 435.288  12
 -19  -5   6 1947.53 344.768   8
 -19   5   6 1420.13 273.615   8
 -19   5   6 1463.88 293.340  12
 -19  -5   6 1781.65 339.033  12
 -19   5   7 7901.15 666.157   8
 -19  -5   7 9781.76 746.798   8
 -19   5   7 9134.35 730.766  12
 -19  -5   7 10632.8 778.591  12
 -19   5   8 80.2675 114.029   8
 -19  -5   8-159.930 151.019   8
 -19   5   8 152.264 144.749  12
 -19  -5   8 47.3001 133.015  12
 -19   5   9 4549.03 567.938   8
 -19  -5   9 4994.93 554.065   8
 -19  -5   9 4709.72 393.668  11
 -19   5   9 5050.63 548.034  12
 -19  -5   9 4994.76 533.198  12
 -19  -7  -3 723.156 240.290  12
 -19  -7  -3 818.437 196.283   8
 -19  -7  -3 709.402 203.410   2
 -19   7  -3 1062.47 238.161  13
 -19  -7  -2 891.581 272.724  12
 -19  -7  -2 964.120 224.839   8
 -19  -7  -2 1191.45 254.518   2
 -19   7  -2 762.428 224.399  13
 -19  -7  -1 2583.78 351.356   8
 -19  -7  -1 3104.28 440.903  12
 -19  -7   0 1131.86 246.250   8
 -19  -7   0 1188.08 288.904  12
 -19  -7   1 623.807 201.108   8
 -19  -7   1 1250.32 295.916  12
 -19  -7   2 9211.16 694.531   8
 -19  -7   2 9063.53 741.607  12
 -19  -7   3 3996.74 456.446   8
 -19  -7   3 4514.74 515.866  12
 -19  -7   4 5273.18 531.220   8
 -19   7   4 4496.56 457.087  12
 -19  -7   4 6263.68 600.247  12
 -19  -7   5 1666.75 320.316   8
 -19  -7   5 2087.57 356.479  12
 -19   7   5 1583.39 292.404  12
 -19  -7   6 9896.30 738.721   8
 -19   7   6 8290.53 671.362  12
 -19  -7   6 8244.36 533.506  11
 -19  -7   6 10255.7 771.422  12
 -19  -7   7 1263.92 265.594   8
 -19   7   7 1314.46 296.396  12
 -19  -7   7 1138.07 198.684  11
 -19  -7   7 1571.21 311.783  12
 -19  -7   8 9604.22 732.666   8
 -19  -7   8 8665.57 700.173  12
 -19   7   8 8321.25 692.451  12
 -19  -7   8 7631.04 525.751  11
 -19  -7   9 1754.84 321.823   8
 -19   7   9 1743.07 319.629  12
 -19  -7   9 1220.96 212.772  11
 -19  -7   9 1830.71 330.998  12
 -19  -9  -2 7816.74 624.495   8
 -19  -9  -2 8858.50 691.988   2
 -19  -9  -2 7845.65 695.528  12
 -19   9  -2 8535.15 665.531  13
 -19  -9  -1 663.718 215.335   8
 -19  -9  -1 768.205 245.436  12
 -19   9  -1 820.781 219.076  13
 -19  -9   0 1532.63 290.484   8
 -19  -9   0 1784.64 352.860  12
 -19   9   0 1449.08 294.092  13
 -19  -9   1 18854.3 1014.06   8
 -19  -9   1 16537.5 1026.81  12
 -19  -9   2 7321.30 620.070   8
 -19  -9   2 6960.05 644.043  12
 -19  -9   3 2492.28 369.108   8
 -19  -9   3 3458.35 453.740  12
 -19  -9   4 1278.56 267.230   8
 -19  -9   4 1295.26 285.551  12
 -19  -9   5 521.952 184.488   8
 -19  -9   5 282.785 113.344  11
 -19  -9   5 393.135 165.545  12
 -19  -9   6 1557.04 290.996   8
 -19  -9   6 1339.77 228.054  11
 -19  -9   6 1152.18 275.916  12
 -19  -9   7 1697.93 315.233   8
 -19  -9   7 1119.20 202.005  11
 -19  -9   7 1285.21 270.025  12
 -19  -9   8 2159.48 344.585   8
 -19  -9   8 1613.68 308.793  12
 -19  -9   8 1697.60 254.834  11
 -19 -11   0 695.022 201.277   8
 -19 -11   0 1021.33 267.097  12
 -19  11   0 636.692 176.514  13
 -19 -11   1 193.591 144.593   8
 -19 -11   1 331.807 203.387  12
 -19  11   1 418.470 160.631  13
 -19 -11   2 6449.89 588.336   8
 -19 -11   2 6751.24 638.195  12
 -19  11   2 6018.87 527.270  13
 -19 -11   3 1212.43 275.467   8
 -19 -11   3 1116.09 273.043  12
 -19 -11   4 3746.67 443.446   8
 -19 -11   4 3031.42 333.646  11
 -19 -11   4 4059.04 487.101  12
 -19 -11   5 17178.2 973.105   8
 -19 -11   5 14536.3 766.440  11
 -19 -11   5 17617.5 1006.02  12
 -19 -11   6 1745.00 304.737   8
 -19 -11   6 1411.33 234.076  11
 -19 -11   6 1739.15 312.552  12
 -18   0  -5-264.352 131.449   2
 -18   0  -4 1688.43 290.430  12
 -18   0  -4 2197.05 324.489   2
 -18   0  -3-13.5346 120.060  12
 -18   0  -3-25.3023 83.1199   2
 -18   0  -2 7532.63 583.072   2
 -18   0  -2 7651.61 623.655  12
 -18   0  -1-52.5947 117.001   8
 -18   0  -1-163.243 127.527  12
 -18   0  -1-89.3919 102.779   2
 -18   0   0 47808.1 1520.17   8
 -18   0   0 47008.5 1596.03   2
 -18   0   0 47451.2 1680.40  12
 -18   0   1 8.76447 107.097  12
 -18   0   1 40.7964 83.6950   8
 -18   0   2 5554.61 531.969  12
 -18   0   2 5382.55 465.049   8
 -18   0   3 29.1011 130.581  12
 -18   0   3 69.7413 90.3796   8
 -18   0   4 9218.49 687.106  12
 -18   0   4 8541.96 631.019   8
 -18   0   5-68.8094 170.868  12
 -18   0   5-220.626 145.479   8
 -18   0   6 2227.23 367.347  12
 -18   0   6 2567.96 380.858   8
 -18   0   7 11.1436 152.953  12
 -18   0   7 125.230 149.012   8
 -18   0   8 6065.22 600.820  12
 -18   0   8 6453.10 647.262   8
 -18   0   9 189.286 82.6167   6
 -18   0   9 850.754 290.162  12
 -18   0   9 980.711 273.844   8
 -18   0  10 7786.86 484.030   6
 -18   0  10 8049.81 701.724  12
 -18   0  10 7747.73 759.881   8
 -18   0  11 153.007 157.327   8
 -18   0  11-126.617 75.3115   6
 -18   2  -5 2465.90 343.384  13
 -18   2  -5 2383.59 320.832   2
 -18  -2  -5 3018.66 373.765   2
 -18  -2  -5 2298.67 351.644  12
 -18   2  -4 2450.00 327.857   2
 -18  -2  -4 2363.66 331.304   2
 -18  -2  -4 1989.43 329.351  12
 -18   2  -3 8291.01 618.099  12
 -18  -2  -3 7915.79 650.903  12
 -18   2  -3 8288.50 598.174   2
 -18  -2  -3 9020.42 656.304   2
 -18  -2  -2 1706.91 261.603   8
 -18   2  -2 1899.20 286.577   2
 -18  -2  -2 2094.53 320.528   2
 -18  -2  -2 1901.80 330.248  12
 -18   2  -2 1870.90 302.594  12
 -18   2  -1 5223.99 492.480  12
 -18  -2  -1 5630.30 547.307  12
 -18  -2  -1 5689.94 476.185   8
 -18  -2  -1 5694.62 513.900   2
 -18   2  -1 6015.97 500.053   2
 -18  -2   0 1745.87 277.819   8
 -18   2   0 2081.49 289.899   2
 -18   2   0 2157.88 329.651  12
 -18  -2   0 1709.77 312.636  12
 -18   2   1 6098.91 537.351  12
 -18  -2   1 6728.49 593.129  12
 -18   2   1 6878.33 519.822   2
 -18  -2   1 7550.28 559.806   8
 -18   2   1 6353.11 474.508   8
 -18   2   2 5177.30 444.307   8
 -18  -2   2 5347.22 485.110   8
 -18  -2   2 5890.48 560.357  12
 -18   2   2 5182.36 500.673  12
 -18   2   3 2050.24 337.060  12
 -18  -2   3 2445.66 372.628  12
 -18   2   3 2529.07 325.278   8
 -18  -2   3 2516.52 344.211   8
 -18  -2   4 1070.57 261.099  12
 -18   2   4 1574.69 303.414  12
 -18  -2   4 1247.21 257.214   8
 -18   2   4 1087.51 228.063   8
 -18  -2   5 20072.8 1052.46  12
 -18   2   5 17399.8 975.123  12
 -18   2   5 17933.5 954.113   8
 -18  -2   5 17913.3 985.071   8
 -18   2   6 7166.29 629.943  12
 -18  -2   6 8215.36 671.375  12
 -18   2   6 7902.32 650.524   8
 -18  -2   6 8357.50 671.391   8
 -18   2   7 10325.3 770.023  12
 -18  -2   7 11938.8 823.898  12
 -18  -2   7 11273.7 808.948   8
 -18   2   7 10336.8 790.357   8
 -18   2   8 1726.73 342.739  12
 -18  -2   8 1974.12 351.624  12
 -18   2   8 1494.71 333.473   8
 -18  -2   8 1487.30 327.624   8
 -18  -2   9 4197.99 345.987   6
 -18  -2   9 4838.41 535.487  12
 -18  -2   9 3741.08 341.910  11
 -18  -2   9 4523.82 557.007   8
 -18   2   9 3881.27 533.336   8
 -18   2  10 366.451 112.487   6
 -18  -2  10 601.318 142.913   6
 -18  -2  10 274.459 179.690   8
 -18   2  10 342.467 214.984   8
 -18  -2  10 512.411 132.907  11
 -18  -2  10 280.724 158.234  12
 -18   2  11 5322.86 671.864   8
 -18  -2  11 6088.23 655.299   8
 -18  -2  11 5741.92 419.696   6
 -18   2  11 5657.68 408.448   6
 -18  -2  11 5305.86 417.272  11
 -18  -2  11 5827.03 579.457  12
 -18   4  -5 1078.77 224.859  13
 -18  -4  -5 808.905 207.552   2
 -18   4  -5 1090.98 203.721   2
 -18  -4  -5 826.356 209.054  12
 -18   4  -4 1757.77 294.093  13
 -18  -4  -4 1348.63 235.655   8
 -18  -4  -4 1540.01 287.413   2
 -18   4  -4 1496.85 260.052   2
 -18  -4  -4 2023.56 339.399  12
 -18  -4  -3 3647.34 455.401  12
 -18  -4  -3 3115.08 357.735   8
 -18  -4  -3 3364.77 410.895   2
 -18   4  -3 3387.39 363.214   2
 -18  -4  -2 1328.47 242.814   8
 -18   4  -2 1703.90 259.267   2
 -18  -4  -2 1612.45 289.610   2
 -18  -4  -2 1639.31 322.249  12
 -18  -4  -1 8621.95 695.491  12
 -18   4  -1 9782.88 610.160   2
 -18  -4  -1 8804.10 615.761   8
 -18   4   0 17145.6 884.528  12
 -18  -4   0 15829.3 949.459  12
 -18   4   0 16582.2 813.835   2
 -18  -4   0 16273.1 862.007   8
 -18  -4   1 10579.4 694.498   8
 -18  -4   1 11800.9 801.907  12
 -18   4   1 10878.2 706.569  12
 -18  -4   2 1591.31 285.370   8
 -18   4   2 1892.69 304.029  12
 -18  -4   2 1902.59 328.151  12
 -18   4   3 2089.40 285.241   8
 -18  -4   3 2310.84 334.440   8
 -18  -4   3 1970.45 348.080  12
 -18   4   3 1729.61 287.035  12
 -18   4   4 2791.07 340.608   8
 -18  -4   4 3167.79 395.893   8
 -18   4   4 2891.13 382.125  12
 -18  -4   4 3256.53 432.932  12
 -18  -4   5 2701.61 390.450  12
 -18   4   5 2118.25 337.833  12
 -18  -4   5 2474.68 364.002   8
 -18   4   5 2168.94 327.410   8
 -18  -4   6 5540.63 553.254  12
 -18   4   6 4974.82 513.772  12
 -18  -4   6 5497.29 544.677   8
 -18   4   6 4432.40 484.955   8
 -18  -4   7 135.637 80.6428  11
 -18   4   7 6.46895 122.319  12
 -18  -4   7 333.233 181.758   8
 -18   4   7-9.54528 106.347   8
 -18  -4   8 2136.32 243.997   6
 -18  -4   8 2223.12 360.325  12
 -18  -4   8 2095.07 257.969  11
 -18   4   8 2369.20 376.894  12
 -18  -4   8 2428.36 389.705   8
 -18   4   8 2472.84 422.848   8
 -18  -4   9 358.356 112.532   6
 -18  -4   9 267.485 174.300   8
 -18   4   9 462.053 213.995   8
 -18  -4   9 473.677 130.284  11
 -18  -4   9 464.939 190.563  12
 -18  -4  10 3688.29 486.775   8
 -18   4  10 2612.17 477.879   8
 -18  -4  10 3292.46 318.990   6
 -18  -4  10 3377.81 343.225  11
 -18  -4  10 3279.93 438.733  12
 -18  -6  -4 4455.40 517.093  12
 -18   6  -4 4428.58 473.670  13
 -18  -6  -4 4296.43 434.023   8
 -18  -6  -4 4250.40 460.547   2
 -18   6  -4 3846.61 373.124   2
 -18   6  -3 1819.38 327.668  13
 -18  -6  -3 1743.10 288.546   8
 -18  -6  -3 1797.71 303.649   2
 -18  -6  -3 1779.38 346.156  12
 -18  -6  -2 121.050 129.040   8
 -18  -6  -2 254.209 160.887   2
 -18  -6  -2 90.4488 122.617  12
 -18  -6  -1 8329.70 617.053   8
 -18  -6  -1 9495.02 743.178  12
 -18  -6   0 6488.61 545.921   8
 -18  -6   0 6050.40 595.300  12
 -18  -6   1 2762.17 365.565   8
 -18  -6   1 3609.33 443.111  12
 -18  -6   2 1907.06 317.423   8
 -18   6   2 1821.72 286.820  12
 -18  -6   2 2535.05 389.774  12
 -18  -6   3 16.8242 134.938   8
 -18  -6   3 117.573 146.469  12
 -18   6   3 144.380 119.458  12
 -18  -6   4 3883.82 448.739   8
 -18   6   4 4002.35 442.985  12
 -18  -6   4 4686.90 512.628  12
 -18  -6   5 3784.79 443.144   8
 -18  -6   5 3721.25 334.599  11
 -18   6   5 3624.56 422.084  12
 -18  -6   5 3735.18 455.484  12
 -18  -6   6 15873.2 742.279  11
 -18   6   6 15820.0 929.742  12
 -18  -6   6 17856.7 1000.13  12
 -18  -6   6 17261.6 979.702   8
 -18   6   6 15366.4 909.089   8
 -18  -6   7 2538.27 268.139   6
 -18  -6   7 2737.78 298.414  11
 -18  -6   7 2954.05 406.524  12
 -18   6   7 2618.90 386.173  12
 -18   6   7 2720.63 402.004   8
 -18  -6   7 3181.12 427.383   8
 -18  -6   8 8326.68 508.506   6
 -18  -6   8 10181.5 749.590  12
 -18  -6   8 8227.77 540.243  11
 -18   6   8 9888.09 747.816  12
 -18  -6   8 9744.81 743.317   8
 -18   6   8 7749.55 729.933   8
 -18  -6   9 628.401 151.969   6
 -18  -6   9 381.605 123.318  11
 -18  -6   9 595.262 214.839  12
 -18   6   9 793.268 289.501   8
 -18  -6   9 861.323 240.582   8
 -18  -6  10 720.899 157.906   6
 -18  -6  10 978.471 243.250   8
 -18   6  10 879.612 289.300   8
 -18  -6  10 746.736 160.732  11
 -18  -6  10 766.499 211.573  12
 -18  -8  -4 2913.98 416.065  12
 -18  -8  -4 2261.94 329.496   8
 -18  -8  -4 3302.41 396.243   2
 -18   8  -4 2292.00 335.395  13
 -18  -8  -3 2455.12 395.407  12
 -18  -8  -3 1834.94 302.407   8
 -18  -8  -3 1874.65 310.883   2
 -18   8  -3 1983.36 312.870  13
 -18  -8  -2 990.735 272.658  12
 -18  -8  -2 1166.74 256.969   8
 -18  -8  -2 1341.76 266.646   2
 -18   8  -2 1625.60 313.105  13
 -18  -8  -1 10818.3 806.966  12
 -18  -8  -1 10384.2 719.018   8
 -18  -8   0 2439.64 392.704  12
 -18  -8   0 2677.02 369.681   8
 -18  -8   1 13428.6 884.174  12
 -18  -8   1 12569.4 799.302   8
 -18  -8   2 6891.25 625.897  12
 -18  -8   2 7231.88 601.747   8
 -18  -8   3 11023.1 792.008  12
 -18  -8   3 9676.75 568.101  11
 -18  -8   3 11147.5 754.998   8
 -18  -8   4 1283.94 206.710  11
 -18  -8   4 850.327 224.051   8
 -18  -8   5 251.699 157.811  12
 -18  -8   5 234.604 102.761  11
 -18   8   5 314.397 125.922  12
 -18  -8   5 652.120 220.265   8
 -18  -8   6 5663.64 559.624  12
 -18   8   6 4586.54 480.846  12
 -18  -8   6 5111.86 422.000  11
 -18  -8   6 4881.63 510.349   8
 -18  -8   7 1233.01 194.397   6
 -18   8   7 1346.54 284.127  12
 -18  -8   7 1705.47 320.685  12
 -18  -8   7 1346.54 228.403  11
 -18  -8   7 1349.78 291.349   8
 -18  -8   8 12425.9 639.623   6
 -18   8   8 12000.9 834.246  12
 -18  -8   8 14185.4 879.176  12
 -18  -8   8 12729.0 691.910  11
 -18  -8   8 13787.8 879.958   8
 -18  -8   9 1489.84 218.540   6
 -18  -8   9 2167.08 349.250   8
 -18  -8   9 1890.21 316.789  12
 -18  -8   9 1541.85 234.911  11
 -18  10  -3 4627.65 480.332  13
 -18 -10  -3 4700.63 529.435  12
 -18 -10  -3 4545.75 472.548   8
 -18 -10  -3 4380.75 474.233   2
 -18  10  -2-3.67059 77.6334  13
 -18 -10  -2 242.076 147.127   8
 -18 -10  -2 40.3985 91.4565   2
 -18 -10  -2 114.449 134.906  12
 -18 -10  -1 4111.01 459.991   8
 -18 -10  -1 4597.52 526.869  12
 -18  10  -1 3735.54 432.366  13
 -18 -10   0 7243.78 610.338   8
 -18  10   0 6540.03 567.458  13
 -18 -10   0 7868.41 685.180  12
 -18 -10   1 1771.06 329.287   8
 -18  10   1 1681.20 287.308  13
 -18 -10   1 1806.34 338.490  12
 -18 -10   2 2540.10 365.676   8
 -18 -10   2 1789.69 252.766  11
 -18 -10   2 2245.00 366.260  12
 -18 -10   3 562.979 205.451   8
 -18 -10   3 392.481 143.321  11
 -18 -10   4 856.854 215.823   8
 -18 -10   4 1151.99 272.077  12
 -18 -10   4 559.138 148.961  11
 -18 -10   5 1116.70 256.556   8
 -18 -10   5 1379.29 292.986  12
 -18 -10   5 893.165 185.241  11
 -18 -10   6 5315.44 525.563   8
 -18 -10   6 5192.99 534.416  12
 -18 -10   6 5248.76 437.351  11
 -18 -10   7 12666.6 833.892  12
 -18 -10   7 12873.1 828.254   8
 -18 -10   7 11451.6 618.463   6
 -18 -10   7 11446.0 669.680  11
 -18 -10   8 2870.45 390.860  12
 -18 -10   8 3607.07 438.737   8
 -18 -10   8 2779.81 299.227   6
 -18 -10   8 2845.08 327.814  11
 -18 -12  -1 2337.34 346.392   8
 -18  12  -1 1717.61 290.141  13
 -18 -12  -1 1994.75 350.826  12
 -18 -12   0 5626.62 542.546   8
 -18 -12   0 6262.67 607.187  12
 -18  12   0 5688.43 510.319  13
 -18 -12   1 1452.05 273.067   8
 -18  12   1 1523.56 258.426  13
 -18 -12   1 1698.73 319.265  12
 -18 -12   2 9982.11 720.455   8
 -18 -12   2 9511.46 747.917  12
 -18 -12   2 7498.85 539.084  11
 -18 -12   3 2453.35 356.204   8
 -18 -12   3 1808.57 268.755  11
 -18 -12   3 2265.61 361.070  12
 -18 -12   4 4565.70 486.946   8
 -18 -12   4 4203.44 483.673  12
 -18 -12   4 3665.84 377.312  11
 -18 -12   5 11065.3 757.761   8
 -18 -12   5 9144.13 708.813  12
 -18 -12   5 9258.75 609.973  11
 -18 -12   6 306.067 150.960   8
 -18 -12   6 314.791 126.843  11
 -18 -12   6 320.038 144.119  12
 -18 -12   7 2326.79 349.480   8
 -18 -12   7 2042.09 250.393   6
 -18 -12   7 1869.52 270.918  11
 -18 -12   7 2476.64 350.226  12
 -18 -14   1-56.1966 90.9797   8
 -18 -14   2 2644.86 368.882   8
 -18 -14   2 2613.87 387.420  12
 -18 -14   2 2029.43 282.807  11
 -18 -14   3 3439.30 414.288   8
 -18 -14   3 3188.56 413.395  12
 -18 -14   3 2891.80 344.099  11
 -18 -14   4 428.200 166.268   8
 -18 -14   4 344.422 138.611  11
 -18 -14   4 533.220 179.103  12
 -17  -1  -6 983.281 210.634  13
 -17   1  -6 1045.27 219.497  13
 -17   1  -6 1167.73 225.377   2
 -17  -1  -6 1110.79 236.265   2
 -17  -1  -6 1057.24 238.098  12
 -17  -1  -5 8989.33 667.821  12
 -17  -1  -5 9397.57 653.160   2
 -17   1  -5 8802.22 621.803   2
 -17   1  -4 221.663 111.578   2
 -17  -1  -4 335.444 170.954   2
 -17  -1  -4 69.1804 117.369  12
 -17   1  -4-21.3146 97.2497  12
 -17   1  -3 13312.3 790.000  12
 -17  -1  -3 13982.1 829.958  12
 -17  -1  -3 13149.5 686.896   8
 -17  -1  -3 13255.1 780.874   2
 -17   1  -3 13043.9 748.428   2
 -17  -1  -2 1605.54 245.461   8
 -17  -1  -2 1535.13 271.203   2
 -17   1  -2 1592.22 266.173   2
 -17   1  -2 1284.71 248.559  12
 -17  -1  -2 1315.68 271.157  12
 -17  -1  -1 263.149 121.138   8
 -17   1  -1 487.408 131.558   8
 -17  -1  -1 477.801 157.420   2
 -17   1  -1 237.972 130.588   2
 -17   1  -1 495.848 187.651  12
 -17  -1  -1 522.998 188.567  12
 -17   1   0 3126.49 378.708  12
 -17  -1   0 3225.00 386.829  12
 -17   1   0 3511.46 368.507   2
 -17  -1   0 3138.33 335.915   8
 -17   1   0 3089.10 320.601   8
 -17  -1   1 6385.56 492.998   8
 -17   1   1 6438.25 472.227   8
 -17  -1   1 5947.06 532.382  12
 -17   1   1 6310.16 533.544  12
 -17   1   2 17690.8 834.370   8
 -17  -1   2 16518.0 834.299   8
 -17   1   2 17186.2 901.730  12
 -17  -1   2 16937.0 910.845  12
 -17   1   3 12956.0 731.825   8
 -17  -1   3 12450.6 736.672   8
 -17   1   3 12795.2 774.998  12
 -17  -1   3 13492.6 803.765  12
 -17  -1   4 14972.5 861.899  12
 -17   1   4 15255.5 861.246  12
 -17   1   4 15348.4 832.829   8
 -17  -1   4 15106.4 836.856   8
 -17   1   5 2816.36 379.712  12
 -17  -1   5 3567.29 432.201  12
 -17  -1   5 3583.75 421.001   8
 -17   1   5 3496.79 417.061   8
 -17  -1   6 2485.58 373.168  12
 -17   1   6 2417.85 352.064  12
 -17  -1   6 2558.96 386.705   8
 -17   1   6 2943.58 413.703   8
 -17  -1   7 8541.76 461.166   6
 -17  -1   7 7811.28 460.063  11
 -17  -1   7 9695.41 721.970  12
 -17   1   7 8375.70 675.015  12
 -17  -1   7 8830.71 739.286   8
 -17   1   7 8155.24 714.744   8
 -17   1   8 953.618 162.242   6
 -17  -1   8 915.570 157.500   6
 -17  -1   8 954.656 175.481  11
 -17  -1   8 1087.27 279.932  12
 -17   1   8 925.153 301.779   8
 -17  -1   8 849.980 271.589   8
 -17  -1   9 2036.21 242.118   6
 -17   1   9 2293.04 249.788   6
 -17  -1   9 1982.79 245.856  11
 -17   1   9 1816.96 388.457   8
 -17  -1   9 2046.49 413.813   8
 -17  -1  10 816.252 165.556   6
 -17   1  10 786.580 160.491   6
 -17   1  10 221.170 191.957   8
 -17  -1  10 779.315 283.599   8
 -17   1  10 770.342 156.045  11
 -17  -1  10 650.041 154.764  11
 -17   1  11 5252.76 689.917   8
 -17  -1  11 7053.66 748.548   8
 -17   1  11 7160.77 470.079   6
 -17  -1  11 7115.57 470.345   6
 -17   1  11 6367.43 451.347  11
 -17  -1  11 6322.92 461.494  11
 -17  -3  -6 180.957 89.3473  13
 -17   3  -6 4.38049 82.5923  13
 -17   3  -6 119.567 102.047   2
 -17  -3  -6 38.2479 75.4118   2
 -17  -3  -6 62.0760 95.4428  12
 -17   3  -5 2134.38 317.228  13
 -17   3  -5 2064.39 301.175   2
 -17  -3  -5 2348.39 331.308   2
 -17  -3  -5 2194.07 351.200  12
 -17  -3  -4 7990.71 646.144  12
 -17  -3  -4 8144.19 619.126   2
 -17   3  -4 7830.11 566.529   2
 -17  -3  -4 7292.73 525.959   8
 -17  -3  -3 4822.47 502.226  12
 -17   3  -3 4716.90 433.852   2
 -17  -3  -3 4506.74 458.523   2
 -17  -3  -3 4439.06 411.550   8
 -17  -3  -2 10892.4 754.702  12
 -17   3  -2 10425.0 668.725  12
 -17  -3  -2 10277.1 696.443   2
 -17   3  -2 11422.7 670.308   2
 -17  -3  -2 10646.0 651.111   8
 -17  -3  -1 12178.1 785.049  12
 -17   3  -1 11041.9 695.535  12
 -17  -3  -1 12725.2 705.817   8
 -17   3  -1 12111.8 682.738   2
 -17  -3   0 1113.36 218.505   8
 -17   3   0 648.560 160.863   2
 -17  -3   0 673.394 219.170  12
 -17   3   0 760.488 194.082  12
 -17  -3   1 7441.69 603.377  12
 -17   3   1 8200.30 588.471  12
 -17   3   1 8187.48 537.103   2
 -17   3   1 8136.09 510.708   8
 -17  -3   1 8421.64 584.875   8
 -17   3   2 2965.38 315.944   8
 -17  -3   2 2462.34 327.018   8
 -17  -3   2 2856.17 382.657  12
 -17   3   2 2614.43 345.226  12
 -17   3   3 2007.23 307.520  12
 -17  -3   3 2605.07 372.147  12
 -17   3   3 2260.37 290.336   8
 -17  -3   3 2490.55 336.442   8
 -17   3   4 11618.6 745.182  12
 -17  -3   4 13022.8 804.309  12
 -17  -3   4 12610.9 771.863   8
 -17   3   4 12229.2 724.922   8
 -17   3   5 1765.38 303.969  12
 -17  -3   5 1862.86 319.323  12
 -17  -3   5 2238.38 234.954  11
 -17   3   5 2023.46 318.541   8
 -17  -3   5 2203.79 334.384   8
 -17  -3   6 250.030 95.6398  11
 -17  -3   6 40.7329 132.918  12
 -17   3   6 113.481 152.202  12
 -17  -3   6 367.052 180.654   8
 -17   3   6-30.2688 126.588   8
 -17  -3   7 3216.54 285.624   6
 -17  -3   7 3787.84 459.057  12
 -17   3   7 2995.98 419.129  12
 -17  -3   7 3193.73 301.565  11
 -17  -3   7 3568.19 468.075   8
 -17   3   7 2872.21 430.259   8
 -17  -3   8 12775.5 614.130   6
 -17  -3   8 12445.7 636.192  11
 -17  -3   8 13488.9 861.760  12
 -17  -3   8 14072.6 931.757   8
 -17   3   8 11374.6 915.348   8
 -17  -3   9 4165.39 349.683   6
 -17   3   9 4174.80 342.239   6
 -17  -3   9 4012.44 358.817  11
 -17  -3   9 4389.21 501.132  12
 -17   3   9 3860.36 541.620   8
 -17  -3   9 4109.80 524.198   8
 -17   3  10 7426.93 478.800   6
 -17  -3  10 8669.86 517.864   6
 -17  -3  10 7421.07 501.735  11
 -17  -3  10 8767.42 701.457  12
 -17  -3  10 8309.47 751.288   8
 -17   3  10 6671.85 765.538   8
 -17   3  11 873.924 165.226   6
 -17  -3  11 855.781 171.528   6
 -17   3  11 814.369 302.155   8
 -17  -3  11 638.276 221.999   8
 -17  -3  11 718.295 161.729  11
 -17  -3  11 816.621 221.445  12
 -17   5  -6 3491.97 366.479   2
 -17  -5  -6 3976.18 427.802   2
 -17   5  -6 4015.16 429.401  13
 -17  -5  -6 3602.45 426.982  12
 -17  -5  -5 4531.22 501.685  12
 -17   5  -5 3968.56 436.624  13
 -17  -5  -5 3980.62 409.985   8
 -17   5  -5 4340.19 406.592   2
 -17  -5  -5 4595.15 474.000   2
 -17   5  -4 2195.89 328.739  13
 -17  -5  -4 2469.60 324.725   8
 -17   5  -4 2106.68 284.307   2
 -17  -5  -4 2074.82 325.882   2
 -17  -5  -4 2506.98 382.719  12
 -17  -5  -3 11047.5 778.667  12
 -17  -5  -3 10673.2 726.916   2
 -17   5  -3 10917.0 642.925   2
 -17  -5  -3 10085.6 656.469   8
 -17  -5  -2 6089.77 578.270  12
 -17  -5  -2 6389.42 566.966   2
 -17   5  -2 6760.27 490.687   2
 -17  -5  -2 5991.54 509.020   8
 -17  -5  -1 3317.69 434.501  12
 -17   5  -1 3504.28 346.429   2
 -17  -5  -1 3255.77 375.948   8
 -17   5   0 5982.47 482.651  12
 -17  -5   0 6004.23 562.212  12
 -17   5   0 6638.14 465.848   2
 -17  -5   0 6442.64 523.843   8
 -17  -5   1 17109.0 873.238   8
 -17   5   1 15808.1 821.204  12
 -17  -5   1 16972.8 944.584  12
 -17  -5   2 4288.97 439.150   8
 -17   5   2 3934.87 408.144  12
 -17  -5   2 3928.34 448.530  12
 -17   5   3 11895.8 660.976   8
 -17  -5   3 13602.7 793.911   8
 -17   5   3 13273.1 762.074  12
 -17  -5   4 662.591 136.475  11
 -17  -5   4 749.352 227.231  12
 -17   5   4 666.074 199.281  12
 -17  -5   4 490.763 188.011   8
 -17   5   4 549.726 152.318   8
 -17  -5   5 5105.70 373.585  11
 -17  -5   5 5931.24 542.588  12
 -17   5   5 4754.37 479.320  12
 -17   5   5 5197.07 490.218   8
 -17  -5   5 5950.85 541.693   8
 -17  -5   6 5128.29 353.985   6
 -17  -5   6 4852.44 378.149  11
 -17   5   6 4617.82 491.525  12
 -17  -5   6 5902.70 546.685  12
 -17  -5   6 5171.78 522.808   8
 -17   5   6 3711.91 461.883   8
 -17  -5   7 1125.85 180.902   6
 -17  -5   7 903.144 228.696  12
 -17  -5   7 1050.23 185.251  11
 -17  -5   7 709.964 231.568   8
 -17   5   7 1137.99 306.392   8
 -17  -5   8 3220.62 311.917   6
 -17  -5   8 4028.15 465.641  12
 -17  -5   8 3103.39 313.122  11
 -17  -5   8 3418.28 456.614   8
 -17   5   9 10111.8 545.877   6
 -17  -5   9 9538.86 546.804   6
 -17  -5   9 9821.46 579.051  11
 -17  -5   9 10541.5 748.920  12
 -17  -5   9 10846.9 813.939   8
 -17  -5  10 925.562 180.135   6
 -17   5  10 759.964 156.282   6
 -17  -5  10 813.759 272.685   8
 -17   5  10 317.316 180.836   8
 -17  -5  10 1011.98 237.766  12
 -17  -5  10 643.034 151.267  11
 -17  -5  11 5888.77 609.136   8
 -17   5  11 4981.70 385.995   6
 -17  -5  11 5120.53 407.868   6
 -17  -5  11 5246.81 425.303  11
 -17  -5  11 4433.85 488.220  12
 -17   7  -5 1381.90 264.655  13
 -17  -7  -5 1152.05 236.568   8
 -17   7  -5 1151.70 208.500   2
 -17  -7  -5 1808.97 283.477   2
 -17  -7  -5 992.827 266.802  12
 -17   7  -4 11867.7 766.739  13
 -17  -7  -4 11480.2 819.680  12
 -17  -7  -4 10927.6 706.559   8
 -17  -7  -4 13199.6 814.671   2
 -17   7  -4 11461.9 648.261   2
 -17   7  -3 375.502 185.172  13
 -17  -7  -3 163.271 128.389   8
 -17  -7  -3 242.388 162.394   2
 -17  -7  -3 35.2081 144.966  12
 -17  -7  -2 9853.63 666.987   8
 -17  -7  -2 10115.6 760.769  12
 -17  -7  -1 1873.12 298.563   8
 -17  -7  -1 1695.57 335.511  12
 -17  -7   0 1872.99 304.800   8
 -17  -7   0 1874.00 329.393  12
 -17  -7   1 6091.17 530.970   8
 -17  -7   1 6271.77 579.590  12
 -17  -7   2 3494.44 410.341   8
 -17  -7   2 3458.36 310.196  11
 -17  -7   2 3561.73 439.568  12
 -17   7   2 3203.21 348.149  12
 -17  -7   3 1118.05 235.841   8
 -17  -7   3 732.374 146.604  11
 -17   7   3 653.744 168.124  12
 -17  -7   3 900.912 247.736  12
 -17  -7   4 13797.6 824.872   8
 -17   7   4 12508.6 755.775  12
 -17  -7   4 12248.2 618.320  11
 -17  -7   4 13353.7 839.910  12
 -17  -7   5 4152.75 463.432   8
 -17   7   5 4306.82 443.390  12
 -17  -7   5 3765.17 342.837  11
 -17  -7   5 4374.43 479.060  12
 -17  -7   6 5566.42 385.562   6
 -17  -7   6 5034.40 399.427  11
 -17   7   6 4859.27 501.214  12
 -17  -7   6 5308.85 517.770  12
 -17  -7   6 6176.50 568.113   8
 -17   7   6 5200.37 525.818   8
 -17  -7   7 674.427 141.278   6
 -17  -7   7 613.563 150.080  11
 -17  -7   7 710.584 217.347  12
 -17   7   7 570.656 209.380   8
 -17  -7   7 812.553 239.428   8
 -17  -7   8 9355.00 543.958   6
 -17  -7   8 10597.0 742.741  12
 -17  -7   8 10277.6 596.073  11
 -17  -7   8 12238.1 816.038   8
 -17   7   8 7491.74 750.463   8
 -17  -7   9 504.821 132.155   6
 -17   7   9-8.57480 183.175   8
 -17  -7   9 672.638 208.331   8
 -17  -7   9 618.250 205.094  12
 -17  -7   9 409.498 142.025  11
 -17  -7  10 14038.5 897.061   8
 -17  -7  10 11907.4 634.461   6
 -17  -7  10 12153.3 801.351  12
 -17  -7  10 12085.8 664.100  11
 -17  -7  11 3895.04 355.085   6
 -17  -7  11 3919.50 371.060  11
 -17  -9  -5 728.395 197.452   8
 -17  -9  -5 1088.65 256.599  12
 -17   9  -4 236.276 139.786  13
 -17  -9  -4 386.256 164.942   8
 -17  -9  -4 133.739 116.029   2
 -17  -9  -4 392.633 200.421  12
 -17   9  -3 5723.91 532.830  13
 -17  -9  -3 5859.88 584.724  12
 -17  -9  -3 6058.49 531.166   8
 -17  -9  -3 6096.08 561.748   2
 -17  -9  -2 2905.78 375.330   8
 -17   9  -2 2894.76 384.350  13
 -17  -9  -2 2560.80 390.855  12
 -17  -9  -1 1284.34 263.808   8
 -17   9  -1 1137.18 249.616  13
 -17  -9  -1 1074.19 275.557  12
 -17  -9   0 5967.49 533.460   8
 -17  -9   0 6281.42 595.718  12
 -17  -9   1 10502.2 709.873   8
 -17  -9   1 11153.9 778.134  12
 -17  -9   1 9996.68 571.312  11
 -17  -9   2 2534.49 360.962   8
 -17  -9   2 2547.34 380.420  12
 -17  -9   2 2307.28 275.941  11
 -17  -9   3 15696.7 886.157   8
 -17  -9   3 16077.2 929.360  12
 -17  -9   3 14232.7 705.338  11
 -17  -9   4 15756.3 894.056   8
 -17  -9   4 15059.1 897.657  12
 -17  -9   4 14047.8 699.122  11
 -17  -9   5 4651.73 487.282   8
 -17  -9   5 4123.29 333.460   6
 -17  -9   5 4301.21 374.538  11
 -17   9   5 3828.51 415.638  12
 -17  -9   6 3497.38 427.187  12
 -17  -9   6 3625.81 429.711   8
 -17  -9   6 3126.08 303.401   6
 -17  -9   6 3210.20 333.870  11
 -17   9   6 3066.63 387.319  12
 -17  -9   7 2556.62 376.051   8
 -17  -9   7 2023.12 249.153   6
 -17  -9   7 2102.47 269.533  11
 -17  -9   7 2530.15 363.380  12
 -17  -9   8 2720.55 385.373   8
 -17  -9   8 2409.61 274.427   6
 -17  -9   8 2447.27 353.686  12
 -17  -9   8 2176.54 278.340  11
 -17  -9   9 3332.83 413.977   8
 -17  -9   9 2872.48 304.661   6
 -17  -9   9 2542.99 314.039  11
 -17  -9   9 3219.89 404.848  12
 -17  -9  10 2036.58 332.332   8
 -17  -9  10 1889.75 253.876   6
 -17  -9  10 1622.30 279.250  12
 -17  -9  10 2033.80 276.545  11
 -17 -11  -4 1979.82 322.031   8
 -17 -11  -4 1237.06 278.715  12
 -17  11  -4 1870.05 298.198  13
 -17 -11  -3 11444.6 757.641   8
 -17 -11  -3 11304.9 772.299   2
 -17 -11  -3 11935.3 845.975  12
 -17  11  -3 11461.3 739.510  13
 -17  11  -2 753.788 203.977  13
 -17 -11  -2 952.055 258.167  12
 -17 -11  -2 562.746 204.430   8
 -17  11  -1 294.684 155.242  13
 -17 -11  -1 638.378 221.095  12
 -17 -11  -1 225.866 160.935   8
 -17  11   0 5274.71 498.889  13
 -17 -11   0 5350.60 556.591  12
 -17 -11   0 5580.45 525.061   8
 -17  11   1 337.869 134.485  13
 -17 -11   1 376.349 149.495  11
 -17 -11   1 274.960 172.557  12
 -17 -11   1 159.211 130.144   8
 -17  11   2 1013.69 218.031  13
 -17 -11   2 775.767 246.946  12
 -17 -11   2 494.335 151.904  11
 -17 -11   2 837.060 222.677   8
 -17 -11   3 798.037 247.900  12
 -17 -11   3 476.092 148.821  11
 -17 -11   3 500.302 213.809   8
 -17 -11   4 4557.73 485.985  12
 -17 -11   4 4032.50 377.128  11
 -17 -11   4 4519.33 470.676   8
 -17 -11   5 907.703 171.432   6
 -17 -11   5 1072.98 262.591   8
 -17 -11   5 1071.28 240.669  12
 -17 -11   5 714.338 168.342  11
 -17 -11   6 4113.51 390.970  11
 -17 -11   6 4826.86 493.950   8
 -17 -11   6 4332.67 376.377   6
 -17 -11   6 4854.67 495.752  12
 -17 -11   7 11318.6 664.856  11
 -17 -11   7 10986.1 759.835  12
 -17 -11   7 12055.2 787.337   8
 -17 -11   7 11474.5 622.437   6
 -17 -11   8 1533.31 224.158   6
 -17 -11   8 1055.86 245.355   8
 -17 -11   8 1429.69 265.967  12
 -17 -11   8 1665.47 252.596  11
 -17 -11   9 6416.73 494.243  11
 -17 -11   9 6205.42 559.904   8
 -17 -11   9 6844.35 479.698   6
 -17 -11   9 6296.39 546.043  12
 -17  13  -2 3477.21 401.033  13
 -17 -13  -2 2972.71 430.963  12
 -17 -13  -2 3648.25 431.758   8
 -17  13  -1 288.701 131.355  13
 -17 -13  -1 225.463 155.632  12
 -17 -13  -1 511.583 200.083   8
 -17 -13   0 15154.5 943.733  12
 -17  13   0 14787.8 837.587  13
 -17 -13   0 15952.2 912.572   8
 -17 -13   1-130.705 136.309  12
 -17 -13   1 134.761 103.823  11
 -17 -13   1 118.498 137.747   8
 -17 -13   2 2166.26 290.930  11
 -17 -13   2 2537.94 386.371  12
 -17 -13   2 2784.73 372.669   8
 -17 -13   3 477.629 182.264  12
 -17 -13   3 452.136 160.957  11
 -17 -13   3 422.101 168.659   8
 -17 -13   4 8897.61 683.011  12
 -17 -13   4 7332.93 536.599  11
 -17 -13   4 8521.50 652.588   8
 -17 -13   5 1157.31 197.584   6
 -17 -13   5 1614.93 289.175  12
 -17 -13   5 1264.55 223.971  11
 -17 -13   5 1656.65 300.969   8
 -17 -13   6 1665.48 239.913   6
 -17 -13   6 1875.55 270.405  11
 -17 -13   6 1975.44 316.021  12
 -17 -13   6 1861.00 309.817   8
 -17 -13   7 207.158 102.334   6
 -17 -13   7 420.732 168.997  12
 -17 -13   7 184.364 115.263  11
 -17 -13   7 313.834 165.460   8
 -17 -13   8 1553.51 251.124  11
 -17 -13   8 1518.79 225.821   6
 -17 -15   0 1826.78 325.490  12
 -17 -15   0 2019.80 316.788   8
 -17 -15   1 537.031 170.047  12
 -17 -15   1 599.052 182.444   8
 -17 -15   2 8493.35 679.104  12
 -17 -15   2 8468.17 587.021  11
 -17 -15   2 8467.27 656.794   8
 -17 -15   3 1686.88 296.766  12
 -17 -15   3 1490.92 248.914  11
 -17 -15   3 1292.05 264.663   8
 -17 -15   4 2.68482 35.4670  12
 -17 -15   4-36.0310 98.7629  11
 -17 -15   5 1663.43 235.376   6
 -17 -15   5 2136.32 327.838   8
 -17 -15   5 1765.77 269.214  11
 -16   0  -7 38.9451 85.0778  13
 -16   0  -7-128.746 109.065   2
 -16   0  -6 6456.29 534.206  12
 -16   0  -6 7240.59 551.648   2
 -16   0  -5 5.73861 70.9154   2
 -16   0  -5-0.46516 104.800  12
 -16   0  -4 11303.0 716.950  12
 -16   0  -4 11120.8 692.535   2
 -16   0  -3 34.8286 62.2696   8
 -16   0  -3-83.0831 67.7924   2
 -16   0  -3 5.45277 109.345  12
 -16   0  -2 5599.27 492.032  12
 -16   0  -2 6162.88 438.093   8
 -16   0  -2 5797.22 480.964   2
 -16   0  -1 70.3712 85.7671   8
 -16   0  -1 17.0562 90.8484   2
 -16   0  -1 126.837 132.116  12
 -16   0   0 17990.9 793.216   8
 -16   0   0 17746.7 881.471  12
 -16   0   1 47.4565 88.5129   8
 -16   0   1-39.3022 122.739  12
 -16   0   2 31054.9 1148.87   8
 -16   0   2 30556.6 1211.26  12
 -16   0   3 23.2659 127.718  12
 -16   0   3-47.0924 118.153   8
 -16   0   4 17619.3 904.991  12
 -16   0   4 18758.0 918.851   8
 -16   0   5 93.7417 137.343  12
 -16   0   5 81.7740 115.249   8
 -16   0   6 21606.0 733.023   6
 -16   0   6 21955.0 1055.98  12
 -16   0   6 19214.7 717.407  11
 -16   0   6 21459.7 1122.94   8
 -16   0   7-23.4430 67.9114   6
 -16   0   7 24.4522 63.8705  11
 -16   0   7-39.2417 203.968   8
 -16   0   8 5261.16 367.583   6
 -16   0   8 5009.00 366.297  11
 -16   0   9-54.1533 75.0051   6
 -16   0   9-107.201 76.9906  11
 -16   0   9-9.81661 205.761   8
 -16   0  10 4466.63 360.646   6
 -16   0  10 4067.26 350.549  11
 -16   0  11-12.7789 58.8328   6
 -16   0  11-140.058 99.6733  11
 -16   0  12 2080.67 458.845   8
 -16   0  12 3015.41 312.424   6
 -16   0  12 2598.02 292.327  11
 -16  -2  -7 5431.50 465.595  13
 -16  -2  -7 5232.70 510.754  12
 -16   2  -7 6844.32 535.881  13
 -16  -2  -7 6538.84 535.252   2
 -16   2  -7 6769.22 521.353   2
 -16   2  -6 342.160 148.247  13
 -16  -2  -6 417.565 180.960   2
 -16   2  -6 174.350 111.408   2
 -16  -2  -6 80.6922 131.864  12
 -16  -2  -5 14936.2 824.714   2
 -16   2  -5 15808.8 817.545   2
 -16  -2  -5 14044.1 843.816  12
 -16   2  -4 4400.77 421.487  12
 -16  -2  -4 3792.73 432.497  12
 -16   2  -4 4180.77 406.991   2
 -16  -2  -4 3886.22 413.725   2
 -16  -2  -4 4042.69 373.660   8
 -16   2  -3 10300.1 660.183  12
 -16  -2  -3 10725.1 715.299  12
 -16   2  -3 9801.87 626.472   2
 -16  -2  -3 10510.6 678.303   2
 -16  -2  -3 10065.0 597.136   8
 -16   2  -2 3425.62 372.450  12
 -16  -2  -2 2684.54 350.148  12
 -16  -2  -2 2797.39 347.085   2
 -16   2  -2 3224.03 343.084   2
 -16  -2  -2 3026.57 323.580   8
 -16  -2  -1 14107.9 802.320  12
 -16   2  -1 13827.8 748.384  12
 -16   2  -1 13716.9 715.128   2
 -16  -2  -1 13371.3 693.786   8
 -16   2  -1 13713.0 639.853   8
 -16   2   0 4222.74 410.124  12
 -16  -2   0 4007.28 425.991  12
 -16   2   0 4333.56 387.736   2
 -16   2   0 4390.86 357.803   8
 -16  -2   0 4720.74 406.284   8
 -16   2   1 20999.6 850.427   8
 -16  -2   1 20676.1 908.619   8
 -16  -2   1 21898.2 1007.91  12
 -16   2   1 19908.4 930.022  12
 -16  -2   2 564.248 191.779  12
 -16   2   2 570.013 172.231  12
 -16   2   2 585.062 165.474   8
 -16  -2   2 419.105 159.869   8
 -16  -2   3 9171.44 632.771  12
 -16   2   3 8430.75 592.353  12
 -16  -2   3 8326.94 582.645   8
 -16   2   3 8274.74 555.120   8
 -16  -2   4 4077.75 290.421  11
 -16  -2   4 4044.70 431.471  12
 -16   2   4 4058.27 423.744  12
 -16  -2   4 4317.11 433.489   8
 -16   2   4 4188.58 424.679   8
 -16  -2   5 2561.95 221.913   6
 -16   2   5 2853.48 374.007  12
 -16  -2   5 2869.45 369.965  12
 -16  -2   5 2754.60 249.013  11
 -16   2   5 3136.27 403.899   8
 -16  -2   5 3242.71 397.091   8
 -16  -2   6 2015.44 216.353   6
 -16   2   6 1021.24 250.633  12
 -16  -2   6 3993.02 453.202  12
 -16  -2   6 2445.00 247.885  11
 -16  -2   6 4281.91 498.038   8
 -16   2   6 642.942 224.207   8
 -16   2   7 9576.98 480.514   6
 -16  -2   7 9714.76 493.153   6
 -16  -2   7 8840.94 491.058  11
 -16  -2   7 9558.50 691.032  12
 -16   2   7 8263.92 766.912   8
 -16  -2   7 9387.84 754.056   8
 -16  -2   8 8196.60 462.538   6
 -16   2   8 8022.54 458.367   6
 -16   2   8 7775.15 444.462  11
 -16  -2   8 7301.84 460.908  11
 -16  -2   8 8101.49 743.667   8
 -16  -2   9 11200.1 568.644   6
 -16   2   9 11549.8 576.204   6
 -16   2   9 10679.3 557.685  11
 -16  -2   9 11038.0 587.091  11
 -16  -2   9 10454.5 882.522   8
 -16   2  10 979.316 178.374   6
 -16  -2  10 980.476 175.522   6
 -16  -2  10 878.930 177.715  11
 -16   2  10 897.419 167.298  11
 -16  -2  10 758.693 289.151   8
 -16  -2  11 7267.42 475.782   6
 -16   2  11 7384.69 483.744   6
 -16  -2  11 6806.42 477.099  11
 -16   2  11 6902.98 466.772  11
 -16  -2  11 6496.06 720.770   8
 -16   2  12 1393.19 208.870   6
 -16  -2  12 1426.43 215.760   6
 -16  -2  12 943.242 267.363   8
 -16   2  12 1332.19 210.937  11
 -16  -2  12 1211.29 206.453  11
 -16   4  -7 3341.95 378.281  13
 -16  -4  -7 3824.66 405.532   2
 -16   4  -7 3129.08 354.940   2
 -16  -4  -7 2876.09 392.396  12
 -16   4  -6 2754.85 354.205  13
 -16  -4  -6 2413.53 306.264   8
 -16  -4  -6 2911.85 365.901   2
 -16   4  -6 2882.49 343.097   2
 -16  -4  -6 2342.82 351.009  12
 -16   4  -5 1508.44 271.841  13
 -16  -4  -5 1166.27 229.760   8
 -16  -4  -5 1188.95 249.445   2
 -16   4  -5 1308.06 228.775   2
 -16  -4  -5 1583.73 285.930  12
 -16  -4  -4 5523.48 532.032  12
 -16  -4  -4 4676.95 422.137   8
 -16  -4  -4 4972.24 478.943   2
 -16   4  -4 4754.04 417.248   2
 -16  -4  -3 331.114 141.703   8
 -16  -4  -3-39.8878 97.9611   2
 -16   4  -3 173.019 98.0623   2
 -16  -4  -3 121.698 159.951  12
 -16  -4  -2 1945.71 282.482   8
 -16   4  -2 1897.37 259.932   2
 -16  -4  -2 2430.60 364.893  12
 -16   4  -2 1764.07 267.314  12
 -16   4  -1 9455.60 594.684  12
 -16  -4  -1 9499.48 672.787  12
 -16   4  -1 9286.04 563.968   2
 -16  -4  -1 9339.45 599.506   8
 -16   4   0 7347.50 519.867  12
 -16  -4   0 7246.07 580.135  12
 -16   4   0 7554.62 493.359   2
 -16  -4   0 7324.50 529.047   8
 -16  -4   1 4277.73 439.640  12
 -16   4   1 4969.70 433.331  12
 -16   4   1 4866.23 381.917   2
 -16   4   1 4451.12 351.365   8
 -16  -4   1 4597.31 420.492   8
 -16  -4   2 4571.78 427.756   8
 -16   4   2 4518.79 374.394   8
 -16   4   2 4097.16 400.024  12
 -16  -4   2 4099.67 435.118  12
 -16   4   3 15511.4 763.369   8
 -16  -4   3 16110.0 834.517   8
 -16   4   3 15342.2 810.783  12
 -16  -4   3 16347.8 637.939  11
 -16  -4   3 16736.6 881.818  12
 -16  -4   4 7472.16 428.771  11
 -16  -4   4 8888.72 633.909  12
 -16   4   4 8550.75 608.358  12
 -16   4   4 8894.53 599.096   8
 -16  -4   4 8522.26 611.691   8
 -16  -4   5 6795.49 382.959   6
 -16  -4   5 6593.51 409.075  11
 -16   4   5 6079.06 527.134  12
 -16  -4   5 7326.44 582.481  12
 -16   4   5 6331.25 565.243   8
 -16  -4   5 6950.28 571.398   8
 -16  -4   6 5491.73 358.140   6
 -16  -4   6 5602.51 383.186  11
 -16  -4   6 6025.79 530.967  12
 -16   4   6 4665.53 531.073   8
 -16  -4   6 5814.70 554.998   8
 -16  -4   7 4869.18 349.101   6
 -16   4   7 4841.88 335.057   6
 -16  -4   7 5784.18 533.308  12
 -16  -4   7 4319.55 351.452  11
 -16  -4   7 5288.44 556.639   8
 -16   4   7 3876.14 532.881   8
 -16   4   8 7761.95 449.600   6
 -16  -4   8 6854.27 430.827   6
 -16  -4   8 6547.69 446.367  11
 -16  -4   8 7166.22 608.238  12
 -16  -4   8 8016.58 696.454   8
 -16  -4   9 154.155 90.1925   6
 -16   4   9 106.495 70.1041   6
 -16  -4   9 243.502 109.051  11
 -16  -4   9 225.476 146.095   8
 -16  -4  10 1202.35 191.849   6
 -16   4  10 1225.96 197.630   6
 -16  -4  10 1079.50 193.783  11
 -16  -4  10 1139.19 304.994   8
 -16   4  11 314.728 116.518   6
 -16  -4  11 428.394 128.848   6
 -16  -4  11 91.6745 142.075   8
 -16  -4  11 182.459 107.362  11
 -16  -4  12 2584.81 435.731   8
 -16  -4  12 2491.38 279.644   6
 -16   4  12 2269.82 268.513   6
 -16  -4  12 2354.64 287.644  11
 -16   6  -6 1320.98 263.368  13
 -16  -6  -6 752.889 181.064   8
 -16   6  -6 1107.51 200.387   2
 -16  -6  -6 1114.88 235.242   2
 -16  -6  -6 1009.67 249.733  12
 -16   6  -5 1401.54 265.092  13
 -16  -6  -5 1580.27 267.316   8
 -16   6  -5 1093.28 206.580   2
 -16  -6  -5 1294.29 254.976   2
 -16  -6  -5 1481.68 302.196  12
 -16  -6  -4 13544.5 858.691  12
 -16   6  -4 12167.7 765.507  13
 -16   6  -4 12948.3 691.834   2
 -16  -6  -4 13359.1 801.217   2
 -16  -6  -4 11860.8 709.902   8
 -16  -6  -3 6341.23 578.253  12
 -16   6  -3 6283.10 461.511   2
 -16  -6  -3 6206.75 537.998   2
 -16  -6  -3 6135.00 507.619   8
 -16  -6  -2 8174.53 650.791  12
 -16  -6  -2 8111.72 578.526   8
 -16   6  -2 7433.72 493.354   2
 -16  -6  -1 2782.86 343.024   8
 -16   6  -1 2511.21 273.952   2
 -16  -6  -1 1959.60 326.326  12
 -16  -6   0 2901.92 353.617   8
 -16  -6   0 3289.53 409.177  12
 -16   6   0 2982.72 315.427  12
 -16  -6   1 15939.9 824.290   8
 -16  -6   1 15474.8 647.424  11
 -16   6   1 15177.6 754.172  12
 -16  -6   1 15896.0 874.934  12
 -16  -6   2 1656.39 278.098   8
 -16  -6   2 1631.48 300.774  12
 -16  -6   2 1449.65 188.539  11
 -16   6   2 1541.31 238.138  12
 -16  -6   3 5509.65 484.978   8
 -16  -6   3 5160.72 363.728  11
 -16   6   3 5088.73 441.001  12
 -16  -6   3 6241.32 538.581  12
 -16  -6   4 1491.75 176.255   6
 -16  -6   4 1470.69 279.234  12
 -16  -6   4 1187.59 178.693  11
 -16   6   4 1136.00 227.002  12
 -16   6   4 1596.72 253.144   8
 -16  -6   4 1556.43 282.708   8
 -16  -6   5 1797.47 207.126   6
 -16  -6   5 1705.09 297.830  12
 -16  -6   5 1912.89 229.138  11
 -16   6   5 1589.88 279.271  12
 -16   6   5 1254.06 261.374   8
 -16  -6   5 1392.99 281.517   8
 -16  -6   6 1398.96 189.689   6
 -16  -6   6 1567.83 217.874  11
 -16  -6   6 1360.28 272.779  12
 -16   6   6 1321.66 285.322   8
 -16  -6   6 1437.12 294.116   8
 -16  -6   7 4709.11 353.015   6
 -16  -6   7 4515.90 367.366  11
 -16  -6   7 4233.41 461.560  12
 -16  -6   7 5172.02 524.392   8
 -16  -6   8 17713.5 759.489   6
 -16   6   8 18356.2 756.139   6
 -16  -6   8 22307.7 1081.93  12
 -16  -6   8 19023.3 816.055  11
 -16  -6   8 22154.2 1136.07   8
 -16   6   9 3715.28 331.207   6
 -16  -6   9 4107.33 350.514   6
 -16  -6   9 4538.37 475.458  12
 -16  -6   9 3968.54 363.651  11
 -16  -6   9 4139.11 502.966   8
 -16   6  10 1975.29 250.858   6
 -16  -6  10 2189.88 259.815   6
 -16  -6  10 2080.05 274.961  11
 -16  -6  10 2147.18 337.769  12
 -16  -6  10 2120.44 373.392   8
 -16   6  11 1222.50 202.747   6
 -16  -6  11 1321.83 212.803   6
 -16  -6  11 1105.91 272.081   8
 -16  -6  11 1388.51 271.412  12
 -16  -6  11 1267.13 222.284  11
 -16   8  -6 186.283 114.375  13
 -16  -8  -6 232.955 147.209   8
 -16  -8  -6 392.036 129.934   2
 -16   8  -6 184.828 108.689   2
 -16  -8  -6 533.054 204.252  12
 -16   8  -5 5158.93 488.786  13
 -16  -8  -5 4804.70 529.373  12
 -16  -8  -5 5319.97 505.818   2
 -16   8  -5 4588.42 393.386   2
 -16  -8  -5 4704.40 463.332   8
 -16   8  -4 6728.20 563.443  13
 -16  -8  -4 7498.80 649.400  12
 -16  -8  -4 7356.30 566.241   8
 -16   8  -4 7244.00 487.216   2
 -16  -8  -4 7512.31 600.680   2
 -16   8  -3 304.790 159.095  13
 -16  -8  -3 336.148 167.081   8
 -16  -8  -3 337.108 178.122   2
 -16  -8  -3 138.303 143.178  12
 -16  -8  -2 7015.67 561.208   8
 -16  -8  -2 7648.03 648.275  12
 -16  -8  -1 4105.19 423.871   8
 -16  -8  -1 4227.53 482.537  12
 -16  -8   0 2520.73 343.207   8
 -16  -8   0 2426.66 255.403  11
 -16  -8   0 2643.12 375.932  12
 -16  -8   1 6618.10 534.661   8
 -16  -8   1 6089.35 419.139  11
 -16  -8   1 6559.36 574.735  12
 -16  -8   2 5122.45 480.708   8
 -16  -8   2 4963.53 375.240  11
 -16  -8   2 6051.59 543.490  12
 -16  -8   3 12360.7 752.285   8
 -16   8   3 11709.2 663.424  12
 -16  -8   3 11113.9 582.223  11
 -16  -8   3 12839.8 796.026  12
 -16   8   4 6885.80 525.375  12
 -16  -8   4 6526.29 442.965  11
 -16  -8   4 6769.36 558.553   8
 -16  -8   4 6604.53 397.195   6
 -16  -8   4 7164.19 589.522  12
 -16  -8   5 15490.4 719.226  11
 -16   8   5 14830.6 833.185  12
 -16  -8   5 16713.6 908.149   8
 -16  -8   5 16389.5 682.214   6
 -16  -8   5 18096.7 945.657  12
 -16  -8   6 4917.33 361.852   6
 -16  -8   6 5186.61 499.614  12
 -16  -8   6 5009.40 396.609  11
 -16   8   6 3526.92 448.402   8
 -16  -8   6 4781.04 485.695   8
 -16  -8   7 7662.05 471.994   6
 -16  -8   7 7654.75 502.421  11
 -16  -8   7 8137.33 628.408  12
 -16  -8   7 8982.63 676.339   8
 -16  -8   8 3842.14 339.276   6
 -16  -8   8 4000.94 369.685  11
 -16  -8   8 4691.79 480.940  12
 -16  -8   8 4090.08 467.589   8
 -16   8   9 583.178 139.019   6
 -16  -8   9 583.908 141.663   6
 -16  -8   9 792.716 237.060   8
 -16  -8   9 583.602 179.503  12
 -16  -8   9 650.719 170.427  11
 -16  -8  10 11050.1 785.000   8
 -16   8  10 11175.5 603.755   6
 -16  -8  10 10921.0 606.636   6
 -16  -8  10 11615.0 650.049  11
 -16  -8  10 11150.6 753.606  12
 -16  -8  11 2775.88 388.474   8
 -16   8  11 2358.00 276.536   6
 -16  -8  11 2391.98 284.485   6
 -16  -8  11 2381.33 332.557  12
 -16  -8  11 2596.85 306.379  11
 -16  10  -5 229.706 124.670  13
 -16 -10  -5 159.090 127.237   8
 -16 -10  -5 221.564 137.160   2
 -16 -10  -5-13.8873 131.565  12
 -16 -10  -4 8361.74 699.371  12
 -16  10  -4 7559.64 594.269  13
 -16 -10  -4 8524.85 647.209   2
 -16 -10  -4 7661.86 599.755   8
 -16  10  -3 6015.85 532.870  13
 -16 -10  -3 7286.92 646.995  12
 -16 -10  -3 7145.11 590.898   2
 -16 -10  -3 7044.22 573.563   8
 -16 -10  -2 3328.82 398.855   8
 -16  10  -2 3185.67 383.247  13
 -16 -10  -2 3330.66 436.867  12
 -16 -10  -1 8931.93 647.266   8
 -16  10  -1 9031.62 637.094  13
 -16 -10  -1 9719.53 727.461  12
 -16 -10   0 710.865 212.598   8
 -16 -10   0 472.016 193.517  12
 -16 -10   0 747.201 163.581  11
 -16  10   0 561.504 177.891  13
 -16 -10   1 846.682 227.825   8
 -16 -10   1 1224.82 270.516  12
 -16 -10   1 888.969 174.605  11
 -16 -10   2 12324.2 754.441   8
 -16 -10   2 10654.1 601.247  11
 -16 -10   2 11586.7 767.637  12
 -16 -10   3 8250.15 624.198   8
 -16 -10   3 8007.53 515.103  11
 -16 -10   3 8796.75 659.382  12
 -16 -10   4 7127.46 485.916  11
 -16 -10   4 8347.31 643.607  12
 -16 -10   4 8249.91 625.562   8
 -16 -10   4 7015.15 438.424   6
 -16 -10   5 418.642 115.043   6
 -16 -10   5 592.303 154.992  11
 -16 -10   5 821.679 224.961  12
 -16 -10   5 566.774 200.516   8
 -16 -10   6 18.3857 62.8984   6
 -16 -10   6 169.440 146.337  12
 -16 -10   6 31.2267 92.4526  11
 -16 -10   6 12.7755 104.243   8
 -16 -10   7 1061.37 189.755   6
 -16 -10   7 1482.93 271.609  12
 -16 -10   7 1462.21 231.293  11
 -16 -10   7 1633.14 294.249   8
 -16 -10   8 3850.61 351.343   6
 -16 -10   8 4429.68 462.278  12
 -16 -10   8 4244.99 390.464  11
 -16 -10   8 3664.97 428.067   8
 -16 -10   9 6851.75 477.832   6
 -16 -10   9 6432.89 556.350  12
 -16 -10   9 6815.62 498.276  11
 -16 -10   9 7023.03 594.205   8
 -16 -10  10 317.624 116.201   6
 -16 -10  10 159.788 116.317   8
 -16 -10  10 386.872 136.157  11
 -16 -10  10 426.949 147.833  12
 -16 -12  -4 1972.55 337.373  12
 -16  12  -4 2187.89 315.082  13
 -16 -12  -4 2712.40 368.630   8
 -16 -12  -4 2828.29 368.008   2
 -16 -12  -4 1986.55 331.518   5
 -16  12  -3 3899.76 421.887  13
 -16 -12  -3 3921.41 486.044  12
 -16 -12  -3 3423.48 413.530   2
 -16 -12  -3 4000.64 442.231   8
 -16 -12  -2 3725.00 425.590   8
 -16 -12  -2 4067.80 487.967  12
 -16  12  -2 4130.59 434.473  13
 -16 -12  -1 1395.65 270.285   8
 -16 -12  -1 1583.29 313.647  12
 -16  12  -1 1463.40 253.610  13
 -16 -12   0 4280.73 454.249   8
 -16  12   0 3512.43 388.071  13
 -16 -12   0 4348.38 491.428  12
 -16 -12   1 2488.96 346.469   8
 -16 -12   1 2329.36 360.800  12
 -16 -12   1 2048.31 271.913  11
 -16  12   1 2439.72 324.253  13
 -16 -12   2 5236.41 501.026   8
 -16 -12   2 4462.58 399.566  11
 -16 -12   2 5713.80 535.762  12
 -16  12   2 5559.51 464.211  13
 -16 -12   3 5253.24 435.495  11
 -16 -12   3 5850.78 523.606   8
 -16 -12   3 5595.14 399.672   6
 -16 -12   3 6037.99 550.054  12
 -16 -12   4 7752.38 528.423  11
 -16 -12   4 7505.21 605.130  12
 -16 -12   4 8244.81 625.854   8
 -16 -12   4 7192.63 470.225   6
 -16 -12   5 634.998 145.702   6
 -16 -12   5 568.126 189.496   8
 -16 -12   5 848.720 184.287  11
 -16 -12   5 786.067 217.895  12
 -16 -12   6 4538.39 409.042  11
 -16 -12   6 4476.82 463.027   8
 -16 -12   6 3739.46 348.477   6
 -16 -12   6 4093.66 447.455  12
 -16 -12   7 9309.91 592.824  11
 -16 -12   7 9047.98 656.132  12
 -16 -12   7 8951.58 662.181   8
 -16 -12   7 9333.20 564.988   6
 -16 -12   8 1134.11 206.098   6
 -16 -12   8 1418.10 269.629   8
 -16 -12   8 1581.27 265.966  12
 -16 -12   8 1184.90 224.716  11
 -16 -12   9 2802.68 369.227   8
 -16 -12   9 2700.45 306.102   6
 -16 -12   9 2786.04 321.379  11
 -16  14  -3 989.182 219.440  13
 -16 -14  -3 812.879 195.726   8
 -16 -14  -3 414.607 159.169   2
 -16 -14  -3 603.416 197.882  12
 -16 -14  -2 1245.95 251.811   8
 -16  14  -2 1505.50 269.418  13
 -16 -14  -2 1826.20 329.646  12
 -16 -14  -1 7760.02 620.749   8
 -16  14  -1 8697.86 607.326  13
 -16 -14  -1 8872.54 698.725  12
 -16 -14   0 1743.41 293.602   8
 -16  14   0 2139.47 289.079  13
 -16 -14   0 1889.04 328.175  12
 -16 -14   1 3100.18 396.410   8
 -16 -14   1 2960.16 397.898  12
 -16 -14   1 3026.73 345.438  11
 -16 -14   2 7913.03 621.723   8
 -16 -14   2 7579.18 632.616  12
 -16 -14   2 7081.86 524.967  11
 -16 -14   3 112.291 126.775   8
 -16 -14   3 67.1016 92.8048  11
 -16 -14   3-60.3817 99.1644  12
 -16 -14   4 6992.19 589.852  12
 -16 -14   4 7796.91 603.831   8
 -16 -14   4 6216.28 458.740   6
 -16 -14   4 6380.01 504.482  11
 -16 -14   5 2974.25 369.785  12
 -16 -14   5 2605.51 318.497  11
 -16 -14   5 3253.42 391.418   8
 -16 -14   5 2341.27 278.774   6
 -16 -14   6 240.451 126.581   8
 -16 -14   6 235.816 109.714   6
 -16 -14   6 93.8803 96.3685  12
 -16 -14   6 157.235 104.754  11
 -16 -14   7 4058.44 397.159  11
 -16 -14   7 3804.21 419.285   8
 -16 -14   7 3505.29 347.568   6
 -16 -14   8 2260.02 327.552   8
 -16 -14   8 1788.85 266.954  11
 -16 -14   8 1787.01 250.580   6
 -16 -16  -1 743.032 213.673   8
 -16 -16   0 4154.72 471.120  12
 -16 -16   0 3717.57 425.886   8
 -16 -16   1 547.939 188.103  12
 -16 -16   1 727.300 211.038   8
 -16 -16   2 1089.01 239.556  10
 -16 -16   2 1180.84 242.466  12
 -16 -16   2 1110.81 211.330  11
 -16 -16   2 1623.54 285.768   8
 -16 -16   3 297.152 132.281  10
 -16 -16   3 210.574 120.683   8
 -16 -16   3 367.655 143.128  11
 -16 -16   3 172.565 128.654  12
 -16 -16   4 5237.52 492.022   8
 -16 -16   4 4719.81 445.746  11
 -16 -16   5 3695.76 411.074   8
 -16 -16   5 2756.05 311.307   6
 -16 -16   5 3340.39 368.638  11
 -16 -16   6 2082.00 271.530   6
 -16 -16   6 2483.30 316.958  11
 -15   1  -8 8912.61 592.304  13
 -15   1  -8 9404.58 616.654   2
 -15  -1  -8 9033.33 609.775   2
 -15   1  -7 559.189 157.928  13
 -15  -1  -7 362.787 114.857  13
 -15   1  -7 247.403 122.777   2
 -15  -1  -7 459.733 158.485   2
 -15  -1  -7 561.454 185.628  12
 -15   1  -6 9601.76 636.423  13
 -15   1  -6 10230.6 649.348  12
 -15  -1  -6 10113.1 681.183  12
 -15  -1  -6 10319.9 662.088   2
 -15   1  -6 10897.4 667.389   2
 -15  -1  -5 2560.05 339.508  12
 -15   1  -5 2634.08 325.036   2
 -15  -1  -5 3031.93 356.454   2
 -15   1  -5 2060.51 297.361  12
 -15  -1  -4 577.169 149.909   8
 -15  -1  -4 493.472 155.383   2
 -15   1  -4 603.513 174.203   2
 -15  -1  -4 305.046 151.618  12
 -15   1  -4 509.628 168.743  12
 -15   1  -3 10560.5 642.864  12
 -15  -1  -3 9264.41 627.487  12
 -15   1  -3 9436.66 595.242   2
 -15  -1  -3 9374.56 609.243   2
 -15  -1  -3 9902.31 553.642   8
 -15   1  -3 10170.7 526.322   8
 -15  -1  -2 2530.49 327.606  12
 -15   1  -2 2842.65 328.492  12
 -15  -1  -2 2676.82 317.729   2
 -15   1  -2 3147.97 335.133   2
 -15   1  -2 2739.06 270.348   8
 -15  -1  -2 2891.21 291.434   8
 -15   1  -1 15959.4 795.929  12
 -15  -1  -1 17791.2 858.764  12
 -15  -1  -1 18095.8 768.744   8
 -15   1  -1 16984.5 716.837   8
 -15   1  -1 16656.9 781.993   2
 -15  -1   0 2233.45 266.346   8
 -15   1   0 2250.37 249.274   8
 -15  -1   0 2237.33 301.976  12
 -15   1   0 2365.98 297.523  12
 -15  -1   1 3949.71 360.236   8
 -15   1   1 3656.65 334.544   8
 -15   1   1 4026.51 385.145  12
 -15  -1   1 3710.26 380.080  12
 -15   1   2 2071.18 282.802  12
 -15  -1   2 2479.63 323.435  12
 -15   1   2 2091.77 267.432   8
 -15  -1   2 2503.97 298.361   8
 -15   1   3 9265.69 598.675  12
 -15  -1   3 8773.97 589.631  12
 -15  -1   3 9126.89 584.681   8
 -15   1   3 8667.05 566.371   8
 -15   1   4 25480.6 1058.16  12
 -15  -1   4 25740.7 1071.23  12
 -15  -1   4 23092.5 749.887  11
 -15  -1   4 26463.1 1095.60   8
 -15   1   4 25540.4 1079.66   8
 -15   1   5 16912.7 598.698   6
 -15  -1   5 17792.9 620.271   6
 -15   1   5 19275.9 924.088  12
 -15  -1   5 18753.7 914.541  12
 -15  -1   5 16295.7 622.044  11
 -15   1   5 16996.3 947.046   8
 -15  -1   5 18105.8 949.320   8
 -15   1   6 26969.4 829.476   6
 -15  -1   6 27203.3 836.863   6
 -15  -1   6 25225.5 842.859  11
 -15  -1   6 28046.3 1166.47  12
 -15   1   6 23899.9 801.822  11
 -15  -1   6 25296.4 1218.40   8
 -15   1   6 23019.9 1205.39   8
 -15  -1   7 10496.8 498.646   6
 -15   1   7 10308.1 496.506   6
 -15  -1   7 9960.04 502.770  11
 -15   1   7 9502.09 479.670  11
 -15  -1   7 9831.10 804.072   8
 -15  -1   8 1126.68 174.166   6
 -15   1   8 1039.15 164.908   6
 -15   1   8 1104.33 172.069  11
 -15  -1   8 1193.86 181.353  11
 -15  -1   8 598.530 246.270   8
 -15  -1   9 5407.55 384.027   6
 -15   1   9 6069.10 405.397   6
 -15  -1   9 6117.11 417.382  11
 -15   1   9 5974.76 406.555  11
 -15  -1  10 3476.27 315.112   6
 -15   1  10 3476.57 315.870   6
 -15  -1  10 3595.09 332.367  11
 -15   1  10 3443.20 321.670  11
 -15   1  11 4357.04 365.812   6
 -15  -1  11 4910.88 388.106   6
 -15   1  11 5057.28 401.680  11
 -15  -1  11 4434.28 375.094  11
 -15  -1  12 40.0342 78.3739   6
 -15   1  12-1.65314 74.4404   6
 -15  -1  12 210.841 118.342  11
 -15   1  12 30.3974 72.7471  11
 -15   1  13 6328.25 449.338   6
 -15  -1  13 6073.73 441.284   6
 -15  -1  13 5702.26 439.013  11
 -15   1  13 5153.32 415.310  11
 -15   3  -8 4272.09 403.229  13
 -15  -3  -8 3880.77 437.708  12
 -15   3  -8 4506.45 419.396   2
 -15  -3  -8 4927.60 447.409   2
 -15  -3  -7 452.858 137.128  13
 -15   3  -7 372.912 145.121  13
 -15  -3  -7 532.031 179.016   2
 -15   3  -7 289.639 120.256   2
 -15  -3  -7 503.446 191.087  12
 -15   3  -6 6751.29 538.628  13
 -15  -3  -6 7190.55 592.299  12
 -15  -3  -6 6168.28 469.500   8
 -15  -3  -6 7026.41 552.265   2
 -15   3  -6 6342.54 494.723   2
 -15   3  -5 1865.83 287.497  13
 -15  -3  -5 2735.17 309.203   8
 -15  -3  -5 2345.38 321.489   2
 -15   3  -5 2582.93 315.167   2
 -15  -3  -5 2302.58 330.805  12
 -15  -3  -4 1163.00 211.380   8
 -15  -3  -4 1363.68 252.630   2
 -15   3  -4 1221.47 221.394   2
 -15   3  -4 1328.05 224.055  12
 -15  -3  -4 1442.58 271.729  12
 -15   3  -3 7683.50 526.608  12
 -15  -3  -3 7946.60 599.189  12
 -15  -3  -3 8119.18 571.151   2
 -15   3  -3 8088.97 531.068   2
 -15  -3  -3 7493.61 502.788   8
 -15  -3  -2 7625.45 577.340  12
 -15   3  -2 8495.62 543.566  12
 -15   3  -2 7936.99 519.346   2
 -15  -3  -2 7998.79 518.539   8
 -15   3  -1 18662.3 831.470  12
 -15  -3  -1 19075.0 915.725  12
 -15   3  -1 18921.6 810.628   2
 -15  -3  -1 19285.6 836.996   8
 -15   3   0 35116.0 1218.52  12
 -15  -3   0 35096.1 1294.62  12
 -15   3   0 36026.1 1177.28   2
 -15  -3   0 36378.1 1223.62   8
 -15   3   0 35825.9 1098.53   8
 -15   3   1 2898.52 282.846   8
 -15  -3   1 3154.51 329.645   8
 -15   3   1 2836.67 318.336  12
 -15  -3   1 3437.85 380.777  12
 -15   3   2 700.373 164.162  12
 -15  -3   2 860.408 128.112  11
 -15  -3   2 953.379 216.983  12
 -15  -3   2 633.738 176.283   8
 -15   3   2 788.831 160.324   8
 -15  -3   3 3925.32 274.812  11
 -15  -3   3 4087.52 408.332  12
 -15   3   3 4014.90 386.452  12
 -15  -3   3 3987.42 390.333   8
 -15   3   3 4176.48 378.154   8
 -15  -3   4 6284.37 335.839   6
 -15   3   4 6198.76 496.747  12
 -15  -3   4 6559.97 371.637  11
 -15  -3   4 6652.45 529.063  12
 -15   3   4 6448.40 522.090   8
 -15  -3   4 6973.57 536.205   8
 -15  -3   5 9103.92 432.637   6
 -15  -3   5 8992.66 622.241  12
 -15  -3   5 8615.39 446.515  11
 -15   3   5 8207.40 653.462   8
 -15  -3   5 10059.5 681.281   8
 -15  -3   6 12853.4 550.003   6
 -15   3   6 13659.4 553.308   6
 -15  -3   6 13847.1 792.350  12
 -15  -3   6 12608.4 573.445  11
 -15  -3   6 14013.2 853.913   8
 -15  -3   7 7288.60 414.773   6
 -15   3   7 7474.66 415.382   6
 -15   3   7 6456.66 377.424  11
 -15  -3   7 7663.54 600.090  12
 -15  -3   7 7006.01 430.016  11
 -15  -3   7 7549.69 665.360   8
 -15   3   8 308.096 105.510   6
 -15  -3   8 340.017 113.284   6
 -15   3   8 275.628 96.1785  11
 -15  -3   8 347.001 110.696  11
 -15  -3   8 386.535 223.851   8
 -15   3   9 661.148 144.387   6
 -15  -3   9 440.688 117.975   6
 -15  -3   9 532.404 236.772   8
 -15  -3   9 494.437 134.074  11
 -15   3   9 688.777 144.368  11
 -15  -3  10 9822.29 876.980   8
 -15  -3  10 11020.4 579.498   6
 -15   3  10 11765.2 603.019   6
 -15   3  10 11591.8 597.918  11
 -15  -3  10 11546.3 611.455  11
 -15  -3  11 4649.52 605.805   8
 -15  -3  11 5685.44 413.897   6
 -15   3  11 5368.38 409.532   6
 -15  -3  11 5527.27 426.667  11
 -15   3  11 5040.97 399.830  11
 -15  -3  12 6676.24 463.934   6
 -15   3  12 6326.85 457.214   6
 -15   3  12 6190.31 453.269  11
 -15  -3  12 6989.36 487.732  11
 -15  -5  -7 13312.2 846.035  12
 -15   5  -7 13720.9 777.359  13
 -15   5  -7 13685.7 736.309   2
 -15  -5  -7 14796.5 806.393   2
 -15  -5  -7 12762.8 726.274   8
 -15   5  -6 3918.17 411.521  13
 -15  -5  -6 4362.01 476.525  12
 -15  -5  -6 4459.59 437.788   2
 -15   5  -6 4038.63 386.665   2
 -15  -5  -6 4065.26 400.820   8
 -15  -5  -5 3032.25 399.003  12
 -15   5  -5 2385.73 328.526  13
 -15  -5  -5 2891.09 364.062   2
 -15   5  -5 2925.42 319.284   2
 -15  -5  -5 3308.86 354.647   8
 -15  -5  -4 5744.98 531.942  12
 -15  -5  -4 5242.36 476.742   2
 -15   5  -4 5157.42 421.765   2
 -15  -5  -4 5268.67 439.637   8
 -15  -5  -3 3819.84 432.255  12
 -15  -5  -3 3255.19 376.531   2
 -15   5  -3 3150.95 320.019   2
 -15  -5  -3 3238.14 349.213   8
 -15  -5  -2 6319.07 538.309  12
 -15   5  -2 6043.69 440.055  12
 -15   5  -2 5955.20 432.217   2
 -15  -5  -2 5715.25 457.601   8
 -15  -5  -1 9157.02 634.303  12
 -15   5  -1 9232.85 543.540  12
 -15  -5  -1 8787.71 569.956   8
 -15   5  -1 9076.36 520.466   2
 -15  -5   0 8906.36 622.133  12
 -15   5   0 9044.64 543.028  12
 -15  -5   0 8874.60 571.250   8
 -15   5   0 8934.97 501.241   2
 -15  -5   0 8819.22 437.504  11
 -15   5   1 10129.8 585.190  12
 -15  -5   1 10181.0 661.092  12
 -15  -5   1 10708.2 632.879   8
 -15   5   1 10890.9 543.511   2
 -15  -5   1 10221.0 484.862  11
 -15  -5   2 9980.89 653.261  12
 -15  -5   2 9480.70 601.444   8
 -15   5   2 8804.40 505.367   8
 -15   5   2 9470.08 490.802   2
 -15  -5   2 9060.62 451.558  11
 -15   5   2 9877.01 581.155  12
 -15   5   3 18992.3 868.630  12
 -15  -5   3 19991.2 719.775  11
 -15  -5   3 21118.7 936.187   8
 -15   5   3 19013.4 830.480   8
 -15  -5   3 17768.9 623.735   6
 -15  -5   3 20181.3 942.897  12
 -15  -5   4 4201.29 284.997   6
 -15  -5   4 4515.27 435.387  12
 -15   5   4 4097.64 400.924  12
 -15  -5   4 4412.69 320.577  11
 -15  -5   4 4863.66 447.557   8
 -15   5   4 4131.92 411.193   8
 -15  -5   5 10153.4 479.017   6
 -15  -5   5 9970.00 511.223  11
 -15  -5   5 10672.6 678.455  12
 -15  -5   5 11287.8 712.865   8
 -15   5   5 9247.19 696.994   8
 -15  -5   6 6472.34 387.643   6
 -15   5   6 7007.14 383.814   6
 -15  -5   6 6577.96 541.852  12
 -15  -5   6 6062.53 400.630  11
 -15  -5   6 6767.57 573.274   8
 -15  -5   7 21865.0 807.118   6
 -15   5   7 23879.8 821.125   6
 -15  -5   7 24236.9 1093.32  12
 -15  -5   7 20953.0 832.599  11
 -15  -5   7 23747.2 1154.72   8
 -15  -5   8 5451.03 385.786   6
 -15   5   8 6317.02 408.344   6
 -15  -5   8 6051.42 540.002  12
 -15  -5   8 5664.14 412.025  11
 -15  -5   8 6184.97 606.546   8
 -15  -5   9 2307.16 261.561   6
 -15   5   9 2715.67 276.199   6
 -15  -5   9 2629.62 367.237  12
 -15  -5   9 2768.72 297.566  11
 -15  -5   9 2614.85 425.857   8
 -15  -5  10 6653.50 450.117   6
 -15   5  10 6422.77 443.723   6
 -15   5  10 6470.44 428.975  11
 -15  -5  10 6379.87 462.019  11
 -15  -5  10 6215.08 645.787   8
 -15   5  11 3520.31 338.329   6
 -15  -5  11 3411.97 327.403   6
 -15  -5  11 4044.95 373.685  11
 -15   5  11 3590.87 328.762  11
 -15  -5  11 3006.06 461.720   8
 -15   5  12 1093.26 203.920   6
 -15  -5  12 1065.27 190.709   6
 -15  -5  12 544.276 220.304   8
 -15  -5  12 1059.98 205.723  11
 -15   5  12 872.408 169.755  11
 -15   7  -7 666.534 179.679  13
 -15  -7  -7 645.094 177.089   8
 -15   7  -7 690.781 151.299   2
 -15  -7  -7 831.687 202.362   2
 -15  -7  -7 839.395 239.622  12
 -15   7  -6 155.419 104.059  13
 -15  -7  -6 51.3288 93.7486   8
 -15  -7  -6 195.569 123.725   2
 -15   7  -6 141.445 89.4656   2
 -15  -7  -6-54.8276 108.314  12
 -15  -7  -5 10084.4 737.256  12
 -15   7  -5 9889.57 669.930  13
 -15   7  -5 9541.45 580.922   2
 -15  -7  -5 10602.1 693.925   2
 -15  -7  -5 10248.1 652.529   8
 -15   7  -4 10291.8 683.536  13
 -15  -7  -4 10548.6 753.864  12
 -15  -7  -4 10882.4 670.687   8
 -15  -7  -4 11406.1 720.569   2
 -15   7  -4 11070.2 607.879   2
 -15  -7  -3 2259.02 308.112   8
 -15   7  -3 2046.96 246.075   2
 -15  -7  -3 1922.08 295.411   2
 -15  -7  -3 2290.38 346.438  12
 -15  -7  -2 7579.12 611.290  12
 -15  -7  -2 7417.37 546.326   8
 -15   7  -2 7710.48 469.495   2
 -15  -7  -1 2699.60 332.244   8
 -15   7  -1 2836.82 273.674   2
 -15  -7  -1 2568.92 355.402  12
 -15  -7   0 43874.4 1436.62   8
 -15  -7   0 40990.0 1200.93  11
 -15  -7   0 43327.3 1520.97  12
 -15  -7   1 1311.48 234.391   8
 -15  -7   1 1199.02 175.556  11
 -15  -7   1 1270.00 252.986  12
 -15   7   1 1300.72 203.253  12
 -15  -7   2 4187.95 412.302   8
 -15  -7   2 4380.83 331.905  11
 -15   7   2 4359.63 378.090  12
 -15  -7   2 4349.48 442.137  12
 -15  -7   3 6722.37 415.262  11
 -15   7   3 6363.35 477.591  12
 -15  -7   3 7309.15 544.489   8
 -15  -7   3 6664.92 371.541   6
 -15  -7   3 7246.07 558.529  12
 -15  -7   4 5751.48 392.330  11
 -15   7   4 5590.76 465.364  12
 -15  -7   4 6285.67 516.180   8
 -15   7   4 5132.65 444.055   8
 -15  -7   4 5795.45 354.577   6
 -15  -7   4 6153.85 517.186  12
 -15  -7   5 1418.89 181.961   6
 -15  -7   5 991.166 168.561  11
 -15  -7   5 1347.12 262.222  12
 -15  -7   5 1335.43 255.490   8
 -15   7   5 731.938 215.586   8
 -15  -7   6 2294.30 240.273   6
 -15  -7   6 2282.43 326.892  12
 -15  -7   6 2155.38 257.087  11
 -15   7   6 1508.78 312.872   8
 -15  -7   6 2698.37 356.630   8
 -15  -7   7 5852.33 396.799   6
 -15   7   7 6127.62 390.502   6
 -15  -7   7 5646.92 416.213  11
 -15  -7   7 6033.07 527.609  12
 -15  -7   7 6627.95 577.215   8
 -15   7   8 7123.58 448.435   6
 -15  -7   8 6788.96 443.289   6
 -15  -7   8 7455.50 593.648  12
 -15  -7   8 6323.04 454.365  11
 -15  -7   8 8382.43 672.451   8
 -15  -7   9 1742.00 234.064   6
 -15   7   9 1886.25 245.693   6
 -15  -7   9 1805.54 245.499  11
 -15  -7   9 1594.34 287.459  12
 -15  -7   9 2021.63 345.806   8
 -15   7  10 10133.7 577.393   6
 -15  -7  10 9481.26 554.054   6
 -15  -7  10 9750.70 691.742  12
 -15  -7  10 10264.2 600.822  11
 -15  -7  10 9305.50 758.808   8
 -15  -7  11 1431.49 227.885   6
 -15   7  11 1418.20 220.012   6
 -15  -7  11 1783.34 331.481   8
 -15  -7  11 1188.04 249.635  12
 -15  -7  11 1317.51 222.162  11
 -15  -7  12 12310.1 859.755   8
 -15  -7  12 11732.6 635.458   6
 -15   7  12 11924.6 650.512   6
 -15  -7  12 11588.9 654.208  11
 -15  -7  12 11107.9 728.803  12
 -15  -9  -6 6465.40 609.842  12
 -15   9  -6 6423.77 528.685  13
 -15   9  -6 5973.37 446.189   2
 -15  -9  -6 7104.68 568.616   2
 -15  -9  -6 6933.99 561.370   8
 -15   9  -5 4042.91 428.024  13
 -15  -9  -5 4300.98 497.670  12
 -15   9  -5 4280.99 367.230   2
 -15  -9  -5 3984.49 425.450   2
 -15  -9  -5 4223.77 439.755   8
 -15  -9  -4 4532.78 505.074  12
 -15   9  -4 3919.95 413.361  13
 -15  -9  -4 3656.25 396.655   8
 -15  -9  -4 4377.85 455.172   2
 -15  -9  -3 1727.99 283.183   8
 -15  -9  -3 1973.88 335.920  12
 -15   9  -3 1726.51 277.329  13
 -15  -9  -2 3605.12 395.506   8
 -15   9  -2 3311.24 383.732  13
 -15  -9  -2 3195.79 412.833  12
 -15  -9  -1 1302.21 250.874   8
 -15  -9  -1 1508.37 294.482  12
 -15  -9   0 4923.65 457.472   8
 -15  -9   0 4861.34 372.597  11
 -15  -9   0 4754.94 478.634  12
 -15  -9   1 13402.5 747.777   8
 -15  -9   1 11542.0 592.971  11
 -15  -9   1 12539.7 766.194  12
 -15  -9   2 8211.21 495.120  11
 -15  -9   2 10240.7 651.643   8
 -15  -9   2 8843.17 448.215   6
 -15  -9   2 10170.4 679.070  12
 -15  -9   3 13675.0 644.980  11
 -15  -9   3 14427.2 790.401   8
 -15  -9   3 13368.3 581.440   6
 -15  -9   3 13414.5 789.972  12
 -15  -9   4 3202.65 310.805  11
 -15   9   4 3246.60 340.905  12
 -15  -9   4 3859.76 412.485   8
 -15  -9   4 3578.90 295.163   6
 -15  -9   4 3302.05 387.746  12
 -15  -9   5 28784.9 1029.60  11
 -15  -9   5 29518.6 1215.69   8
 -15  -9   5 28280.5 959.511   6
 -15  -9   5 29988.1 1225.38  12
 -15  -9   6 12839.3 605.037   6
 -15  -9   6 13337.9 777.118  12
 -15  -9   6 13015.9 650.969  11
 -15  -9   6 13649.2 800.208   8
 -15  -9   7 9301.61 529.143   6
 -15  -9   7 10990.9 732.686   8
 -15  -9   7 10552.8 691.270  12
 -15  -9   7 10113.9 581.455  11
 -15   9   8 2808.57 283.095   6
 -15  -9   8 2930.26 296.524   6
 -15  -9   8 2980.76 393.315   8
 -15  -9   8 2664.84 351.343  12
 -15  -9   8 3104.19 324.918  11
 -15   9   9 5539.17 417.953   6
 -15  -9   9 5417.36 411.507   6
 -15  -9   9 5601.00 506.906  12
 -15  -9   9 5855.84 448.977  11
 -15  -9   9 6163.08 566.390   8
 -15  -9  10 290.942 122.802   6
 -15   9  10 331.752 120.515   6
 -15  -9  10 516.727 156.131  11
 -15  -9  10 387.435 161.117  12
 -15  -9  10 419.203 171.783   8
 -15  -9  11 1065.18 199.406   6
 -15   9  11 1301.83 204.246   6
 -15  -9  11 1258.96 269.463   8
 -15  -9  11 988.148 212.417  12
 -15  -9  11 1184.99 215.844  11
 -15 -11  -6 652.053 213.436  12
 -15  11  -6 841.308 187.786  13
 -15 -11  -6 1020.03 225.965   8
 -15 -11  -6 718.224 183.012   2
 -15 -11  -5 1099.38 267.135  12
 -15  11  -5 1025.07 200.782  13
 -15 -11  -5 1054.73 242.459   8
 -15 -11  -5 903.254 203.784   2
 -15 -11  -5 936.271 227.723   5
 -15  11  -4 7550.23 582.400  13
 -15 -11  -4 7773.84 657.553  12
 -15 -11  -4 7723.01 599.871   2
 -15 -11  -4 8696.83 629.870   8
 -15 -11  -3 9337.20 651.731   8
 -15 -11  -3 9889.40 738.364  12
 -15  11  -3 9239.34 642.326  13
 -15 -11  -2 5563.38 499.632   8
 -15 -11  -2 5793.58 557.372  12
 -15  11  -2 4920.26 465.706  13
 -15 -11  -1 20900.5 1000.67   8
 -15  11  -1 20941.0 975.434  13
 -15 -11  -1 20059.5 1047.32  12
 -15 -11   0 6156.79 522.800   8
 -15 -11   0 5595.44 425.112  11
 -15  11   0 5890.01 486.299  13
 -15 -11   0 5444.05 531.319  12
 -15 -11   1 4248.25 434.598   8
 -15 -11   1 3279.36 331.642  11
 -15 -11   1 3560.18 417.706  12
 -15  11   1 3561.94 367.421  13
 -15 -11   2 5550.94 428.673  11
 -15 -11   2 6039.82 513.908   8
 -15 -11   2 6063.05 389.891   6
 -15 -11   2 6049.12 534.327  12
 -15 -11   3 4578.04 385.373  11
 -15 -11   3 4490.74 457.616  12
 -15 -11   3 4305.18 438.084   8
 -15 -11   3 4179.55 330.811   6
 -15 -11   4 836.937 152.844   6
 -15 -11   4 956.536 185.108  11
 -15 -11   4 876.190 212.307  12
 -15 -11   4 801.603 209.996   8
 -15 -11   5 525.980 131.417   6
 -15 -11   5 431.823 136.359  11
 -15 -11   5 433.501 152.650  12
 -15 -11   5 938.797 218.127   8
 -15 -11   6 513.033 136.007   6
 -15 -11   6 418.104 164.358  12
 -15 -11   6 555.325 155.000  11
 -15 -11   6 401.759 174.537   8
 -15 -11   7 1259.77 205.848   6
 -15 -11   7 1531.96 275.566  12
 -15 -11   7 1514.54 236.381  11
 -15 -11   7 1493.83 279.372   8
 -15 -11   8 4191.01 364.719   6
 -15 -11   8 4070.38 441.946   8
 -15 -11   8 3552.15 360.951  11
 -15 -11   8 3726.71 406.928  12
 -15  11   9 7730.35 499.369   6
 -15 -11   9 7724.24 509.518   6
 -15 -11   9 8096.89 597.798  12
 -15 -11   9 8186.11 546.671  11
 -15 -11   9 7712.75 612.515   8
 -15 -11  10 1257.52 213.051   6
 -15  11  10 1072.15 186.235   6
 -15 -11  10 1163.26 242.564   8
 -15 -11  10 1078.71 198.697  11
 -15 -13  -5 612.976 198.694  12
 -15  13  -5 916.551 196.664  13
 -15 -13  -5 1012.35 238.003   8
 -15 -13  -5 980.130 209.226   2
 -15 -13  -5 733.318 207.168   5
 -15  13  -4 3334.93 380.856  13
 -15 -13  -4 4377.88 499.073  12
 -15 -13  -4 2921.15 421.685   5
 -15 -13  -4 3947.23 437.778   8
 -15 -13  -4 2951.13 372.639   2
 -15  13  -3 1406.75 253.919  13
 -15 -13  -3 1551.54 298.783  12
 -15 -13  -3 1286.63 259.110   8
 -15  13  -2 6501.09 526.513  13
 -15 -13  -2 7303.02 631.932  12
 -15 -13  -2 7326.15 584.187   8
 -15  13  -1 430.843 150.812  13
 -15 -13  -1 775.635 225.199  12
 -15 -13  -1 465.956 177.090   8
 -15  13   0 3083.51 355.454  13
 -15 -13   0 3228.32 409.680  12
 -15 -13   0 3260.93 342.081  11
 -15 -13   0 3111.19 386.656   8
 -15 -13   1 3746.38 439.698  12
 -15  13   1 3857.63 389.092  13
 -15 -13   1 3883.45 373.637  11
 -15 -13   1 4691.54 461.598   8
 -15 -13   2 10677.3 722.876  12
 -15  13   2 10341.3 613.873  13
 -15 -13   2 9318.60 592.030  11
 -15 -13   2 10229.1 690.073   8
 -15 -13   3 900.867 164.054   6
 -15 -13   3 1199.42 251.549   8
 -15 -13   3 877.582 211.399  12
 -15 -13   3 794.174 192.133  11
 -15 -13   4 6597.53 489.855  11
 -15 -13   4 7481.96 581.980   8
 -15 -13   4 6199.98 438.787   6
 -15 -13   4 7663.33 590.545  12
 -15 -13   5 2942.32 331.014  11
 -15 -13   5 3134.71 376.776   8
 -15 -13   5 2986.74 302.353   6
 -15 -13   5 3033.30 372.325  12
 -15 -13   6 12166.6 686.423  11
 -15 -13   6 12685.0 768.081   8
 -15 -13   6 11241.1 622.050   6
 -15 -13   6 13026.9 774.990  12
 -15 -13   7 1847.92 248.399   6
 -15 -13   7 2185.55 319.911   8
 -15 -13   7 1654.21 277.577  12
 -15 -13   7 1879.08 272.472  11
 -15 -13   8 1481.88 271.953   8
 -15 -13   8 1157.28 212.233   6
 -15 -13   8 989.522 203.946  11
 -15 -13   9 1391.50 260.667   8
 -15 -13   9 1468.84 229.040   6
 -15 -13   9 1165.17 221.181  11
 -15  15  -3 5550.15 477.998  13
 -15 -15  -3 5165.20 531.230  12
 -15 -15  -3 5326.32 504.836   8
 -15 -15  -3 4502.65 457.280   2
 -15 -15  -3 4743.30 541.464   5
 -15  15  -2 2924.68 342.172  13
 -15 -15  -2 3250.53 423.668  12
 -15 -15  -2 2932.53 385.358   8
 -15 -15  -1 21776.8 1114.77  12
 -15  15  -1 21123.7 960.738  13
 -15 -15  -1 22367.4 1067.78   8
 -15 -15   0 538.710 184.003  12
 -15 -15   0 492.142 182.148   8
 -15  15   0 473.910 139.330  13
 -15 -15   1 1572.45 279.976   8
 -15 -15   1 2125.87 298.257  11
 -15 -15   1 1819.48 307.469  12
 -15 -15   1 1941.28 292.968  10
 -15 -15   2 3630.90 377.971  11
 -15 -15   2 4153.48 438.413   8
 -15 -15   2 3618.58 430.688  12
 -15 -15   3 1758.80 293.433   8
 -15 -15   3 1545.40 223.532   6
 -15 -15   3 1684.56 269.645  11
 -15 -15   3 1766.58 302.180  12
 -15 -15   4 8143.13 613.710  12
 -15 -15   4 8417.99 579.929  11
 -15 -15   4 8638.52 626.013   8
 -15 -15   4 6778.79 487.505   6
 -15 -15   5 157.690 106.143   6
 -15 -15   5 321.060 134.707  11
 -15 -15   5 318.846 133.095   8
 -15 -15   6 209.398 118.887   6
 -15 -15   6 300.421 120.761  11
 -15 -15   6 411.157 139.603   8
 -15 -15   7 1574.60 237.174   6
 -15 -15   7 1624.23 252.722  11
 -15 -15   7 1864.64 286.362   8
 -15 -15   8 1644.49 242.432   6
 -15 -15   8 1620.56 249.046  11
 -15 -15   8 1561.52 266.815   8
 -15 -17  -1 565.323 182.376  12
 -15 -17  -1 1056.72 237.487   8
 -15 -17   0 1473.70 271.311  12
 -15 -17   0 1423.36 264.325   8
 -15 -17   1 773.782 186.394  12
 -15 -17   1 930.355 214.326   8
 -15 -17   2 1512.45 274.781  10
 -15 -17   2 1428.84 254.901  11
 -15 -17   2 1641.35 287.641   8
 -15 -17   3 10811.4 747.962  10
 -15 -17   3 11336.4 691.809  11
 -15 -17   3 11200.4 720.206   8
 -15 -17   4 1907.76 313.331  10
 -15 -17   4 1559.31 274.628   8
 -15 -17   4 1722.44 274.893  11
 -15 -17   5 12716.5 752.101   8
 -15 -17   5 12557.9 689.109   6
 -15 -17   5 13895.3 764.193  11
 -15 -17   6 7403.21 553.681   8
 -15 -17   6 7717.05 531.653   6
 -15 -17   6 7736.94 559.375  11
 -14   0  -9 87.4437 114.196   2
 -14   0  -8 12737.1 698.130  13
 -14   0  -8 13486.1 741.668   2
 -14   0  -7-40.0978 78.7366  13
 -14   0  -7-51.6856 85.0474   2
 -14   0  -7 89.0947 113.526  12
 -14   0  -6 2861.48 348.233  12
 -14   0  -6 3056.02 346.469   2
 -14   0  -5 3.49946 102.392   2
 -14   0  -5 45.5369 104.206  12
 -14   0  -4 7799.89 544.830  12
 -14   0  -4 7998.55 462.466   8
 -14   0  -4 7218.09 513.364   2
 -14   0  -3 69.3209 83.1306   8
 -14   0  -3-13.6331 108.984   2
 -14   0  -3 164.992 127.193  12
 -14   0  -2 7951.63 528.783  12
 -14   0  -2 6676.08 421.755   8
 -14   0  -2 7448.55 500.488   2
 -14   0  -1 45.3529 76.5237   8
 -14   0  -1 61.2294 119.492  12
 -14   0   0 5416.79 384.336   8
 -14   0   0 5394.93 433.765  12
 -14   0   1-0.34571 104.896  12
 -14   0   1 2.33787 76.0594   8
 -14   0   2 8847.08 551.416  12
 -14   0   2 8675.69 524.671   8
 -14   0   3 35.5078 40.3974  11
 -14   0   3 7.27098 118.845  12
 -14   0   3 59.3257 100.201   8
 -14   0   4 54878.3 1275.62   6
 -14   0   4 52497.6 1283.68  11
 -14   0   4 60067.8 1710.13  12
 -14   0   4 58837.1 1766.66   8
 -14   0   5 32.4934 43.6915   6
 -14   0   5 13.2510 40.8588  11
 -14   0   6 27678.3 834.560   6
 -14   0   6 26134.8 828.839  11
 -14   0   7 99.3961 64.2713   6
 -14   0   7 167.584 75.1731  11
 -14   0   8 15889.6 654.221   6
 -14   0   8 15601.8 655.280  11
 -14   0   9 38.3712 76.3456   6
 -14   0   9 39.5350 73.2692  11
 -14   0  10 9805.03 536.840   6
 -14   0  10 10003.5 549.570  11
 -14   0  11-9.06810 78.0855   6
 -14   0  11-93.8667 85.1256  11
 -14   0  12 4579.98 382.444   6
 -14   0  12 4479.17 385.507  11
 -14   0  13 30.8858 72.8259  11
 -14   0  13-2.67377 80.2420   6
 -14   2  -9 3476.69 362.717   2
 -14  -2  -9 3647.62 373.672   2
 -14   2  -8 861.420 186.401  13
 -14   2  -8 1004.36 194.928   2
 -14  -2  -8 1026.28 215.217   2
 -14  -2  -8 680.457 196.925  12
 -14  -2  -7 4427.93 453.989  12
 -14   2  -7 4285.37 408.217  13
 -14  -2  -7 4211.76 392.566  13
 -14  -2  -7 4811.21 438.341   2
 -14   2  -7 5168.50 444.312   2
 -14   2  -6 1334.76 235.827  13
 -14  -2  -6 1321.61 215.271   8
 -14  -2  -6 1599.31 265.735   2
 -14   2  -6 1670.44 256.410   2
 -14  -2  -6 1319.43 260.330  12
 -14   2  -6 1699.19 254.357  12
 -14  -2  -5 12505.3 743.163  12
 -14   2  -5 13537.5 713.467  12
 -14  -2  -5 13794.9 671.220   8
 -14   2  -5 13414.9 705.656   2
 -14  -2  -5 13397.5 731.413   2
 -14  -2  -4 397.241 113.469   8
 -14  -2  -4 298.195 128.250   2
 -14   2  -4 403.637 144.295   2
 -14   2  -4 574.495 150.789  12
 -14  -2  -4 144.926 129.012  12
 -14   2  -3 23666.7 944.124  12
 -14  -2  -3 23199.1 1000.16  12
 -14  -2  -3 21948.0 940.966   2
 -14   2  -3 22729.7 914.224   2
 -14  -2  -3 22343.3 867.204   8
 -14   2  -2 8148.11 515.994  12
 -14  -2  -2 8242.08 558.867  12
 -14   2  -2 7878.82 499.884   2
 -14  -2  -2 6794.30 450.016   8
 -14   2  -2 7534.03 421.676   8
 -14  -2  -1 27563.7 1055.85  12
 -14   2  -1 25887.4 981.390  12
 -14   2  -1 26258.3 963.226   2
 -14   2  -1 26247.3 871.022   8
 -14  -2  -1 26590.0 954.427   8
 -14  -2   0 2937.24 295.813   8
 -14   2   0 2787.02 259.153   8
 -14  -2   0 3355.42 351.308  12
 -14   2   0 2971.26 310.388  12
 -14  -2   1 15882.6 720.518   8
 -14   2   1 15819.4 672.799   8
 -14  -2   1 15219.7 528.131  11
 -14   2   1 16891.0 756.409  12
 -14  -2   1 16652.2 785.568  12
 -14  -2   2 5323.79 290.694  11
 -14  -2   2 5304.85 434.865  12
 -14   2   2 5257.58 417.165  12
 -14  -2   2 5498.82 425.543   8
 -14   2   2 5010.99 382.549   8
 -14  -2   3 10839.8 417.713   6
 -14  -2   3 11703.5 658.501  12
 -14  -2   3 12075.3 473.125  11
 -14   2   3 11590.6 643.118  12
 -14  -2   3 11920.6 655.716   8
 -14   2   3 11559.8 643.157   8
 -14  -2   4 459.924 87.9914   6
 -14   2   4 465.824 82.7116   6
 -14  -2   4 315.683 166.920  12
 -14   2   4 414.044 163.376  12
 -14  -2   4 436.026 92.4002  11
 -14  -2   4 663.941 196.840   8
 -14   2   4 378.483 160.881   8
 -14  -2   5 7896.22 384.610   6
 -14   2   5 8699.94 393.704   6
 -14   2   5 7136.36 356.330  11
 -14  -2   5 7844.49 404.636  11
 -14  -2   5 8651.39 585.583  12
 -14   2   5 6862.48 598.940   8
 -14  -2   5 8034.37 621.485   8
 -14   2   6 7689.03 392.930   6
 -14  -2   6 7379.25 387.747   6
 -14   2   6 6461.91 356.173  11
 -14  -2   6 6895.37 394.909  11
 -14  -2   6 6766.85 616.646   8
 -14  -2   7 1822.97 203.173   6
 -14   2   7 2174.18 217.039   6
 -14   2   7 1816.16 198.271  11
 -14  -2   7 1804.11 208.520  11
 -14  -2   8 992.946 164.171   6
 -14   2   8 907.501 153.726   6
 -14  -2   8 1114.84 174.349  11
 -14   2   8 1030.66 162.093  11
 -14  -2   9 8132.15 473.247   6
 -14   2   9 9454.64 510.370   6
 -14  -2   9 8326.43 492.372  11
 -14   2   9 9027.22 496.560  11
 -14  -2  10 6264.38 426.126   6
 -14   2  10 7009.07 450.662   6
 -14   2  10 6724.05 444.922  11
 -14  -2  10 6245.80 436.970  11
 -14   2  11 20786.5 845.097   6
 -14  -2  11 20314.0 825.170   6
 -14  -2  11 20175.1 847.678  11
 -14   2  11 19656.9 829.481  11
 -14   2  12 1019.37 182.985   6
 -14  -2  12 1352.52 205.501   6
 -14   2  12 1863.45 251.628  11
 -14  -2  12 1635.86 241.871  11
 -14   2  13 4985.14 403.598   6
 -14  -2  13 4159.37 364.850   6
 -14  -2  13 4380.74 389.524  11
 -14   2  13 4426.83 389.563  11
 -14   4  -8 8690.61 579.236   2
 -14  -4  -8 9486.38 624.834   2
 -14   4  -8 8776.75 585.119  13
 -14  -4  -8 8431.40 656.542  12
 -14  -4  -7 10142.5 707.904  12
 -14   4  -7 9852.38 633.294  13
 -14  -4  -7 10097.7 621.187   8
 -14  -4  -7 10682.2 667.324   2
 -14   4  -7 10172.1 619.605   2
 -14   4  -6 1913.87 278.297  13
 -14  -4  -6 2114.96 287.778   8
 -14  -4  -6 2502.35 329.292   2
 -14   4  -6 2068.15 276.784   2
 -14  -4  -6 2156.82 331.139  12
 -14   4  -5 10268.6 649.304  13
 -14  -4  -5 11597.4 733.733  12
 -14   4  -5 10835.5 621.872   2
 -14  -4  -5 11697.8 696.790   2
 -14  -4  -5 11958.1 645.727   8
 -14  -4  -4 5410.10 490.584  12
 -14   4  -4 5699.61 431.452   2
 -14  -4  -4 5990.94 487.767   2
 -14  -4  -4 5666.62 433.955   8
 -14  -4  -3 3119.98 374.007  12
 -14   4  -3 3088.97 305.598  12
 -14  -4  -3 3163.10 355.103   2
 -14   4  -3 3431.42 326.493   2
 -14  -4  -3 2928.37 310.421   8
 -14   4  -2 5678.56 411.254  12
 -14  -4  -2 5701.78 482.610  12
 -14  -4  -2 5248.56 412.730   8
 -14   4  -2 5453.59 402.869   2
 -14  -4  -1 93.8685 105.732   8
 -14   4  -1 235.669 119.591   2
 -14   4  -1 345.035 142.873  12
 -14  -4  -1 56.4690 121.385  12
 -14   4   0 2771.54 287.493  12
 -14  -4   0 3060.60 347.926  12
 -14  -4   0 3196.92 321.392   8
 -14   4   0 2512.70 232.450   8
 -14   4   0 2777.78 269.210   2
 -14  -4   0 2600.34 211.861  11
 -14  -4   1 3946.64 361.262   8
 -14   4   1 3847.67 298.124   8
 -14  -4   1 3740.69 259.221  11
 -14  -4   1 3666.43 382.207  12
 -14   4   1 3865.67 342.977  12
 -14   4   2 10125.9 538.000   8
 -14  -4   2 10999.6 615.700   8
 -14   4   2 10236.9 582.542  12
 -14  -4   2 10129.2 449.668  11
 -14  -4   2 11486.8 655.360  12
 -14  -4   3 4098.85 258.551   6
 -14  -4   3 5742.07 494.324  12
 -14   4   3 3957.80 367.860  12
 -14  -4   3 4247.69 294.090  11
 -14   4   3 3699.43 349.293   8
 -14  -4   3 5176.07 455.920   8
 -14  -4   4 16336.1 580.214   6
 -14  -4   4 16922.6 633.262  11
 -14  -4   4 17015.4 825.415  12
 -14   4   4 14321.4 810.689   8
 -14  -4   4 17024.5 832.429   8
 -14  -4   5 15742.9 587.221   6
 -14   4   5 15592.7 565.599   6
 -14  -4   5 16498.1 821.791  12
 -14  -4   5 14841.5 609.396  11
 -14  -4   5 17259.5 877.894   8
 -14   4   6 10530.5 476.181   6
 -14  -4   6 9714.81 468.976   6
 -14  -4   6 10546.1 664.000  12
 -14  -4   6 9451.92 494.146  11
 -14  -4   6 10258.1 722.376   8
 -14  -4   7 17524.9 683.550   6
 -14   4   7 20029.0 718.838   6
 -14  -4   7 16959.1 705.635  11
 -14   4   7 17364.8 651.993  11
 -14  -4   7 17152.7 1006.87   8
 -14  -4   8 1869.67 218.367   6
 -14   4   8 2559.54 253.195   6
 -14  -4   8 2172.82 247.330  11
 -14   4   8 2194.60 229.485  11
 -14  -4   8 1716.67 351.455   8
 -14  -4   9 1475.23 203.377   6
 -14   4   9 1467.54 205.258   6
 -14  -4   9 1323.89 206.271  11
 -14   4   9 1321.48 190.381  11
 -14  -4   9 1054.84 309.385   8
 -14  -4  10 12618.9 619.697   6
 -14   4  10 13146.4 643.523   6
 -14  -4  10 12570.8 641.744  11
 -14   4  10 13902.9 652.763  11
 -14  -4  11 2226.67 261.472   6
 -14   4  11 2134.01 260.683   6
 -14  -4  11 2269.38 278.565  11
 -14   4  11 2518.34 281.350  11
 -14  -4  11 1680.79 393.613   8
 -14   4  12 356.849 130.192   6
 -14  -4  12 496.453 140.016   6
 -14  -4  12 355.442 127.860  11
 -14   4  12 469.137 145.668  11
 -14  -4  12 217.765 218.731   8
 -14   4  13 160.313 109.260   6
 -14  -4  13 83.8793 76.7463   6
 -14  -4  13 187.390 96.4849  11
 -14   4  13 214.408 95.2315  11
 -14   6  -8 3960.40 390.520  13
 -14  -6  -8 2919.03 359.795   8
 -14  -6  -8 3185.32 350.798   2
 -14   6  -8 3481.85 358.660   2
 -14  -6  -8 2999.95 402.598  12
 -14  -6  -7 3188.72 411.206  12
 -14   6  -7 3954.73 393.600  13
 -14  -6  -7 3541.42 385.553   8
 -14   6  -7 4010.31 384.106   2
 -14  -6  -7 4284.49 421.273   2
 -14   6  -6 220.424 127.058  13
 -14  -6  -6 149.550 109.277   8
 -14  -6  -6 326.115 140.550   2
 -14   6  -6 195.012 108.204   2
 -14  -6  -6 86.8798 124.002  12
 -14   6  -5 368.246 142.390  13
 -14  -6  -5 395.185 141.753   8
 -14   6  -5 360.425 128.494   2
 -14  -6  -5 429.347 156.213   2
 -14  -6  -5 224.155 166.735  12
 -14  -6  -4 3334.15 395.646  12
 -14   6  -4 3115.98 359.644  13
 -14  -6  -4 3154.83 363.835   2
 -14   6  -4 3209.57 312.992   2
 -14  -6  -4 2922.37 326.983   8
 -14  -6  -3 4036.45 433.984  12
 -14   6  -3 4690.45 365.401   2
 -14  -6  -3 3918.48 380.713   8
 -14  -6  -2 47012.7 1585.78  12
 -14   6  -2 49034.2 1374.36   2
 -14  -6  -2 46233.4 1462.72   8
 -14  -6  -1 19775.9 927.660  12
 -14   6  -1 17746.1 738.037  12
 -14  -6  -1 19408.4 846.035   8
 -14   6  -1 19446.1 746.400   2
 -14   6   0 8321.58 484.227  12
 -14  -6   0 8910.29 597.459  12
 -14  -6   0 8175.50 533.382   8
 -14   6   0 8404.77 452.582   2
 -14  -6   0 7932.97 420.427  11
 -14  -6   1 1191.68 224.179   8
 -14   6   1 1327.50 173.209   2
 -14  -6   1 981.924 219.264  12
 -14  -6   1 1280.38 167.612  11
 -14   6   1 1163.99 187.618  12
 -14   6   2 6686.08 448.650  12
 -14  -6   2 6674.17 382.479  11
 -14   6   2 6288.30 397.861   8
 -14  -6   2 6653.97 489.976   8
 -14  -6   2 6203.27 323.565   6
 -14  -6   2 6634.52 517.935  12
 -14   6   3 11838.0 638.371  12
 -14  -6   3 12006.9 539.619  11
 -14   6   3 12072.5 635.576   8
 -14  -6   3 13423.7 711.744   8
 -14  -6   3 11501.9 477.086   6
 -14  -6   3 12176.6 692.060  12
 -14  -6   4 5272.51 319.894   6
 -14  -6   4 4947.13 345.754  11
 -14  -6   4 5024.61 445.637  12
 -14   6   4 4189.27 427.994   8
 -14  -6   4 5246.88 459.417   8
 -14   6   5 10139.5 444.078   6
 -14  -6   5 10019.3 470.050   6
 -14  -6   5 9430.18 618.350  12
 -14  -6   5 9300.59 489.886  11
 -14  -6   5 10774.0 673.926   8
 -14   6   6 6527.69 376.690   6
 -14  -6   6 5574.50 361.660   6
 -14  -6   6 6565.18 554.462   8
 -14  -6   6 5959.27 495.614  12
 -14  -6   6 5430.70 379.472  11
 -14   6   7 6668.78 404.391   6
 -14  -6   7 5718.30 379.735   6
 -14  -6   7 5862.47 504.793  12
 -14  -6   7 5138.01 384.704  11
 -14  -6   7 6460.17 578.096   8
 -14  -6   8 86.6175 80.5981   6
 -14   6   8 144.926 90.2206   6
 -14  -6   8 264.417 155.454  12
 -14  -6   8 110.423 89.7209  11
 -14  -6   8 220.147 173.925   8
 -14  -6   9 6647.68 437.451   6
 -14   6   9 7012.67 452.091   6
 -14  -6   9 6817.13 461.600  11
 -14   6   9 6780.99 427.688  11
 -14  -6   9 5968.89 620.855   8
 -14  -6  10 19667.7 815.956   6
 -14   6  10 21431.1 859.367   6
 -14  -6  10 21590.1 879.700  11
 -14   6  10 20665.5 826.194  11
 -14  -6  10 19065.9 1135.89   8
 -14  -6  11 5288.69 406.282   6
 -14   6  11 5590.50 427.148   6
 -14  -6  11 5333.03 428.011  11
 -14   6  11 5396.91 412.122  11
 -14  -6  11 4776.50 570.494   8
 -14   6  12 1375.87 224.878   6
 -14  -6  12 1413.77 224.693   6
 -14  -6  12 1178.35 293.611   8
 -14  -6  12 1514.38 232.306  11
 -14   6  12 1524.82 229.834  11
 -14  -8  -8 1642.65 317.936  12
 -14  -8  -8 1586.75 256.582   8
 -14   8  -8 1697.04 241.699   2
 -14  -8  -8 1589.08 257.021   2
 -14   8  -8 1661.58 251.370  13
 -14  -8  -7 815.343 230.221  12
 -14  -8  -7 861.665 215.797   8
 -14   8  -7 734.661 161.629   2
 -14  -8  -7 1140.90 218.468   2
 -14   8  -7 947.589 212.189  13
 -14  -8  -6 7164.31 549.184   8
 -14  -8  -6 6711.35 537.868   2
 -14   8  -6 6361.34 467.598   2
 -14  -8  -6 6702.36 594.495  12
 -14   8  -6 7093.18 546.761  13
 -14  -8  -5 6876.31 531.785   8
 -14   8  -5 6807.42 472.806   2
 -14  -8  -5 7159.08 556.128   2
 -14   8  -5 7244.74 550.852  13
 -14  -8  -5 7721.94 635.156  12
 -14  -8  -4 1998.65 331.523  12
 -14  -8  -4 1752.90 276.229   8
 -14  -8  -4 1960.49 297.054   2
 -14   8  -4 2089.46 249.246   2
 -14   8  -4 1841.86 277.718  13
 -14  -8  -3 5946.13 480.679   8
 -14   8  -3 5507.46 390.178   2
 -14   8  -3 6062.49 493.454  13
 -14  -8  -3 5415.47 515.750  12
 -14  -8  -2 4225.36 401.831   8
 -14   8  -2 4556.48 338.715   2
 -14  -8  -2 4881.63 485.639  12
 -14  -8  -1 5448.37 490.653  12
 -14  -8  -1 5306.73 443.958   8
 -14  -8   0 25759.7 1087.63  12
 -14  -8   0 24045.5 857.350  11
 -14  -8   0 26774.2 1043.71   8
 -14  -8   1 601.117 108.760   6
 -14  -8   1 572.924 178.342   8
 -14  -8   1 478.172 119.162  11
 -14  -8   1 585.355 183.747  12
 -14   8   2 5003.08 378.576  12
 -14  -8   2 5205.64 363.091  11
 -14  -8   2 5545.89 459.590   8
 -14  -8   2 5375.14 321.891   6
 -14  -8   2 5489.36 474.248  12
 -14  -8   3 15132.0 655.457  11
 -14   8   3 15315.5 722.618  12
 -14  -8   3 16057.6 805.503   8
 -14  -8   3 16193.2 612.480   6
 -14  -8   3 15756.3 815.121  12
 -14  -8   4 2724.54 270.332  11
 -14  -8   4 3033.97 361.280   8
 -14   8   4 2068.26 288.316   8
 -14  -8   4 2835.41 247.761   6
 -14  -8   4 2620.05 329.452  12
 -14  -8   5 11638.9 535.068   6
 -14  -8   5 13201.2 738.719   8
 -14  -8   5 11632.7 685.634  12
 -14  -8   5 11080.4 560.546  11
 -14   8   6 5075.48 337.459   6
 -14  -8   6 4658.26 343.616   6
 -14  -8   6 4811.63 460.408   8
 -14  -8   6 5050.32 379.352  11
 -14  -8   6 4471.15 434.547  12
 -14   8   7 20350.3 761.891   6
 -14  -8   7 17224.3 722.362   6
 -14  -8   7 18186.9 946.806   8
 -14  -8   7 17226.3 882.165  12
 -14  -8   7 17590.1 760.673  11
 -14   8   8 8033.18 479.995   6
 -14  -8   8 7033.71 450.381   6
 -14  -8   8 7829.58 634.074   8
 -14  -8   8 7894.07 582.501  12
 -14  -8   8 7529.59 491.952  11
 -14   8   9 3058.30 303.663   6
 -14  -8   9 2835.39 291.768   6
 -14  -8   9 2935.85 406.466   8
 -14  -8   9 2600.54 340.017  12
 -14  -8   9 2496.56 289.548  11
 -14   8  10 3437.35 327.351   6
 -14  -8  10 2927.54 302.616   6
 -14  -8  10 3090.41 328.351  11
 -14  -8  10 2779.40 353.688  12
 -14  -8  10 2441.15 389.018   8
 -14  -8  11 1575.59 226.134   6
 -14   8  11 1301.46 219.219   6
 -14  -8  11 1542.57 309.394   8
 -14  -8  11 1297.82 242.826  12
 -14  -8  11 1243.69 213.510  11
 -14  -8  12 8033.45 674.765   8
 -14  -8  12 8831.47 544.117   6
 -14   8  12 9812.07 590.751   6
 -14  -8  12 9140.10 573.987  11
 -14  -8  12 8138.55 597.423  12
 -14 -10  -7 2909.23 372.194   8
 -14  10  -7 2632.91 294.151   2
 -14 -10  -7 3212.88 367.131   2
 -14  10  -7 3003.34 347.245  13
 -14 -10  -7 3429.47 445.608  12
 -14 -10  -6 2927.85 400.151  12
 -14  10  -6 3220.41 373.658  13
 -14 -10  -6 3313.69 387.507   8
 -14 -10  -6 3402.73 380.595   2
 -14  10  -6 3248.84 318.866   2
 -14 -10  -5 409.453 190.086  12
 -14  10  -5 547.130 175.210  13
 -14 -10  -5 669.846 173.543   5
 -14 -10  -5 313.341 159.801   8
 -14 -10  -5 606.259 175.830   2
 -14  10  -4 1700.41 280.178  13
 -14 -10  -4 1505.72 266.415   8
 -14 -10  -4 1506.23 264.570   2
 -14 -10  -4 1711.01 312.296  12
 -14 -10  -3 1981.55 299.465   8
 -14 -10  -3 2033.19 324.089  12
 -14  10  -3 2154.80 306.502  13
 -14 -10  -2 16716.5 848.653   8
 -14  10  -2 15690.5 815.980  13
 -14 -10  -2 18354.5 954.864  12
 -14 -10  -1 13886.7 762.208   8
 -14 -10  -1 14606.1 835.574  12
 -14  10  -1 12895.0 720.949  13
 -14 -10   0 2080.83 298.332   8
 -14 -10   0 2265.17 257.977  11
 -14 -10   0 2518.17 348.565  12
 -14 -10   1 12922.6 635.343  11
 -14 -10   1 14076.0 754.982   8
 -14 -10   1 13597.0 567.439   6
 -14 -10   1 14366.5 795.920  12
 -14 -10   2 1597.97 191.186   6
 -14 -10   2 1650.84 282.698  12
 -14 -10   2 1398.87 208.067  11
 -14 -10   2 1663.88 275.124   8
 -14 -10   3 902.852 145.298   6
 -14 -10   3 967.350 221.885   8
 -14 -10   3 948.439 224.770  12
 -14 -10   3 805.534 170.514  11
 -14  10   4 11304.9 635.425  12
 -14 -10   4 11855.2 605.013  11
 -14 -10   4 12196.4 715.582   8
 -14 -10   4 12286.8 567.586   6
 -14 -10   4 11880.3 713.103  12
 -14 -10   5 7342.50 474.150  11
 -14 -10   5 7665.53 573.649   8
 -14 -10   5 7513.42 448.576   6
 -14 -10   5 7387.21 555.917  12
 -14 -10   6 10172.2 539.458   6
 -14 -10   6 10245.8 576.340  11
 -14 -10   6 10583.7 667.845  12
 -14 -10   6 10381.2 681.401   8
 -14  10   7 979.701 164.822   6
 -14 -10   7 859.058 168.205   6
 -14 -10   7 914.163 190.946  11
 -14 -10   7 875.356 193.195  12
 -14 -10   7 921.470 224.305   8
 -14 -10   8 219.534 115.361   6
 -14  10   8 245.167 94.4804   6
 -14 -10   8 224.261 126.769  12
 -14 -10   8 110.680 88.7487  11
 -14 -10   8 454.286 178.022   8
 -14  10   9 1072.96 196.755   6
 -14 -10   9 1113.57 192.200   6
 -14 -10   9 1150.55 256.792   8
 -14 -10   9 956.060 188.925  11
 -14 -10   9 1535.11 256.911  12
 -14  10  10 8789.76 552.348   6
 -14 -10  10 9395.03 556.437   6
 -14 -10  10 8687.46 655.378   8
 -14 -10  10 9642.76 583.614  11
 -14 -10  10 7729.39 582.883  12
 -14  10  11 4150.01 383.734   6
 -14 -10  11 3743.08 437.305   8
 -14 -10  11 4171.34 367.811   6
 -14 -10  11 4421.71 395.430  11
 -14  12  -6 9901.64 644.414  13
 -14 -12  -6 9335.88 726.252  12
 -14 -12  -6 10010.5 689.289   8
 -14 -12  -6 9611.22 643.252   2
 -14 -12  -5 817.049 222.206  12
 -14  12  -5 933.718 207.182  13
 -14 -12  -5 724.158 209.148   8
 -14 -12  -5 752.766 183.271   2
 -14 -12  -5 918.765 229.199   5
 -14 -12  -4 8075.08 658.822  12
 -14  12  -4 7497.36 563.039  13
 -14 -12  -4 7971.25 595.947   2
 -14 -12  -4 8207.41 612.360   8
 -14 -12  -3 7952.66 590.122   8
 -14  12  -3 8291.52 581.796  13
 -14 -12  -3 8577.36 673.084  12
 -14 -12  -2 896.196 223.810   8
 -14 -12  -2 666.473 203.691  12
 -14  12  -2 840.953 192.547  13
 -14 -12  -1 9818.74 654.018   8
 -14 -12  -1 9770.95 691.168  12
 -14  12  -1 9553.61 610.659  13
 -14 -12   0 5995.46 503.187   8
 -14 -12   0 6066.30 445.205  11
 -14  12   0 5579.65 451.816  13
 -14 -12   0 5017.69 491.868  12
 -14 -12   1 4691.07 445.066   8
 -14 -12   1 4524.85 386.886  11
 -14  12   1 4738.09 411.031  13
 -14 -12   1 4640.25 466.488  12
 -14 -12   2 8839.99 542.091  11
 -14 -12   2 9415.60 629.701   8
 -14 -12   2 9049.85 496.778   6
 -14  12   2 8814.98 553.807  13
 -14 -12   2 9322.61 640.330  12
 -14 -12   3 10274.1 582.708  11
 -14 -12   3 9697.62 641.173   8
 -14 -12   3 9433.13 516.383   6
 -14 -12   3 10278.5 666.124  12
 -14 -12   4 13555.8 685.918  11
 -14 -12   4 15037.2 806.863   8
 -14 -12   4 13689.8 643.971   6
 -14 -12   4 15502.9 822.347  12
 -14 -12   5 2155.69 277.222  11
 -14 -12   5 2856.98 356.029   8
 -14 -12   5 2675.54 277.999   6
 -14 -12   5 2944.44 352.303  12
 -14 -12   6 4853.72 407.275  11
 -14 -12   6 5250.74 466.326  12
 -14 -12   6 5165.57 476.697   8
 -14 -12   6 4997.64 390.141   6
 -14 -12   7 226.592 106.868   6
 -14 -12   7 196.459 132.232   8
 -14 -12   7 225.651 125.922  11
 -14 -12   7 122.453 91.5849  12
 -14 -12   8 6150.49 470.975  11
 -14 -12   8 6771.06 527.415  12
 -14  12   8 6489.97 456.324   6
 -14 -12   8 6078.88 528.747   8
 -14 -12   8 6495.35 460.496   6
 -14 -12   9 1704.86 239.855   6
 -14  12   9 1916.26 260.174   6
 -14 -12   9 2263.33 288.708  11
 -14 -12   9 1753.45 289.022   8
 -14  12  10 952.977 189.292   6
 -14 -12  10 1106.68 207.222   6
 -14 -12  10 778.493 197.516   8
 -14 -12  10 1077.57 212.574  11
 -14  12  11 5331.91 435.852   6
 -14 -12  11 5863.75 441.272   6
 -14 -14  -5 3151.45 428.626  12
 -14  14  -5 3898.77 397.037  13
 -14 -14  -5 2995.81 410.240   5
 -14 -14  -5 3611.46 417.070   8
 -14 -14  -5 3211.82 366.045   2
 -14  14  -4 214.578 107.225  13
 -14 -14  -4 26.1825 64.6456   5
 -14 -14  -4 233.877 140.597   8
 -14 -14  -4 155.425 126.529  12
 -14 -14  -4-48.3393 69.1850   2
 -14  14  -3 6956.11 534.162  13
 -14 -14  -3 7583.14 635.710  12
 -14 -14  -3 7450.76 588.468   8
 -14 -14  -2 320.949 151.203  12
 -14 -14  -2 593.519 180.804   8
 -14  14  -2 473.702 149.452  13
 -14 -14  -1 7070.49 566.165   8
 -14 -14  -1 6565.97 570.938  12
 -14  14  -1 6862.06 515.932  13
 -14 -14   0 794.592 178.312  10
 -14 -14   0 981.546 214.439   8
 -14 -14   0 815.336 219.201  12
 -14 -14   0 740.896 178.635  11
 -14  14   0 912.810 196.560  13
 -14 -14   1 7664.90 579.354   8
 -14 -14   1 6987.66 505.492  11
 -14  14   1 7257.20 509.819  13
 -14 -14   1 6474.98 553.500  12
 -14 -14   2 8.99960 103.580   8
 -14 -14   2-46.5362 102.786  12
 -14 -14   2 5.64468 114.393  11
 -14 -14   3 3836.49 374.978  11
 -14 -14   3 4033.27 421.121   8
 -14 -14   3 4237.30 357.408   6
 -14 -14   3 4431.71 439.613  12
 -14 -14   4 5498.15 445.488  11
 -14 -14   4 5696.97 488.647  12
 -14 -14   4 5331.98 478.063   8
 -14 -14   4 5173.28 401.492   6
 -14 -14   5 309.052 121.336   6
 -14 -14   5 564.239 181.434   8
 -14 -14   5 347.924 136.650  12
 -14 -14   5 260.855 132.478  11
 -14 -14   6 9099.69 582.541  11
 -14 -14   6 8892.26 606.666  12
 -14 -14   6 8604.25 612.209   8
 -14 -14   6 9572.67 565.482   6
 -14 -14   7 1493.43 228.660   6
 -14 -14   7 1579.93 250.148  11
 -14 -14   7 1505.68 259.423   8
 -14 -14   8 634.957 166.790   6
 -14 -14   8 501.045 167.846   8
 -14 -14   8 537.995 153.556  11
 -14  14   9 5032.91 407.300   6
 -14 -14   9 5076.70 419.211   6
 -14 -14   9 4706.21 446.377   8
 -14 -14   9 5025.62 434.122  11
 -14 -16  -4 7136.59 670.079   5
 -14 -16  -4 8653.87 638.995   8
 -14 -16  -4 7927.06 653.586  12
 -14  16  -4 7810.06 552.338  13
 -14  16  -3-52.7960 52.6829  13
 -14 -16  -3 76.0742 129.180   5
 -14 -16  -3 71.8512 113.725   8
 -14 -16  -3-12.6547 51.8974   2
 -14 -16  -2 4087.06 428.795   8
 -14 -16  -2 3761.28 450.027  12
 -14  16  -2 4352.45 404.781  13
 -14 -16  -1 13083.2 785.344   8
 -14  16  -1 12906.9 707.038  13
 -14 -16  -1 11572.5 778.967  12
 -14 -16   0 8451.84 617.639   8
 -14 -16   0 8635.68 655.709  12
 -14 -16   1 1315.89 257.697   8
 -14 -16   1 1134.38 226.759  11
 -14 -16   1 1349.13 266.804  12
 -14 -16   1 904.022 218.245  10
 -14 -16   2 7204.47 533.920  11
 -14 -16   2 7637.05 604.350  10
 -14 -16   2 7463.28 574.493   8
 -14 -16   2 7583.12 594.430  12
 -14 -16   3 1864.31 297.729   8
 -14 -16   3 2049.38 292.568  11
 -14 -16   3 1568.69 264.382  12
 -14 -16   3 1528.10 230.335   6
 -14 -16   4 5169.61 454.175  11
 -14 -16   4 5492.46 481.562   8
 -14 -16   4 4673.70 400.807   6
 -14 -16   5 1139.29 230.875   8
 -14 -16   5 1084.84 220.522  11
 -14 -16   5 876.826 186.274   6
 -14 -16   6 4350.07 413.017  11
 -14 -16   6 4757.87 411.326   6
 -14 -16   6 5072.42 460.122   8
 -14 -16   7 3603.70 376.281  11
 -14 -16   7 3783.10 371.288   6
 -14 -16   7 3390.23 378.070   8
 -14 -16   8 4643.81 418.682  11
 -14 -16   8 4949.84 419.386   6
 -14 -18  -1 348.001 164.273   5
 -14 -18  -1 172.977 96.6214  12
 -14 -18  -1 383.140 138.965   8
 -14 -18   0 4147.92 432.557   8
 -14 -18   1 122.734 97.6824  10
 -14 -18   1-47.4572 88.7762   8
 -14 -18   2 2400.01 358.892  10
 -14 -18   2 3034.07 359.178  11
 -14 -18   2 2898.67 357.584   8
 -14 -18   3 7697.45 637.359  10
 -14 -18   3 7323.76 551.218  11
 -14 -18   3 7851.43 580.203   8
 -14 -18   4 1946.22 329.849  10
 -14 -18   4 1986.29 282.297   8
 -14 -18   4 1644.83 268.849  11
 -14 -18   5 9103.81 706.976  10
 -14 -18   5 9122.55 591.441   6
 -14 -18   5 9182.12 613.169   8
 -14 -18   5 9263.63 619.513  11
 -14 -18   6 3048.09 405.224  10
 -14 -18   6 2951.03 327.974   6
 -14 -18   6 3164.73 352.553  11
 -13   1  -9 2169.84 265.804  13
 -13   1  -9 2292.76 297.015   2
 -13  -1  -9 2661.71 315.528   2
 -13  -1  -8 495.444 144.198  13
 -13   1  -8 405.071 137.625  13
 -13  -1  -8 528.964 164.667   2
 -13   1  -8 468.686 148.043   2
 -13  -1  -8 387.418 156.749  12
 -13  -1  -7 5164.52 448.042   2
 -13   1  -7 5293.63 449.828   2
 -13   1  -7 5634.97 458.809  12
 -13  -1  -7 4862.83 410.100  13
 -13   1  -7 4828.68 416.581  13
 -13  -1  -7 5273.73 469.047  12
 -13   1  -6 7031.00 501.279  13
 -13  -1  -6 7908.70 558.861  12
 -13   1  -6 8111.50 542.772  12
 -13   1  -6 7365.07 511.431   2
 -13  -1  -6 7531.41 522.407   2
 -13  -1  -6 7146.92 456.767   8
 -13   1  -5 7436.92 505.276  12
 -13  -1  -5 7363.05 527.390  12
 -13   1  -5 6779.49 479.748   2
 -13  -1  -5 7074.46 501.025   2
 -13  -1  -5 6959.71 436.911   8
 -13   1  -4 15568.5 740.648  12
 -13  -1  -4 15693.2 769.066  12
 -13  -1  -4 15454.3 743.968   2
 -13   1  -4 14858.5 714.206   2
 -13  -1  -4 15906.3 671.511   8
 -13   1  -4 16413.5 641.430   8
 -13   1  -3 6508.36 457.948  12
 -13  -1  -3 7011.16 492.772  12
 -13   1  -3 6421.46 446.151   2
 -13  -1  -3 6843.20 472.442   2
 -13  -1  -3 6455.93 407.135   8
 -13   1  -3 5857.25 361.818   8
 -13   1  -2 8141.50 502.728  12
 -13  -1  -2 9198.88 552.342  12
 -13   1  -2 9380.67 528.560   2
 -13  -1  -2 8842.20 477.784   8
 -13   1  -2 8720.86 446.586   8
 -13  -1  -1 22022.9 805.028   8
 -13   1  -1 21487.4 760.244   8
 -13  -1  -1 23352.2 901.544  12
 -13   1  -1 22286.0 861.661  12
 -13  -1   0 10797.9 533.069   8
 -13   1   0 10341.5 503.029   8
 -13   1   0 9898.99 547.054  12
 -13  -1   0 10791.2 586.886  12
 -13  -1   1 15577.3 678.961   8
 -13   1   1 15314.2 652.889   8
 -13  -1   1 17027.0 747.912  12
 -13  -1   1 15930.3 500.236  11
 -13   1   1 15828.0 704.879  12
 -13  -1   2 1574.17 222.451   8
 -13   1   2 1899.60 234.677   8
 -13   1   2 1550.48 219.764  12
 -13  -1   2 1717.42 146.802  11
 -13  -1   2 1567.34 234.423  12
 -13   1   3 19301.6 845.426   8
 -13  -1   3 19675.8 839.797   8
 -13  -1   3 17574.2 543.942   6
 -13   1   3 17238.6 523.764   6
 -13   1   3 19498.8 814.981  12
 -13   1   3 17739.6 541.163  11
 -13  -1   3 18583.3 582.619  11
 -13  -1   3 19605.5 824.167  12
 -13   1   4 1237.37 242.538   8
 -13  -1   4 1591.80 263.833   8
 -13  -1   4 1723.10 157.198   6
 -13   1   4 1734.61 154.280   6
 -13  -1   4 1687.83 255.612  12
 -13   1   4 1741.89 157.239  11
 -13  -1   4 1648.29 161.205  11
 -13  -1   5 5294.46 515.141   8
 -13   1   5 5897.27 313.212   6
 -13  -1   5 6165.61 321.746   6
 -13   1   5 5369.10 300.320  11
 -13  -1   5 5187.79 309.059  11
 -13  -1   6 21351.2 697.189   6
 -13   1   6 21637.0 702.288   6
 -13  -1   6 20465.4 703.855  11
 -13   1   6 19997.7 681.095  11
 -13  -1   7 14807.9 600.510   6
 -13   1   7 16413.4 629.209   6
 -13  -1   7 15697.6 628.121  11
 -13   1   7 15998.3 620.211  11
 -13  -1   8 27117.3 894.223   6
 -13   1   8 27827.4 906.677   6
 -13  -1   8 26889.4 908.647  11
 -13   1   8 27458.5 905.127  11
 -13   1   9 6634.89 418.607   6
 -13  -1   9 6803.62 419.355   6
 -13  -1   9 6621.52 424.213  11
 -13   1   9 6721.26 421.908  11
 -13  -1  10 1786.19 225.970   6
 -13   1  10 2406.41 265.894   6
 -13  -1  10 2501.90 272.082  11
 -13   1  10 1929.35 237.038  11
 -13   1  11 2042.30 251.283   6
 -13  -1  11 1894.82 238.419   6
 -13  -1  11 1649.60 235.782  11
 -13   1  11 1765.56 238.834  11
 -13  -1  12 2749.82 296.153   6
 -13   1  12 2546.72 286.248   6
 -13  -1  12 2937.55 312.912  11
 -13   1  12 2729.59 299.686  11
 -13   1  13 3099.12 315.534   6
 -13  -1  13 2805.36 303.059   6
 -13  -1  13 2834.53 309.051  11
 -13   1  13 3365.59 337.563  11
 -13   3  -9 772.629 166.423  13
 -13  -3  -9 625.060 167.755   2
 -13   3  -9 555.363 155.657   2
 -13  -3  -9 680.634 188.031  12
 -13   3  -8 1664.54 247.157  13
 -13   3  -8 1774.17 257.766   2
 -13  -3  -8 1915.38 281.393   2
 -13  -3  -8 1759.34 292.439  12
 -13  -3  -7 254.198 98.8885  13
 -13   3  -7 145.085 96.1767  13
 -13  -3  -7 207.820 116.203   8
 -13  -3  -7 354.267 143.250   2
 -13   3  -7 338.113 127.298   2
 -13  -3  -7 316.885 142.473  12
 -13  -3  -6 9802.26 646.816  12
 -13   3  -6 9431.76 600.942  13
 -13  -3  -6 9800.15 560.916   8
 -13  -3  -6 9806.23 611.605   2
 -13   3  -6 9221.66 566.055   2
 -13  -3  -5 1216.63 198.693   8
 -13  -3  -5 1326.45 226.467   2
 -13   3  -5 1324.23 212.410   2
 -13  -3  -5 1490.08 267.718  12
 -13   3  -5 1428.10 215.838  12
 -13  -3  -4 10755.8 653.106  12
 -13   3  -4 11283.8 589.480  12
 -13  -3  -4 10849.3 629.772   2
 -13   3  -4 10507.6 578.715   2
 -13  -3  -4 10940.9 575.985   8
 -13   3  -3 3567.57 323.341  12
 -13  -3  -3 3867.60 384.192  12
 -13   3  -3 3070.58 300.615   2
 -13  -3  -3 3238.63 335.834   2
 -13  -3  -3 3024.97 295.381   8
 -13   3  -2 2614.72 274.881  12
 -13  -3  -2 2207.75 290.893  12
 -13   3  -2 2386.02 260.353   2
 -13  -3  -2 2531.14 267.217   8
 -13   3  -2 2172.61 203.184   8
 -13   3  -1 5602.99 390.731  12
 -13  -3  -1 6572.04 471.517  12
 -13  -3  -1 5793.48 399.800   8
 -13   3  -1 5526.99 328.208   8
 -13   3  -1 6011.81 392.412   2
 -13  -3   0 21555.6 819.155   8
 -13   3   0 20110.4 711.834   8
 -13  -3   0 20013.6 626.836  11
 -13  -3   0 22332.4 893.548  12
 -13   3   0 19917.3 791.588  12
 -13  -3   1 15858.0 694.820   8
 -13   3   1 14184.2 606.181   8
 -13  -3   1 15405.5 528.478  11
 -13   3   1 14942.9 668.193  12
 -13  -3   1 15879.0 741.687  12
 -13  -3   2 59641.4 1315.94   6
 -13  -3   2 64616.2 1730.41  12
 -13  -3   2 60989.0 1396.72  11
 -13   3   2 59210.3 1633.47  12
 -13  -3   2 63817.9 1687.35   8
 -13   3   2 61858.0 1615.95   8
 -13  -3   3 7095.99 324.076   6
 -13  -3   3 7622.57 509.872  12
 -13   3   3 6618.31 457.927  12
 -13  -3   3 7589.19 363.184  11
 -13  -3   3 7666.90 503.644   8
 -13   3   3 7683.28 512.232   8
 -13  -3   4 97.7256 52.6911   6
 -13   3   4 127.488 48.5928   6
 -13  -3   4 39.4900 126.894  12
 -13  -3   4 210.534 77.3472  11
 -13   3   4 100.842 40.0957  11
 -13  -3   4 207.891 144.181   8
 -13   3   4-1.82199 104.025   8
 -13  -3   5 3675.28 253.008   6
 -13   3   5 3793.44 253.084   6
 -13   3   5 3127.37 217.475  11
 -13  -3   5 3266.87 255.418  11
 -13  -3   5 4062.10 388.140  12
 -13  -3   5 3990.53 441.975   8
 -13  -3   6 8877.15 428.236   6
 -13   3   6 9409.24 436.691   6
 -13  -3   6 8276.55 434.210  11
 -13   3   6 8215.68 395.158  11
 -13  -3   6 7706.94 650.896   8
 -13   3   7 3201.87 267.102   6
 -13  -3   7 3547.97 278.139   6
 -13  -3   7 3354.70 282.701  11
 -13   3   7 3215.77 258.488  11
 -13  -3   7 2396.68 406.619   8
 -13  -3   8 12515.1 557.330   6
 -13   3   8 12222.4 563.113   6
 -13  -3   8 12710.9 582.140  11
 -13   3   8 12739.3 559.708  11
 -13   3   9 6063.86 403.899   6
 -13  -3   9 5226.03 370.021   6
 -13  -3   9 5932.02 405.901  11
 -13   3   9 5995.13 396.930  11
 -13   3  10 1148.54 189.263   6
 -13  -3  10 1262.96 189.645   6
 -13   3  10 1302.10 201.361  11
 -13  -3  10 931.090 185.255  11
 -13  -3  11 104.659 88.0719   6
 -13   3  11 118.006 92.1115   6
 -13  -3  11-12.1154 93.0744  11
 -13   3  11 49.1281 92.9122  11
 -13   3  12 5395.89 416.380   6
 -13  -3  12 5268.52 404.115   6
 -13  -3  12 5193.51 416.604  11
 -13   3  12 5112.36 413.701  11
 -13   3  13 1460.34 229.846  11
 -13  -3  13 1499.22 233.495  11
 -13  -3  13 1629.48 230.679   6
 -13   3  13 1259.83 213.878   6
 -13   5  -9 3267.89 339.034  13
 -13   5  -9 3208.59 343.903   2
 -13  -5  -9 3037.91 339.524   2
 -13  -5  -9 2694.56 378.623  12
 -13   5  -8 1067.45 210.185  13
 -13  -5  -8 813.293 196.381   8
 -13   5  -8 1085.92 204.115   2
 -13  -5  -8 799.112 191.455   2
 -13  -5  -8 1027.64 243.315  12
 -13   5  -7 9675.94 616.825  13
 -13  -5  -7 9375.38 678.938  12
 -13  -5  -7 9397.71 601.639   8
 -13   5  -7 10412.9 605.410   2
 -13  -5  -7 10210.3 640.021   2
 -13   5  -6 322.665 145.516  13
 -13  -5  -6 304.915 133.518   8
 -13   5  -6 338.362 112.966   2
 -13  -5  -6 369.465 145.617   2
 -13  -5  -6 196.579 146.141  12
 -13   5  -5 26512.8 1068.70  13
 -13  -5  -5 28529.3 1172.24  12
 -13  -5  -5 27440.0 1086.61   2
 -13   5  -5 26836.0 995.976   2
 -13  -5  -5 28367.9 1044.00   8
 -13  -5  -4 4632.30 437.260  12
 -13   5  -4 4321.77 355.702   2
 -13  -5  -4 4099.47 392.826   2
 -13  -5  -4 4294.44 372.511   8
 -13  -5  -3 4261.47 415.546  12
 -13   5  -3 3962.72 319.319  12
 -13   5  -3 4018.53 332.630   2
 -13  -5  -3 4556.08 379.830   8
 -13  -5  -2 6942.95 514.075  12
 -13   5  -2 6983.28 420.336  12
 -13  -5  -2 6742.68 459.913   8
 -13   5  -2 7392.12 440.268   2
 -13   5  -1 14004.4 621.945  12
 -13  -5  -1 15358.3 761.834  12
 -13  -5  -1 15874.1 708.178   8
 -13   5  -1 14314.8 621.600   2
 -13  -5  -1 15536.6 568.489  11
 -13   5   0 7397.50 441.803  12
 -13  -5   0 8611.84 552.481  12
 -13   5   0 7772.14 384.055   8
 -13  -5   0 8555.07 513.473   8
 -13   5   0 8503.95 442.497   2
 -13  -5   0 8206.16 396.822  11
 -13   5   1 17040.1 646.961   2
 -13  -5   1 19894.1 650.721  11
 -13   5   1 16532.9 700.826  12
 -13  -5   1 21430.4 838.528   8
 -13   5   1 15933.7 629.059   8
 -13  -5   1 16755.2 535.115   6
 -13  -5   1 23222.3 915.136  12
 -13   5   2 8065.55 482.919  12
 -13  -5   2 8622.02 410.431  11
 -13  -5   2 8502.29 527.509   8
 -13   5   2 8483.67 465.208   8
 -13  -5   2 8053.13 353.326   6
 -13  -5   2 8622.45 545.604  12
 -13  -5   3 9086.38 395.197   6
 -13   5   3 8724.85 523.780  12
 -13  -5   3 9974.34 587.244  12
 -13  -5   3 9275.99 436.908  11
 -13  -5   3 9759.33 580.775   8
 -13   5   3 8907.09 550.947   8
 -13  -5   4 5536.55 314.618   6
 -13   5   4 6028.22 305.719   6
 -13  -5   4 6220.10 483.862   8
 -13  -5   4 5754.28 346.817  11
 -13  -5   4 5920.07 456.843  12
 -13   5   5 13970.4 537.737   6
 -13  -5   5 13972.2 553.663   6
 -13  -5   5 15007.6 752.214  12
 -13  -5   5 14165.1 588.242  11
 -13  -5   5 14902.8 803.594   8
 -13  -5   6 339.080 101.173   6
 -13   5   6 371.424 93.2554   6
 -13  -5   6 69.1449 156.789   8
 -13  -5   6 376.392 115.462  11
 -13  -5   6 230.390 134.966  12
 -13   5   6 211.920 66.9786  11
 -13   5   7 7068.44 405.616   6
 -13  -5   7 6283.97 382.118   6
 -13   5   7 6871.61 379.658  11
 -13  -5   7 6529.19 408.121  11
 -13  -5   7 6098.77 575.000   8
 -13  -5   8 71.9500 80.4156   6
 -13   5   8 282.271 110.992   6
 -13  -5   8 22.7955 155.601   8
 -13  -5   8 110.562 87.3063  11
 -13   5   8 114.719 75.5195  11
 -13   5   9 19889.2 788.694   6
 -13  -5   9 19100.2 758.395   6
 -13  -5   9 19141.4 783.750  11
 -13   5   9 21513.5 796.161  11
 -13  -5  10 8043.40 482.546   6
 -13   5  10 8158.48 498.366   6
 -13  -5  10 7934.05 497.465  11
 -13   5  10 8658.34 502.532  11
 -13   5  11 2240.85 277.892   6
 -13  -5  11 2479.21 277.920   6
 -13  -5  11 2118.78 263.595  11
 -13   5  11 2630.24 290.430  11
 -13   5  12 3077.28 322.323   6
 -13  -5  12 3117.86 311.208   6
 -13  -5  12 2993.05 311.991  11
 -13   5  12 3141.97 324.551  11
 -13  -5  13 839.898 168.732   6
 -13   5  13 768.708 163.082   6
 -13  -5  13 271.682 160.311   8
 -13  -5  13 572.671 147.588  11
 -13   5  13 899.770 172.517  11
 -13   7  -9 560.798 146.440   2
 -13  -7  -9 533.165 196.203  12
 -13   7  -8 5077.37 437.106  13
 -13  -7  -8 4704.05 507.193  12
 -13  -7  -8 4818.81 451.498   8
 -13   7  -8 4994.66 424.180   2
 -13  -7  -8 4991.79 445.205   2
 -13   7  -7 2701.36 325.234  13
 -13  -7  -7 2407.90 314.647   8
 -13   7  -7 2474.32 290.976   2
 -13  -7  -7 2774.45 333.693   2
 -13  -7  -7 2419.08 361.453  12
 -13   7  -6 568.135 173.942  13
 -13  -7  -6 460.822 161.562   8
 -13   7  -6 463.797 135.498   2
 -13  -7  -6 581.259 172.428   2
 -13  -7  -6 501.153 196.555  12
 -13   7  -5 666.961 175.129  13
 -13  -7  -5 826.624 197.637   8
 -13   7  -5 711.320 148.795   2
 -13  -7  -5 652.183 183.277   2
 -13  -7  -5 617.472 198.632  12
 -13   7  -4 414.873 150.834  13
 -13  -7  -4 367.498 145.083   8
 -13  -7  -4 191.127 137.294   2
 -13   7  -4 378.226 119.405   2
 -13  -7  -4 292.904 165.404  12
 -13  -7  -3 11611.1 706.916  12
 -13   7  -3 11387.0 557.419   2
 -13  -7  -3 10509.7 611.788   8
 -13  -7  -2 9877.78 640.301  12
 -13  -7  -2 9319.33 565.877   8
 -13   7  -2 10198.7 500.525   2
 -13  -7  -1 15061.9 777.946  12
 -13  -7  -1 15728.6 736.235   8
 -13   7  -1 14601.7 603.206   2
 -13  -7  -1 15476.5 613.043  11
 -13  -7   0 7372.53 526.604  12
 -13   7   0 7111.48 413.393  12
 -13  -7   0 7477.61 493.929   8
 -13   7   0 7209.96 386.628   2
 -13  -7   0 7099.01 398.232  11
 -13  -7   1 824.086 192.511   8
 -13  -7   1 831.253 139.867  11
 -13   7   1 560.978 122.977  12
 -13  -7   1 665.211 187.209  12
 -13  -7   1 757.198 114.868   6
 -13  -7   2 37832.0 1070.29  11
 -13   7   2 36247.8 1136.57  12
 -13  -7   2 39449.6 1270.23   8
 -13  -7   2 37549.7 983.253   6
 -13  -7   2 38552.3 1287.87  12
 -13  -7   3 5222.71 341.169  11
 -13   7   3 4756.03 377.146  12
 -13  -7   3 5102.29 423.671   8
 -13   7   3 4752.73 387.964   8
 -13  -7   3 4344.53 283.031   6
 -13  -7   3 5517.03 439.823  12
 -13  -7   4 7155.10 377.807   6
 -13  -7   4 7742.68 534.131   8
 -13  -7   4 7447.50 416.385  11
 -13  -7   4 7403.47 515.199  12
 -13   7   5 12078.1 504.462   6
 -13  -7   5 11317.5 513.887   6
 -13  -7   5 12517.4 690.044  12
 -13  -7   5 12037.7 556.953  11
 -13  -7   5 12918.6 725.070   8
 -13   7   6 628.274 127.675   6
 -13  -7   6 412.325 111.926   6
 -13  -7   6 591.990 177.056  12
 -13  -7   6 456.488 126.031  11
 -13  -7   6 746.767 216.633   8
 -13  -7   7 750.712 150.663   6
 -13   7   7 958.650 165.383   6
 -13  -7   7 932.795 245.785   8
 -13  -7   7 814.201 196.004  12
 -13  -7   7 778.048 162.294  11
 -13   7   8 4306.36 340.467   6
 -13  -7   8 3926.84 322.728   6
 -13  -7   8 4196.10 486.754   8
 -13  -7   8 4065.50 345.005  11
 -13  -7   8 4236.69 423.010  12
 -13   7   8 4468.77 323.518  11
 -13   7   9 4806.68 373.689   6
 -13  -7   9 4533.83 356.738   6
 -13  -7   9 4268.51 509.033   8
 -13   7   9 4847.60 355.902  11
 -13  -7   9 4974.20 389.152  11
 -13   7  10 3874.45 347.030   6
 -13  -7  10 3481.56 322.390   6
 -13  -7  10 3145.53 449.525   8
 -13  -7  10 3663.13 347.552  11
 -13   7  10 3172.33 307.493  11
 -13   7  11 2543.98 289.988   6
 -13  -7  11 2570.91 286.520   6
 -13  -7  11 2117.98 270.899  11
 -13   7  11 2246.88 265.856  11
 -13  -7  11 1978.49 371.887   8
 -13  -7  12 2634.14 292.188   6
 -13   7  12 2617.53 302.957   6
 -13  -7  12 2571.26 300.478  11
 -13   7  12 2277.50 277.153  11
 -13  -7  12 2146.33 375.701   8
 -13  -7  13 89.2874 77.1553   6
 -13   7  13 25.4227 74.4728   6
 -13  -7  13-70.0558 106.734   8
 -13   7  13 137.513 75.4425  11
 -13  -7  13 148.470 100.503  11
 -13   9  -8 3525.78 367.844  13
 -13  -9  -8 3156.83 428.689  12
 -13  -9  -8 3565.17 404.790   8
 -13  -9  -8 3034.40 345.444   2
 -13   9  -8 3484.64 347.421   2
 -13   9  -7 196.200 101.036  13
 -13  -9  -7 167.445 110.654   8
 -13   9  -7-23.8472 58.9862   2
 -13  -9  -7 170.283 113.100   2
 -13  -9  -7-14.4903 127.073  12
 -13   9  -6 1741.27 269.854  13
 -13  -9  -6 1565.85 267.509   8
 -13   9  -6 1655.21 230.904   2
 -13  -9  -6 1603.66 264.377   2
 -13  -9  -6 1787.31 310.368  12
 -13   9  -5 24924.0 1054.20  13
 -13  -9  -5 27619.1 1208.97  12
 -13   9  -5 25203.0 937.363   2
 -13  -9  -5 24332.8 1054.91   2
 -13  -9  -5 26635.0 1082.38   8
 -13  -9  -4 8291.54 632.790  12
 -13   9  -4 7306.83 540.195  13
 -13  -9  -4 7723.21 557.694   2
 -13   9  -4 7946.47 465.835   2
 -13  -9  -4 7853.16 552.186   8
 -13  -9  -3 9876.01 670.778  12
 -13   9  -3 9488.30 601.490  13
 -13   9  -3 9592.36 496.179   2
 -13  -9  -3 9516.70 602.000   8
 -13   9  -2 2366.95 295.001  13
 -13  -9  -2 2921.93 364.227  12
 -13  -9  -2 2538.39 316.003   8
 -13   9  -2 3209.60 261.532   2
 -13  -9  -1 2283.98 297.083   8
 -13  -9  -1 2074.49 304.938  12
 -13  -9  -1 2166.24 239.287  11
 -13  -9   0 11611.5 653.043   8
 -13  -9   0 11528.7 557.037  11
 -13  -9   0 12705.0 713.692  12
 -13  -9   1 3023.07 280.385  11
 -13  -9   1 3787.32 377.233   8
 -13  -9   1 3600.88 261.701   6
 -13  -9   1 3751.72 384.733  12
 -13  -9   2 1599.21 251.215   8
 -13  -9   2 1610.74 258.756  12
 -13   9   2 1286.81 180.255  12
 -13  -9   2 1504.85 198.744  11
 -13  -9   2 1455.67 167.995   6
 -13   9   3 14352.6 669.399  12
 -13  -9   3 15689.1 660.015  11
 -13  -9   3 15838.5 777.352   8
 -13  -9   3 15575.6 609.168   6
 -13  -9   3 16298.3 795.126  12
 -13  -9   4 6831.28 419.918  11
 -13  -9   4 7075.53 509.270  12
 -13  -9   4 7028.53 512.891   8
 -13  -9   4 6428.38 379.750   6
 -13   9   5 3126.37 253.997   6
 -13  -9   5 3316.79 277.883   6
 -13  -9   5 3361.16 366.644   8
 -13  -9   5 3442.88 303.847  11
 -13  -9   5 3079.54 338.405  12
 -13   9   6 16329.1 654.774   6
 -13  -9   6 14997.9 646.506   6
 -13  -9   6 15836.7 828.395   8
 -13  -9   6 15166.9 680.208  11
 -13  -9   6 15651.0 791.388  12
 -13   9   7 21724.6 815.945   6
 -13  -9   7 20003.8 788.155   6
 -13  -9   7 21716.0 1009.44   8
 -13  -9   7 21651.1 959.144  12
 -13  -9   7 20874.4 832.047  11
 -13   9   8 13045.8 628.769   6
 -13  -9   8 12634.8 615.787   6
 -13  -9   8 12620.3 785.979   8
 -13  -9   8 12429.5 716.342  12
 -13  -9   8 12860.3 649.357  11
 -13   9   9 17087.2 754.748   6
 -13  -9   9 16828.6 738.385   6
 -13  -9   9 16664.6 935.927   8
 -13  -9   9 16723.1 764.137  11
 -13  -9   9 16076.9 837.913  12
 -13   9  10 2838.21 307.622   6
 -13  -9  10 2826.67 298.392   6
 -13  -9  10 2693.32 378.259   8
 -13  -9  10 2678.55 339.988  12
 -13  -9  10 2287.24 284.220  11
 -13   9  11 7236.39 502.019   6
 -13  -9  11 7003.30 477.581   6
 -13  -9  11 7276.36 501.379  11
 -13  -9  11 6533.06 527.165  12
 -13   9  11 6956.27 468.729  11
 -13  -9  11 6448.58 598.233   8
 -13   9  12 1249.26 219.839   6
 -13  -9  12 1196.14 204.808   6
 -13  -9  12 1131.56 261.122   8
 -13   9  12 1136.22 192.056  11
 -13  -9  12 1499.92 228.655  11
 -13 -11  -7 607.533 211.102  12
 -13 -11  -7 660.637 187.406   8
 -13  11  -7 909.327 167.403   2
 -13 -11  -7 876.582 177.186   2
 -13  11  -7 455.895 138.774  13
 -13 -11  -6 2235.02 341.285  12
 -13  11  -6 2008.09 282.748  13
 -13 -11  -6 1801.02 284.511   8
 -13 -11  -6 1750.24 270.864   2
 -13  11  -6 1720.18 229.567   2
 -13 -11  -5 948.895 234.589  12
 -13  11  -5 1068.99 210.630  13
 -13 -11  -5 1029.52 239.064   5
 -13 -11  -5 965.268 233.927   8
 -13 -11  -5 881.376 196.793   2
 -13  11  -4 1461.23 242.702  13
 -13 -11  -4 1025.66 224.753   8
 -13 -11  -4 1468.04 249.588   2
 -13 -11  -4 1513.31 294.279  12
 -13 -11  -3 482.786 174.345   8
 -13 -11  -3 459.379 186.687  12
 -13  11  -3 255.078 143.624  13
 -13 -11  -2 9800.58 628.093   8
 -13 -11  -2 10292.6 689.664  12
 -13  11  -2 9162.87 593.282  13
 -13 -11  -1 15579.8 793.273   8
 -13 -11  -1 15629.0 701.961  11
 -13 -11  -1 15925.7 853.912  12
 -13  11  -1 15441.9 765.370  13
 -13 -11   0 4368.46 410.223   8
 -13 -11   0 4375.27 357.214  11
 -13 -11   0 4137.30 422.717  12
 -13  11   0 4067.14 375.155  13
 -13 -11   1 31048.4 1046.40  11
 -13 -11   1 32199.3 1170.53   8
 -13 -11   1 30561.6 956.636   6
 -13  11   1 29218.3 1071.38  13
 -13 -11   1 30206.1 1180.74  12
 -13 -11   2 5009.31 381.982  11
 -13 -11   2 5471.65 453.832   8
 -13 -11   2 5566.86 357.564   6
 -13 -11   2 5335.83 457.919  12
 -13 -11   3 5125.25 381.018  11
 -13 -11   3 5772.58 469.586   8
 -13 -11   3 5879.06 379.746   6
 -13 -11   3 5484.22 464.378  12
 -13 -11   4 6142.93 426.276  11
 -13 -11   4 6343.89 494.911   8
 -13 -11   4 6435.97 403.904   6
 -13 -11   4 6094.72 487.003  12
 -13 -11   5 5660.68 414.617  11
 -13 -11   5 5966.31 475.047  12
 -13 -11   5 5344.05 468.134   8
 -13 -11   5 5219.16 373.695   6
 -13 -11   6 3060.43 313.948  11
 -13 -11   6 3177.04 347.531  12
 -13  11   6 3078.06 279.801   6
 -13 -11   6 3164.74 362.385   8
 -13 -11   6 3081.87 291.414   6
 -13  11   7 759.992 157.934   6
 -13 -11   7 696.920 156.948   6
 -13 -11   7 707.668 177.921  12
 -13 -11   7 702.358 165.333  11
 -13 -11   7 701.527 182.381   8
 -13 -11   8 660.049 147.666   6
 -13  11   8 722.036 151.541   6
 -13 -11   8 655.827 167.786  11
 -13 -11   8 655.008 167.355  12
 -13 -11   8 677.887 184.094   8
 -13  11   9 97.5728 82.1685   6
 -13 -11   9 99.3825 95.5780   6
 -13 -11   9 210.995 141.429   8
 -13 -11   9 197.125 116.542  11
 -13 -11   9 145.218 105.866  12
 -13  11  10 7164.74 503.017   6
 -13 -11  10 7913.03 510.934   6
 -13 -11  10 7446.48 587.022   8
 -13 -11  10 7685.24 520.905  11
 -13  11  11 5795.87 456.251   6
 -13 -11  11 5371.72 423.805   6
 -13 -11  11 4723.86 470.631   8
 -13 -11  11 5371.62 438.030  11
 -13 -13  -6 5261.61 537.123  12
 -13  13  -6 4864.70 433.620  13
 -13 -13  -6 4197.48 470.030   5
 -13 -13  -6 4536.59 455.647   8
 -13 -13  -6 4844.31 440.628   2
 -13  13  -5 672.652 182.814  13
 -13 -13  -5 723.178 228.195   5
 -13 -13  -5 934.282 239.023  12
 -13 -13  -5 937.702 223.152   8
 -13 -13  -5 768.277 183.630   2
 -13 -13  -4 10222.1 724.245  12
 -13  13  -4 10161.4 637.386  13
 -13 -13  -4 10464.1 682.308   8
 -13 -13  -4 10266.8 660.214   2
 -13 -13  -4 9838.12 735.613   5
 -13  13  -3 3170.95 350.578  13
 -13 -13  -3 3543.48 424.274  12
 -13 -13  -3 3312.70 372.187   8
 -13  13  -2 6508.34 500.415  13
 -13 -13  -2 7101.13 587.949  12
 -13 -13  -2 7058.44 543.396   8
 -13 -13  -1 1284.64 257.882  12
 -13 -13  -1 1370.98 244.318   8
 -13  13  -1 1161.18 211.118  13
 -13 -13   0 5526.88 449.322  10
 -13 -13   0 5207.21 463.546   8
 -13 -13   0 5592.27 426.455  11
 -13  13   0 5845.14 447.943  13
 -13 -13   0 5382.06 487.202  12
 -13 -13   1 1597.85 268.676   8
 -13 -13   1 1647.61 237.893  11
 -13 -13   1 1614.76 278.811  12
 -13  13   1 1579.88 234.191  13
 -13 -13   2 10743.4 596.613  11
 -13 -13   2 10305.2 641.276   8
 -13 -13   2 9697.24 522.570   6
 -13 -13   2 9925.11 644.574  12
 -13  13   2 10414.9 568.723  13
 -13 -13   3 4553.48 382.618  11
 -13 -13   3 4015.42 403.932   8
 -13 -13   3 4164.87 339.363   6
 -13 -13   3 4621.26 428.738  12
 -13 -13   4 1461.35 253.194   8
 -13 -13   4 1665.11 253.433  12
 -13 -13   4 1296.33 217.692  11
 -13 -13   4 1476.09 207.098   6
 -13 -13   5 7019.54 484.142  11
 -13 -13   5 6770.52 520.605   8
 -13 -13   5 6364.07 437.755   6
 -13 -13   5 7200.45 526.930  12
 -13 -13   6 11499.0 635.141  11
 -13 -13   6 11964.3 686.357  12
 -13 -13   6 11489.5 688.904   8
 -13 -13   6 11593.5 608.074   6
 -13 -13   7 1513.35 228.373   6
 -13  13   7 1371.35 210.487   6
 -13 -13   7 1483.41 252.327   8
 -13 -13   7 1562.94 252.305  11
 -13 -13   7 1706.32 252.698  12
 -13  13   8 10722.1 608.511   6
 -13 -13   8 11086.1 610.994   6
 -13 -13   8 10033.3 657.068   8
 -13 -13   8 10720.5 626.375  11
 -13  13   9 2648.31 304.378   6
 -13 -13   9 2553.10 294.436   6
 -13 -13   9 2311.92 314.799   8
 -13 -13   9 2822.54 321.589  11
 -13  13  10 2360.63 295.248   6
 -13 -13  10 2405.51 285.176   6
 -13 -13  10 1862.14 277.062   8
 -13 -13  10 2176.44 281.559  11
 -13  13  11 2168.33 277.006   6
 -13 -13  11 2041.87 260.664   6
 -13 -13  11 2253.95 278.776  11
 -13  15  -5 4326.60 404.825  13
 -13 -15  -5 4077.81 467.799  12
 -13 -15  -5 3940.10 479.340   5
 -13 -15  -5 4579.40 461.935   8
 -13 -15  -5 4000.30 399.446   2
 -13  15  -4 401.133 144.624  13
 -13 -15  -4 339.561 182.664   5
 -13 -15  -4 359.874 170.128  12
 -13 -15  -4 229.728 129.092   8
 -13 -15  -4 266.152 108.435   2
 -13 -15  -3 296.219 161.960  12
 -13 -15  -3 527.186 169.461   8
 -13  15  -3 442.048 138.365  13
 -13 -15  -3 651.419 208.685   5
 -13 -15  -2 10018.2 707.207  12
 -13  15  -2 9963.46 615.577  13
 -13 -15  -2 10968.4 693.273   8
 -13 -15  -1 2394.06 335.831  12
 -13 -15  -1 2334.99 324.637   8
 -13  15  -1 2052.07 270.628  13
 -13 -15   0 6778.28 525.921  10
 -13 -15   0 6999.82 506.303  11
 -13 -15   0 7044.22 544.098   8
 -13 -15   0 6671.07 549.803  12
 -13  15   0 6533.18 476.563  13
 -13 -15   1 23551.6 1043.15  10
 -13 -15   1 22725.1 1017.82   8
 -13 -15   1 22427.8 950.090  11
 -13 -15   1 22223.9 1031.71  12
 -13 -15   2 3344.35 371.253   8
 -13 -15   2 2860.18 327.527  11
 -13 -15   2 2608.87 335.982  12
 -13 -15   3 5070.41 432.326  11
 -13 -15   3 6037.54 493.066   8
 -13 -15   3 5184.06 400.461   6
 -13 -15   3 5544.82 476.762  12
 -13 -15   4 2344.37 295.573  11
 -13 -15   4 2507.82 316.408   8
 -13 -15   4 2208.58 268.462   6
 -13 -15   4 2319.00 301.575  12
 -13 -15   5 1957.98 254.224   6
 -13 -15   5 2037.36 274.487  11
 -13 -15   5 2121.29 297.822   8
 -13 -15   6 9851.55 574.153   6
 -13 -15   6 9316.38 593.055  11
 -13 -15   6 9473.57 623.227   8
 -13 -15   7 1782.43 249.673   6
 -13 -15   7 1630.67 257.790   8
 -13 -15   7 1604.51 252.819  11
 -13 -15   8 1511.45 246.640   8
 -13  15   8 1186.60 205.799   6
 -13 -15   8 1632.71 238.464   6
 -13 -15   8 1611.14 250.458  11
 -13 -15   9 18.6464 96.8699   6
 -13  15   9 151.277 82.4423   6
 -13 -15   9-45.5034 74.7095  11
 -13 -17  -4 1282.89 295.360   5
 -13 -17  -4 1575.45 286.621  12
 -13 -17  -4 1648.31 280.746   8
 -13  17  -4 1588.31 238.860  13
 -13  17  -3 579.598 147.121  13
 -13 -17  -3 535.886 192.201   5
 -13 -17  -3 438.766 168.965  12
 -13 -17  -3 395.050 151.362   8
 -13 -17  -3 387.802 132.643   2
 -13 -17  -2 3095.90 374.293   8
 -13 -17  -2 2641.67 357.498  12
 -13  17  -2 2450.72 297.961  13
 -13 -17  -2 2695.58 406.437   5
 -13 -17  -1 594.151 172.470  12
 -13 -17  -1 850.234 201.313   8
 -13  17  -1 652.999 158.124  13
 -13 -17   0 312.174 133.766  10
 -13 -17   0 221.521 141.779  12
 -13 -17   0 274.803 152.555   8
 -13 -17   1 414.192 163.577  10
 -13 -17   1 308.106 124.754  12
 -13 -17   1 306.039 143.663  11
 -13 -17   1 383.552 159.010   8
 -13 -17   2 4542.73 468.098  10
 -13 -17   2 4721.86 427.549  11
 -13 -17   2 4515.26 431.336   8
 -13 -17   3 4396.59 473.051  10
 -13 -17   3 5198.65 458.223   8
 -13 -17   3 4491.15 422.721  11
 -13 -17   4 275.946 140.636   8
 -13 -17   4-15.8940 115.937  11
 -13 -17   4 191.931 74.8758   6
 -13 -17   5 8733.56 582.003  11
 -13 -17   5 8013.47 534.703   6
 -13 -17   5 7280.67 542.744   8
 -13 -17   6 4523.23 414.268  11
 -13 -17   6 4396.19 398.463   6
 -13 -17   6 3937.18 388.718   8
 -13 -17   7 13361.5 724.317  11
 -13 -17   7 12894.9 698.197   6
 -13 -17   8 3251.19 348.120  11
 -13 -17   8 3496.94 355.331   6
 -13 -19  -1 403.174 172.974   5
 -13 -19  -1 440.019 141.015   8
 -13 -19   0 9988.38 791.348   5
 -13 -19   0 9076.01 630.631   8
 -13 -19   1 26.9468 96.9945  10
 -13 -19   1 210.996 121.928   8
 -13 -19   1 200.980 132.350   5
 -13 -19   2 5921.09 551.396  10
 -13 -19   2 6502.69 519.408  11
 -13 -19   2 6274.68 502.940   8
 -13 -19   3 3259.45 417.088  10
 -13 -19   3 3563.76 385.039  11
 -13 -19   3 2708.11 330.744   8
 -13 -19   4 5090.84 519.819  10
 -13 -19   4 5164.72 455.089  11
 -13 -19   5 1769.95 315.820  10
 -13 -19   5 2350.65 291.465   6
 -13 -19   5 2253.06 299.455  11
 -12   0 -10 958.719 192.015   2
 -12   0  -9 67.5627 97.7220   2
 -12   0  -8 4355.66 377.921  13
 -12   0  -8 4139.40 408.673  12
 -12   0  -8 4696.40 409.805   2
 -12   0  -7-5.84061 56.5297  13
 -12   0  -7 49.4813 95.0693   2
 -12   0  -7-26.9579 111.522  12
 -12   0  -6 28424.6 1050.27  12
 -12   0  -6 26715.8 996.208   2
 -12   0  -5 91.1212 61.8544   8
 -12   0  -5-28.0931 93.2991   2
 -12   0  -5 35.9047 100.888  12
 -12   0  -4 23394.6 913.347  12
 -12   0  -4 23390.1 789.970   8
 -12   0  -4 23411.6 900.253   2
 -12   0  -3 125.513 73.6626   8
 -12   0  -3-24.1393 101.725   2
 -12   0  -3-6.67803 81.4786  12
 -12   0  -2 59819.3 1475.23   8
 -12   0  -2 59575.7 1591.78  12
 -12   0  -1 80.1525 68.0770   8
 -12   0  -1 24.6729 91.5933  12
 -12   0   0 27584.2 881.937   8
 -12   0   0 28339.7 954.845  12
 -12   0   1 17.9175 62.9181   8
 -12   0   1 37.9756 23.4848  11
 -12   0   1 158.693 99.5337  12
 -12   0   2 11551.7 367.271   6
 -12   0   2 11599.4 392.904  11
 -12   0   2 12149.9 589.781  12
 -12   0   2 12107.4 580.213   8
 -12   0   3-7.55184 27.8449   6
 -12   0   3 22.0385 32.8701  11
 -12   0   3 42.1649 105.803  12
 -12   0   3-2.72540 90.4426   8
 -12   0   4 10515.3 400.882   6
 -12   0   4 10159.5 402.053  11
 -12   0   4 8918.91 618.029   8
 -12   0   5 54.1840 44.3423   6
 -12   0   5 12.5523 36.7932  11
 -12   0   6 48408.7 1218.08   6
 -12   0   6 48178.5 1221.37  11
 -12   0   7 71.0316 70.5997   6
 -12   0   7 129.449 77.2581  11
 -12   0   8 23471.9 805.774   6
 -12   0   8 24125.7 826.995  11
 -12   0   9-3.08541 70.8298   6
 -12   0   9 24.1644 75.2009  11
 -12   0  10 30601.9 1016.86   6
 -12   0  10 31006.5 1039.76  11
 -12   0  11 16.7789 92.2058   6
 -12   0  11-144.593 95.9053  11
 -12   0  12 7798.91 494.411   6
 -12   0  12 7903.82 510.403  11
 -12   0  13-41.0370 91.3365   6
 -12   0  13-35.9598 94.8462  11
 -12   0  14 3356.84 325.992   6
 -12   0  14 2876.02 316.327  11
 -12   2 -10 2689.36 313.510   2
 -12  -2 -10 2552.89 304.874   2
 -12  -2 -10 2245.05 323.368  12
 -12  -2  -9 13790.3 727.676   2
 -12   2  -9 14519.1 739.429   2
 -12  -2  -9 12927.9 779.705  12
 -12   2  -9 13967.7 692.889  13
 -12   2  -8 4307.37 389.784   2
 -12  -2  -8 4123.41 391.954   2
 -12   2  -8 4275.05 380.443  13
 -12  -2  -8 4843.57 380.673  13
 -12  -2  -8 4247.52 428.363  12
 -12   2  -7 5114.62 416.389  12
 -12  -2  -7 5136.37 454.666  12
 -12  -2  -7 5356.22 409.484  13
 -12   2  -7 5371.21 429.023  13
 -12  -2  -7 5298.40 430.988   2
 -12   2  -7 5740.86 439.755   2
 -12  -2  -7 5803.63 419.628   8
 -12  -2  -6 5287.32 458.136  12
 -12   2  -6 4676.96 385.530  12
 -12   2  -6 3851.93 365.136  13
 -12  -2  -6 4936.05 412.749   2
 -12   2  -6 4754.22 391.420   2
 -12  -2  -6 4992.59 373.586   8
 -12   2  -5 12027.4 612.415  12
 -12  -2  -5 11808.9 657.732  12
 -12  -2  -5 10539.3 601.546   2
 -12   2  -5 11964.4 613.119   2
 -12  -2  -5 11212.7 556.822   8
 -12  -2  -4 4991.67 412.935  12
 -12   2  -4 5238.08 384.661  12
 -12   2  -4 4570.99 365.507   2
 -12  -2  -4 4694.99 385.354   2
 -12   2  -4 4942.27 306.651   8
 -12  -2  -4 4933.04 352.193   8
 -12   2  -3 4213.07 339.255  12
 -12  -2  -3 5038.28 404.412  12
 -12  -2  -3 4865.77 346.842   8
 -12   2  -3 4987.17 302.891   8
 -12   2  -3 5467.52 383.090   2
 -12  -2  -3 5027.61 390.749   2
 -12   2  -2 1392.85 195.415  12
 -12  -2  -2 1445.66 187.632   8
 -12   2  -2 1450.11 163.568   8
 -12   2  -2 1505.74 198.975   2
 -12  -2  -2 1717.69 243.197  12
 -12   2  -1 16325.4 592.603   8
 -12  -2  -1 17178.8 668.371   8
 -12   2  -1 15761.7 660.532  12
 -12  -2  -1 15690.2 700.954  12
 -12  -2  -1 16041.5 503.985  11
 -12  -2   0 5254.02 353.692   8
 -12   2   0 5022.32 315.623   8
 -12   2   0 5240.56 359.638  12
 -12  -2   0 4938.84 376.866  12
 -12  -2   0 5130.03 255.791  11
 -12  -2   1 45640.1 1275.21   8
 -12   2   1 45954.6 1226.72   8
 -12   2   1 44312.7 1264.73  12
 -12  -2   1 45820.7 1317.44  12
 -12  -2   1 46667.0 1051.04  11
 -12  -2   1 43095.1 958.324   6
 -12  -2   2 6686.25 306.732  11
 -12   2   2 6811.73 423.584  12
 -12  -2   2 6792.91 440.629  12
 -12  -2   2 7189.25 442.548   8
 -12   2   2 6647.85 420.246   8
 -12   2   2 5575.06 710.776   1
 -12  -2   2 6658.53 277.102   6
 -12  -2   3 54048.6 1491.17  12
 -12  -2   3 52382.0 1201.61  11
 -12   2   3 50283.8 1118.11  11
 -12  -2   3 55430.2 1546.48   8
 -12   2   3 48166.5 1513.46   8
 -12   2   3 47198.4 2092.04   1
 -12  -2   3 51886.3 1155.31   6
 -12   2   3 50176.8 1126.89   6
 -12   2   4 9062.16 363.380  11
 -12  -2   4 10530.4 424.009  11
 -12  -2   4 10603.3 647.481   8
 -12   2   4 8881.48 778.045   1
 -12  -2   4 9933.86 393.665   6
 -12   2   4 10438.6 394.556   6
 -12   2   5 11919.0 464.565   6
 -12  -2   5 11678.3 460.038   6
 -12  -2   5 11699.7 477.480  11
 -12   2   5 11182.4 440.920  11
 -12  -2   5 10361.5 713.568   8
 -12  -2   6 3287.04 244.648   6
 -12   2   6 3400.31 252.107   6
 -12  -2   6 3176.50 250.109  11
 -12   2   6 3391.55 245.500  11
 -12   2   7 8312.69 428.537   6
 -12  -2   7 8510.62 423.339   6
 -12  -2   7 8160.74 430.901  11
 -12   2   7 8404.54 425.731  11
 -12   2   8 12011.2 548.858   6
 -12  -2   8 11835.8 535.507   6
 -12   2   8 12673.2 562.681  11
 -12  -2   8 11626.9 545.628  11
 -12  -2   9 1669.14 206.696   6
 -12   2   9 1535.18 205.577   6
 -12   2   9 1694.22 214.866  11
 -12  -2   9 1653.67 214.462  11
 -12   2  10 999.261 172.136   6
 -12  -2  10 1049.53 180.342   6
 -12  -2  10 1103.72 187.023  11
 -12   2  10 1217.87 189.746  11
 -12  -2  11 9695.96 539.237   6
 -12   2  11 10498.1 570.961   6
 -12  -2  11 9764.12 557.491  11
 -12   2  11 10582.5 577.761  11
 -12  -2  12 1982.15 248.370   6
 -12   2  12 2157.99 266.398   6
 -12  -2  12 2476.75 283.401  11
 -12   2  12 2109.60 268.162  11
 -12  -2  13 18265.8 795.860   6
 -12   2  13 19184.9 826.867   6
 -12  -2  13 18022.2 815.478  11
 -12   2  13 18920.9 841.055  11
 -12   2  14 981.400 191.776  11
 -12  -2  14 810.738 171.267  11
 -12  -2  14 1101.40 181.276   6
 -12   2  14 1148.29 205.021   6
 -12  -4 -10 2021.06 315.498  12
 -12   4 -10 2217.81 288.932   2
 -12  -4 -10 2567.78 307.021   2
 -12   4 -10 1996.86 246.333  13
 -12  -4  -9 2747.16 318.527   2
 -12   4  -9 2584.22 304.796   2
 -12  -4  -9 2777.25 371.015  12
 -12   4  -9 2591.98 295.241  13
 -12  -4  -8 2581.29 311.335   8
 -12   4  -8 2681.01 303.550   2
 -12  -4  -8 2580.74 313.509   2
 -12  -4  -8 2671.60 366.020  12
 -12   4  -8 2945.09 315.788  13
 -12  -4  -7 835.210 220.071  12
 -12  -4  -7 795.971 186.920   8
 -12  -4  -7 706.715 180.068   2
 -12   4  -7 534.562 146.172   2
 -12   4  -7 663.227 171.879  13
 -12  -4  -7 558.864 130.292  13
 -12  -4  -6 13718.1 673.308   8
 -12  -4  -6 13860.6 713.836   2
 -12   4  -6 14322.0 680.558   2
 -12   4  -6 13577.9 706.797  13
 -12  -4  -6 14250.8 775.161  12
 -12  -4  -5 14404.7 668.529   8
 -12   4  -5 13846.4 653.456   2
 -12  -4  -5 14381.3 717.325   2
 -12   4  -5 12424.1 662.500  13
 -12  -4  -5 13754.0 744.251  12
 -12   4  -5 13484.6 618.500  12
 -12  -4  -4 11391.7 580.145   8
 -12   4  -4 11999.7 582.276   2
 -12  -4  -4 12272.7 643.873   2
 -12   4  -4 10422.4 529.876  12
 -12  -4  -4 11643.5 657.504  12
 -12  -4  -3 39866.6 1208.24   8
 -12   4  -3 41645.5 1209.49   2
 -12   4  -3 38995.9 1163.47  12
 -12  -4  -3 41585.3 1339.24  12
 -12   4  -2 19600.9 630.629   8
 -12  -4  -2 21610.7 802.314   8
 -12   4  -2 19368.7 741.061   2
 -12   4  -2 20689.8 752.502  12
 -12  -4  -1 3053.21 212.217  11
 -12  -4  -1 2378.08 251.312   8
 -12   4  -1 3131.71 225.853   8
 -12   4  -1 3183.73 265.227   2
 -12   4  -1 2973.00 261.837  12
 -12  -4  -1 3434.68 328.774  12
 -12  -4   0 10154.7 413.884  11
 -12  -4   0 10812.3 582.347  12
 -12   4   0 9858.16 491.203  12
 -12   4   0 9962.27 434.239   8
 -12  -4   0 10094.6 521.246   8
 -12   4   0 9758.48 468.072   2
 -12  -4   1 106.258 38.0017   6
 -12  -4   1-74.5748 103.132   8
 -12   4   1 169.762 64.6524   8
 -12  -4   1 82.2581 46.2644  11
 -12  -4   1 50.4115 110.146  12
 -12   4   1 34.1703 58.4911  12
 -12  -4   2 13006.4 635.340  12
 -12  -4   2 12695.2 479.594  11
 -12   4   2 12623.5 588.562  12
 -12   4   2 13034.7 595.348   8
 -12  -4   2 13341.2 631.740   8
 -12   4   2 11998.2 1076.20   1
 -12  -4   2 12756.7 439.112   6
 -12  -4   3 3868.55 346.611  12
 -12  -4   3 4052.17 260.146  11
 -12  -4   3 4024.80 357.413   8
 -12   4   3 3263.64 339.917   8
 -12   4   3 3595.59 551.899   1
 -12   4   3 3747.72 211.661   6
 -12  -4   3 4023.32 237.106   6
 -12  -4   4 12156.3 625.577  12
 -12   4   4 9770.28 374.878  11
 -12  -4   4 11124.4 467.155  11
 -12  -4   4 11596.6 446.531   6
 -12   4   4 11544.5 432.594   6
 -12  -4   4 13342.3 694.393   8
 -12   4   4 10880.9 912.689   1
 -12   4   5 4242.37 267.431   6
 -12  -4   5 3979.43 261.561   6
 -12  -4   5 4567.99 456.413   8
 -12  -4   5 4040.01 280.800  11
 -12   4   5 4008.13 243.526  11
 -12   4   6 22669.4 742.629   6
 -12  -4   6 23143.7 743.393   6
 -12  -4   6 21502.9 1086.46   8
 -12  -4   6 22857.7 766.038  11
 -12   4   6 22719.8 715.527  11
 -12   4   7 11999.9 531.415   6
 -12  -4   7 12030.4 520.621   6
 -12  -4   7 11742.1 533.875  11
 -12   4   7 12891.6 529.951  11
 -12   4   8 7621.00 437.941   6
 -12  -4   8 8377.83 443.870   6
 -12  -4   8 8164.65 456.895  11
 -12   4   8 8903.88 459.380  11
 -12   4   9 27080.7 946.190   6
 -12  -4   9 28125.0 932.511   6
 -12   4   9 29342.0 962.173  11
 -12  -4   9 27647.1 955.708  11
 -12   4  10 3274.56 307.148   6
 -12  -4  10 2950.07 286.010   6
 -12  -4  10 2611.21 285.602  11
 -12   4  10 3094.00 296.464  11
 -12   4  11 802.723 170.817   6
 -12  -4  11 523.218 137.290   6
 -12   4  11 629.516 153.536  11
 -12  -4  11 504.031 145.821  11
 -12  -4  12 7388.23 483.382   6
 -12   4  12 8109.74 520.777   6
 -12  -4  12 8202.80 522.113  11
 -12   4  12 8705.74 534.892  11
 -12   4  13 1321.56 218.901  11
 -12  -4  13 1348.90 217.928  11
 -12   4  13 1366.85 215.300   6
 -12  -4  13 1254.97 198.064   6
 -12   6  -9 208.653 116.434  13
 -12  -6  -9 309.121 118.867   2
 -12   6  -9 256.833 110.423   2
 -12  -6  -9 198.497 136.981  12
 -12   6  -8 3266.29 336.266  13
 -12  -6  -8 3299.90 403.032  12
 -12  -6  -8 2935.57 329.521   2
 -12   6  -8 3004.97 324.532   2
 -12  -6  -8 2571.60 322.140   8
 -12  -6  -7 10545.9 710.787  12
 -12   6  -7 9285.09 591.790  13
 -12   6  -7 9439.19 560.715   2
 -12  -6  -7 9991.76 617.146   2
 -12  -6  -7 10107.3 618.376   8
 -12  -6  -6 13208.3 767.919  12
 -12   6  -6 11706.8 668.793  13
 -12  -6  -6 12840.1 702.023   2
 -12   6  -6 13064.4 648.455   2
 -12  -6  -6 13566.6 694.308   8
 -12  -6  -5 15698.8 819.259  12
 -12   6  -5 14067.0 723.900  13
 -12   6  -5 14934.1 674.836   2
 -12  -6  -5 14666.7 742.350   2
 -12  -6  -5 15139.6 722.025   8
 -12  -6  -4 3915.72 399.502  12
 -12   6  -4 3245.42 333.243  13
 -12  -6  -4 3720.25 339.233   8
 -12   6  -4 3732.55 310.780   2
 -12  -6  -4 3749.77 360.745   2
 -12  -6  -3 174.884 119.024   8
 -12   6  -3 150.704 76.3942   2
 -12  -6  -3 199.422 143.245  12
 -12  -6  -2 16.6473 102.209   8
 -12   6  -2 157.805 79.2284   2
 -12  -6  -2 76.5955 125.715  12
 -12   6  -2 82.7348 62.7308  12
 -12   6  -1 5676.38 345.777  12
 -12  -6  -1 6066.95 456.347  12
 -12  -6  -1 6023.98 413.119   8
 -12   6  -1 5647.89 343.007   2
 -12  -6  -1 5325.60 318.987  11
 -12   6   0 33367.7 938.537   2
 -12   6   0 30899.0 958.552  12
 -12  -6   0 33763.5 1139.75  12
 -12  -6   0 34029.7 1085.83   8
 -12  -6   0 31597.2 817.050   6
 -12  -6   0 32320.4 919.840  11
 -12   6   1 32332.6 904.047   2
 -12  -6   1 34162.8 1135.33  12
 -12   6   1 31706.9 904.960   8
 -12  -6   1 34629.3 1102.10   8
 -12  -6   1 32112.2 831.131   6
 -12   6   1 30592.0 968.196  12
 -12  -6   1 31770.6 908.844  11
 -12   6   2 40783.4 1032.51   2
 -12   6   2 39337.5 1172.70  12
 -12  -6   2 40045.0 1074.09  11
 -12  -6   2 42761.4 1297.05  12
 -12   6   2 39295.1 1167.54   8
 -12  -6   2 43527.9 1290.09   8
 -12  -6   2 39870.1 1002.93   6
 -12   6   3 3186.51 200.929   6
 -12  -6   3 3216.50 224.899   6
 -12  -6   3 3219.98 328.365   8
 -12   6   3 2421.77 294.294   8
 -12  -6   3 3073.51 243.579  11
 -12  -6   3 3747.12 342.315  12
 -12   6   4 18320.2 596.025   6
 -12  -6   4 17601.3 612.593   6
 -12  -6   4 19507.9 849.850   8
 -12  -6   4 18098.4 793.952  12
 -12  -6   4 18066.1 652.585  11
 -12   6   5 7320.27 367.652   6
 -12  -6   5 7136.62 373.227   6
 -12  -6   5 7780.07 553.305   8
 -12   6   5 5853.92 300.235  11
 -12  -6   5 7028.22 391.413  11
 -12  -6   5 7215.27 489.861  12
 -12   6   6 18951.1 681.029   6
 -12  -6   6 19214.0 679.564   6
 -12  -6   6 19180.4 964.025   8
 -12  -6   6 19833.7 859.039  12
 -12  -6   6 18234.5 697.867  11
 -12   6   6 18033.4 628.280  11
 -12   6   7 13938.2 597.539   6
 -12  -6   7 13533.3 578.041   6
 -12  -6   7 13563.6 849.608   8
 -12  -6   7 13172.7 596.596  11
 -12   6   7 15553.1 590.515  11
 -12   6   8 12500.0 580.375   6
 -12  -6   8 11863.7 552.369   6
 -12  -6   8 11454.6 565.239  11
 -12   6   8 13263.0 577.116  11
 -12   6   9 2976.86 289.867   6
 -12  -6   9 3280.21 293.647   6
 -12  -6   9 3379.03 308.795  11
 -12   6   9 3826.44 316.909  11
 -12   6  10 133.391 95.5225   6
 -12  -6  10 124.479 98.2272   6
 -12  -6  10-0.70355 199.027   8
 -12  -6  10 150.499 101.559  11
 -12   6  10 232.799 115.478  11
 -12   6  11 4465.31 382.014   6
 -12  -6  11 4662.59 369.499   6
 -12  -6  11 4560.01 378.360  11
 -12   6  11 4738.45 381.817  11
 -12  -6  12 5493.78 412.385   6
 -12   6  12 6503.82 467.674   6
 -12  -6  12 6346.30 457.191  11
 -12   6  12 6282.59 460.822  11
 -12  -6  13 6404.73 449.838   6
 -12   6  13 6750.04 483.396   6
 -12  -6  13 6748.28 480.705  11
 -12   6  13 7168.47 501.161  11
 -12   8  -9 1193.56 214.254  13
 -12   8  -9 972.889 187.382   2
 -12  -8  -9 1070.52 198.043   2
 -12  -8  -9 1005.46 258.274  12
 -12   8  -8 2472.58 303.501  13
 -12  -8  -8 2598.96 336.098   8
 -12   8  -8 2647.77 307.936   2
 -12  -8  -8 2791.90 326.596   2
 -12  -8  -8 2772.01 384.941  12
 -12   8  -7 4004.58 383.656  13
 -12  -8  -7 4395.54 473.677  12
 -12  -8  -7 4190.76 413.684   8
 -12  -8  -7 4528.14 413.882   2
 -12   8  -7 4217.46 364.079   2
 -12   8  -6 1108.84 213.343  13
 -12  -8  -6 962.491 212.149   8
 -12  -8  -6 895.660 200.032   2
 -12   8  -6 873.058 170.129   2
 -12  -8  -6 871.293 226.342  12
 -12  -8  -5 9127.54 640.028  12
 -12   8  -5 7856.18 542.816  13
 -12  -8  -5 8469.84 564.070   2
 -12   8  -5 8206.26 485.264   2
 -12  -8  -5 9120.97 574.090   8
 -12  -8  -4 5476.40 487.137  12
 -12   8  -4 5262.48 432.195  13
 -12   8  -4 5817.85 381.962   2
 -12  -8  -4 5153.41 429.890   2
 -12  -8  -4 5863.45 447.051   8
 -12   8  -3 27657.3 1062.09  13
 -12  -8  -3 30971.8 1182.39  12
 -12   8  -3 31070.0 958.190   2
 -12  -8  -3 30786.2 1089.92   8
 -12  -8  -2 4302.69 410.528  12
 -12  -8  -2 4398.90 377.014   8
 -12   8  -2 4733.23 311.029   2
 -12  -8  -1 15070.7 748.898  12
 -12  -8  -1 14931.0 700.897   8
 -12   8  -1 12939.7 529.224   2
 -12  -8  -1 14097.9 585.128  11
 -12  -8   0 2138.77 181.252   6
 -12  -8   0 1972.51 259.248   8
 -12   8   0 2096.78 185.904   2
 -12  -8   0 2014.12 212.274  11
 -12  -8   0 1921.29 262.241  12
 -12   8   1 9466.36 462.149  12
 -12  -8   1 10183.9 480.311  11
 -12  -8   1 10672.3 585.442   8
 -12  -8   1 10223.0 429.407   6
 -12  -8   1 10828.2 607.676  12
 -12  -8   2 48206.6 1252.38  11
 -12  -8   2 48249.3 1421.63   8
 -12  -8   2 45856.1 1164.13   6
 -12  -8   2 49447.7 1455.12  12
 -12  -8   3 2423.78 230.435  11
 -12  -8   3 2113.18 267.372  12
 -12   8   3 1629.45 236.144   8
 -12  -8   3 2271.19 280.641   8
 -12  -8   3 2091.07 195.173   6
 -12   8   4 2598.60 210.423   6
 -12  -8   4 2899.04 241.948   6
 -12  -8   4 2914.13 322.267   8
 -12  -8   4 2743.99 251.612  11
 -12  -8   4 2780.93 306.096  12
 -12   8   5 5340.77 327.485   6
 -12  -8   5 5318.68 337.711   6
 -12  -8   5 5426.37 360.203  11
 -12  -8   5 5321.35 421.041  12
 -12  -8   5 5344.20 448.110   8
 -12   8   6 612.758 125.972   6
 -12  -8   6 410.301 115.378   6
 -12  -8   6 626.304 183.071   8
 -12  -8   6 457.014 131.164  11
 -12  -8   6 424.284 155.775  12
 -12   8   7 19655.4 750.082   6
 -12  -8   7 18856.2 725.701   6
 -12  -8   7 20368.7 985.380   8
 -12  -8   7 19204.0 870.332  12
 -12  -8   7 18700.8 753.245  11
 -12   8   7 19008.3 687.929  11
 -12   8   8 1906.81 227.853   6
 -12  -8   8 1806.28 220.932   6
 -12  -8   8 1727.34 319.882   8
 -12  -8   8 2005.25 278.904  12
 -12  -8   8 2020.16 246.291  11
 -12   8   8 2163.41 232.723  11
 -12   8   9 25611.2 944.401   6
 -12  -8   9 24689.4 900.703   6
 -12  -8   9 23705.0 1173.22   8
 -12  -8   9 24799.3 935.547  11
 -12   8   9 27261.7 932.892  11
 -12   8  10 7263.65 482.221   6
 -12  -8  10 6423.42 435.909   6
 -12  -8  10 5974.65 586.562   8
 -12  -8  10 7105.55 476.429  11
 -12   8  10 6920.58 461.498  11
 -12   8  11 6280.70 456.518   6
 -12  -8  11 5877.29 427.115   6
 -12  -8  11 5940.68 446.239  11
 -12   8  11 5909.13 437.848  11
 -12  -8  11 4799.36 542.542   8
 -12  -8  12 649.179 152.034   6
 -12   8  12 765.919 171.101   6
 -12  -8  12 683.040 223.805   8
 -12   8  12 972.197 194.980  11
 -12  -8  12 1053.14 194.862  11
 -12   8  13 1662.15 244.169   6
 -12  -8  13 1267.40 270.167   8
 -12  -8  13 2046.96 247.377   6
 -12   8  13 1773.32 244.900  11
 -12  -8  13 1632.92 235.863  11
 -12 -10  -8 228.587 128.269  12
 -12 -10  -8 10.5202 115.607   8
 -12  10  -8 49.8185 62.0100   2
 -12 -10  -8 111.796 83.0530   2
 -12  10  -8-14.1289 89.3381  13
 -12 -10  -7 310.320 172.800  12
 -12  10  -7 388.374 150.796  13
 -12 -10  -7 281.562 151.077   8
 -12 -10  -7 515.582 156.320   2
 -12  10  -7 496.491 133.553   2
 -12  10  -6 4646.99 417.667  13
 -12 -10  -6 4628.34 481.736  12
 -12 -10  -6 4791.05 445.339   8
 -12 -10  -6 4363.85 407.741   2
 -12  10  -6 4573.21 370.184   2
 -12 -10  -6 4218.97 426.722   5
 -12 -10  -5 2987.71 384.730  12
 -12  10  -5 2880.44 333.018  13
 -12  10  -5 3167.85 294.259   2
 -12 -10  -5 2862.62 331.493   2
 -12 -10  -5 2922.70 349.801   8
 -12 -10  -4 2914.96 370.771  12
 -12  10  -4 2594.44 312.497  13
 -12  10  -4 2662.78 255.991   2
 -12 -10  -4 2710.25 315.966   2
 -12 -10  -4 2600.15 322.209   8
 -12 -10  -3 5699.41 497.540  12
 -12  10  -3 5434.60 441.919  13
 -12 -10  -3 6695.26 489.491   8
 -12  10  -3 6666.39 384.796   2
 -12 -10  -2 2025.77 276.284   8
 -12 -10  -2 1804.34 284.613  12
 -12  10  -2 1399.89 224.363  13
 -12 -10  -1 1808.64 265.793   8
 -12 -10  -1 1516.00 198.461  11
 -12 -10  -1 1351.14 249.028  12
 -12  10  -1 1211.14 204.807  13
 -12 -10   0 9137.58 556.717   8
 -12 -10   0 8594.30 475.481  11
 -12 -10   0 9218.76 588.188  12
 -12 -10   1 9001.06 485.812  11
 -12 -10   1 9874.43 581.793   8
 -12 -10   1 10784.9 473.256   6
 -12 -10   1 9976.06 600.507  12
 -12 -10   2 15179.4 639.174  11
 -12 -10   2 15456.0 734.618   8
 -12 -10   2 14721.6 585.772   6
 -12 -10   2 15138.2 743.129  12
 -12 -10   3 34817.5 1064.49  11
 -12 -10   3 33905.1 1191.02  12
 -12 -10   3 34809.1 1193.67   8
 -12 -10   3 33787.3 1003.73   6
 -12  10   4 50.4633 45.4174   6
 -12 -10   4 140.598 85.2092   6
 -12 -10   4 233.826 135.299   8
 -12 -10   4 135.796 111.508  12
 -12 -10   4 43.0911 83.7312  11
 -12  10   5 1349.61 174.242   6
 -12 -10   5 1294.02 176.476   6
 -12 -10   5 1437.43 239.931   8
 -12 -10   5 958.083 179.595  12
 -12 -10   5 1446.90 200.917  11
 -12  10   6 19458.7 741.261   6
 -12 -10   6 18741.4 733.495   6
 -12 -10   6 18245.2 874.215   8
 -12 -10   6 19317.1 853.933  12
 -12 -10   6 18807.9 760.704  11
 -12  10   7 7253.14 448.554   6
 -12 -10   7 6797.81 429.336   6
 -12 -10   7 7467.68 559.984   8
 -12 -10   7 7216.22 509.435  12
 -12 -10   7 7004.31 454.079  11
 -12  10   8 4191.46 354.134   6
 -12 -10   8 4275.26 349.298   6
 -12 -10   8 4268.84 433.854   8
 -12 -10   8 4531.14 407.898  12
 -12 -10   8 4516.37 374.814  11
 -12  10   9 1496.11 226.028   6
 -12 -10   9 1613.39 223.150   6
 -12 -10   9 1354.79 262.715   8
 -12  10   9 1472.95 206.645  11
 -12 -10   9 1391.87 234.491  12
 -12 -10   9 1588.50 235.356  11
 -12  10  10 2073.49 271.825   6
 -12 -10  10 2148.52 257.274   6
 -12 -10  10 1933.06 261.148  11
 -12 -10  10 2250.54 290.541  12
 -12  10  10 2478.12 275.592  11
 -12 -10  10 1989.90 325.288   8
 -12  10  11 717.698 172.561   6
 -12 -10  11 840.861 172.697   6
 -12 -10  11 505.596 178.210   8
 -12  10  11 721.730 157.697  11
 -12 -10  11 734.766 163.774  11
 -12  10  12 5429.51 444.361   6
 -12 -10  12 4982.78 494.389   8
 -12 -10  12 5317.62 421.643   6
 -12 -10  12 5179.64 420.568  11
 -12  10  12 5133.55 415.138  11
 -12 -12  -8 4477.21 499.673  12
 -12  12  -8 4521.66 405.230  13
 -12 -12  -8 4021.94 375.080   2
 -12 -12  -8 4434.38 456.862   8
 -12  12  -7 3609.98 371.863  13
 -12 -12  -7 4129.41 474.961  12
 -12 -12  -7 3513.32 411.260   8
 -12 -12  -7 3328.69 349.557   2
 -12 -12  -6 8069.01 651.533  12
 -12  12  -6 7341.59 533.531  13
 -12 -12  -6 7389.91 567.882   8
 -12 -12  -6 6885.25 515.541   2
 -12 -12  -6 6934.44 591.538   5
 -12 -12  -5 2804.56 375.036  12
 -12  12  -5 2554.30 317.966  13
 -12 -12  -5 2516.55 333.749   8
 -12 -12  -5 2628.76 320.193   2
 -12 -12  -5 2534.12 367.122   5
 -12 -12  -4 17788.5 867.596   8
 -12 -12  -4 16213.0 819.074   2
 -12 -12  -4 17251.7 924.246  12
 -12  12  -4 16764.5 813.913  13
 -12 -12  -3 1732.81 296.636  12
 -12 -12  -3 1481.12 253.571   8
 -12  12  -3 1349.86 232.093  13
 -12 -12  -2 3331.86 356.328   8
 -12 -12  -2 2915.97 361.521  12
 -12  12  -2 2853.84 317.170  13
 -12 -12  -1 14073.8 676.009  10
 -12 -12  -1 13731.3 725.383   8
 -12 -12  -1 14385.5 666.715  11
 -12  12  -1 13411.9 686.778  13
 -12 -12  -1 13973.3 774.644  12
 -12 -12   0 878.396 202.842   8
 -12 -12   0 691.843 155.305  11
 -12 -12   0 725.127 191.295  12
 -12  12   0 952.807 185.770  13
 -12 -12   1 9484.16 533.916  11
 -12 -12   1 10816.5 624.798   8
 -12 -12   1 9837.86 494.076   6
 -12 -12   1 10078.0 623.910  12
 -12  12   1 10392.8 561.976  13
 -12 -12   2 8784.99 504.687  11
 -12 -12   2 9775.42 588.921   8
 -12 -12   2 9044.31 475.458   6
 -12 -12   2 9252.51 585.263  12
 -12  12   2 9215.39 512.502  13
 -12 -12   3 9583.27 529.343  11
 -12 -12   3 9322.76 582.892   8
 -12 -12   3 9788.55 501.094   6
 -12 -12   3 9864.23 601.461  12
 -12 -12   4 12262.7 612.396  11
 -12 -12   4 12292.9 680.349   8
 -12 -12   4 12017.6 574.644   6
 -12 -12   4 13090.5 691.607  12
 -12 -12   5 15248.1 697.569  11
 -12 -12   5 14561.5 757.909   8
 -12 -12   5 15503.0 670.021   6
 -12 -12   5 15378.6 754.165  12
 -12 -12   6 3413.14 325.573  11
 -12 -12   6 3585.84 353.902  12
 -12 -12   6 3601.01 375.360   8
 -12 -12   6 3461.93 310.751   6
 -12  12   7 1820.65 232.066   6
 -12 -12   7 1700.82 227.273   6
 -12 -12   7 1617.58 262.499   8
 -12 -12   7 1621.55 231.863  11
 -12 -12   7 1763.26 253.089  12
 -12  12   8 4374.73 374.793   6
 -12 -12   8 5063.37 392.013   6
 -12 -12   8 4914.18 441.881   8
 -12 -12   8 5037.96 419.080  12
 -12 -12   8 5066.84 405.801  11
 -12  12   9 2513.68 296.503   6
 -12 -12   9 2192.44 269.100   6
 -12 -12   9 2521.12 324.881   8
 -12 -12   9 2558.76 296.306  11
 -12  12  10 11804.8 665.434   6
 -12 -12  10 12906.6 658.938   6
 -12 -12  10 11477.8 706.196   8
 -12 -12  10 12063.9 657.968  11
 -12  12  11 1518.66 236.260   6
 -12 -12  11 1535.80 229.567  11
 -12 -12  11 1677.27 240.174   6
 -12 -14  -7 4782.33 470.867   8
 -12  14  -7 5126.40 419.768  13
 -12 -14  -7 4836.06 510.437  12
 -12  14  -6 8380.31 564.646  13
 -12 -14  -6 8021.96 654.798  12
 -12 -14  -6 7708.43 648.960   5
 -12 -14  -6 9197.79 648.156   8
 -12 -14  -6 7695.10 541.789   2
 -12  14  -5 180.862 114.969  13
 -12 -14  -5-197.961 135.991   5
 -12 -14  -5 114.440 135.591  12
 -12 -14  -5-114.329 107.211   8
 -12 -14  -5 93.6107 98.8784   2
 -12  14  -4 5520.00 448.068  13
 -12 -14  -4 5925.45 541.294  12
 -12 -14  -4 5712.93 552.407   5
 -12 -14  -4 5778.92 497.683   8
 -12 -14  -4 5866.18 481.875   2
 -12 -14  -3 491.237 176.003  12
 -12 -14  -3 370.897 156.519   8
 -12  14  -3 520.183 159.629  13
 -12 -14  -2 4171.39 414.212   8
 -12 -14  -2 4004.92 430.215  12
 -12  14  -2 3907.48 367.211  13
 -12  14  -1 6590.54 463.819  13
 -12 -14  -1 7219.65 550.132  12
 -12 -14  -1 6665.75 476.478  10
 -12 -14  -1 6915.63 521.116   8
 -12  14   0 95.2691 81.0974  13
 -12 -14   0 118.515 90.9795  10
 -12 -14   0 60.3450 113.999   8
 -12 -14   0 89.3256 105.677  11
 -12 -14   0-85.9173 135.223  12
 -12 -14   0 156.469 101.465   3
 -12  14   1 3362.98 318.077  13
 -12 -14   1 3761.74 389.445  12
 -12 -14   1 3468.33 338.780  11
 -12 -14   1 3756.97 375.711   8
 -12 -14   2 486.494 129.203   6
 -12 -14   2 477.591 154.969   8
 -12 -14   2 417.748 148.478  12
 -12 -14   2 629.279 159.903  11
 -12 -14   3 31351.6 1098.98  11
 -12 -14   3 33885.1 1199.38  12
 -12 -14   3 31027.5 1165.00   8
 -12 -14   3 30063.2 1034.28   6
 -12 -14   4 1217.87 194.512   6
 -12 -14   4 1158.20 223.014   8
 -12 -14   4 1209.13 219.617  12
 -12 -14   4 1268.16 212.714  11
 -12 -14   5 12156.5 648.586  11
 -12 -14   5 12722.3 700.887   8
 -12 -14   5 12198.7 618.989   6
 -12 -14   5 12659.7 681.753  12
 -12 -14   6 2523.89 278.334   6
 -12 -14   6 2278.15 282.733  11
 -12 -14   6 2692.92 319.850   8
 -12 -14   7 1616.34 233.573   6
 -12 -14   7 1408.67 241.767   8
 -12 -14   7 1592.24 236.841  11
 -12  14   8 2211.73 279.068   6
 -12 -14   8 2918.15 312.166   6
 -12 -14   8 2793.86 327.686   8
 -12 -14   8 2835.90 316.420  11
 -12 -14   9 2990.58 325.499  11
 -12 -14   9 2417.28 288.644   6
 -12  14   9 2794.81 324.563   6
 -12  14  10 1402.40 238.978   6
 -12 -14  10 1634.85 239.662   6
 -12 -14  10 1839.55 256.712  11
 -12 -16  -6 1772.15 326.387   5
 -12  16  -6 2685.60 309.986  13
 -12 -16  -5 672.801 218.897   5
 -12 -16  -5 570.277 199.510  12
 -12 -16  -5 423.260 157.841   8
 -12  16  -5 504.150 144.861  13
 -12  16  -4 8681.74 574.214  13
 -12 -16  -4 8300.33 648.632  12
 -12 -16  -4 9349.95 643.581   8
 -12 -16  -4 8085.31 564.708   2
 -12 -16  -4 9095.47 734.734   5
 -12 -16  -3 10770.9 800.573   5
 -12 -16  -3 10470.6 678.818   8
 -12  16  -3 10419.5 621.374  13
 -12 -16  -3 10309.9 706.213  12
 -12 -16  -2 9875.63 647.404   8
 -12 -16  -2 9309.55 664.522  12
 -12  16  -2 9990.80 600.681  13
 -12 -16  -1 368.034 130.162  10
 -12 -16  -1 423.140 155.101  12
 -12 -16  -1 231.142 139.752   8
 -12  16  -1 362.930 118.336  13
 -12 -16   0 3623.05 390.746  10
 -12 -16   0 4065.60 384.167  11
 -12 -16   0 3494.20 380.599   8
 -12 -16   0 3948.45 410.639  12
 -12  16   0 4045.41 351.565  13
 -12 -16   1 8267.93 605.372  10
 -12 -16   1 8027.59 542.852  11
 -12 -16   1 8468.57 579.340   8
 -12 -16   1 7633.52 562.488  12
 -12 -16   2 5214.69 486.818  10
 -12 -16   2 4801.36 432.857   8
 -12 -16   2 4947.26 443.103  12
 -12 -16   2 5440.95 442.767  11
 -12 -16   3 2640.93 313.307  11
 -12 -16   3 2393.56 277.576   6
 -12 -16   3 2950.17 334.663   8
 -12 -16   4 12634.5 681.772  11
 -12 -16   4 11355.8 621.934   6
 -12 -16   4 11988.3 679.933   8
 -12 -16   5 4531.94 403.102  11
 -12 -16   5 4315.89 381.014   6
 -12 -16   5 4699.52 417.116   8
 -12 -16   6 3113.95 337.920  11
 -12 -16   6 3172.17 344.440   8
 -12 -16   6 2490.65 289.481   6
 -12 -16   7 404.231 124.506   6
 -12 -16   7 552.533 159.425  11
 -12  16   8 3800.97 370.481   6
 -12 -16   8 4944.68 423.563  11
 -12 -16   8 4092.63 378.358   6
 -12  16   9 4283.39 399.850   6
 -12 -16   9 4729.16 411.078  11
 -12 -16   9 4200.33 387.495   6
 -12 -18  -4 1529.99 276.728  12
 -12 -18  -4 2125.54 384.736   5
 -12  18  -4 1919.08 254.008  13
 -12 -18  -4 2007.86 314.370   8
 -12 -18  -3 6221.41 620.201   5
 -12  18  -3 6303.39 464.408  13
 -12 -18  -3 6488.86 556.725  12
 -12 -18  -3 7079.65 557.466   8
 -12 -18  -2 8062.20 710.917   5
 -12 -18  -2 8690.47 628.227  12
 -12  18  -2 7829.93 512.003  13
 -12 -18  -2 8892.79 618.159   8
 -12 -18  -1 7137.91 657.620   5
 -12 -18  -1 6900.93 546.568  12
 -12 -18  -1 8102.15 579.616   8
 -12 -18   0 264.909 125.407   8
 -12 -18   0-15.7252 82.3894  10
 -12 -18   1 579.793 163.096   8
 -12 -18   1 731.210 193.621  11
 -12 -18   1 556.026 189.804  10
 -12 -18   2 6564.66 508.032   8
 -12 -18   2 6858.49 519.904  11
 -12 -18   2 6813.65 585.834  10
 -12 -18   3 29.0885 70.7518   8
 -12 -18   3 110.640 115.723  11
 -12 -18   4 4698.89 431.005  11
 -12 -18   4 4266.25 400.619   8
 -12 -18   4 4235.23 385.119   6
 -12 -18   4 4725.79 505.141  10
 -12 -18   5 6396.78 589.033  10
 -12 -18   5 6069.30 467.947   6
 -12 -18   5 6461.61 499.639  11
 -12 -18   6 2849.91 389.185  10
 -12 -18   6 2356.81 294.614  11
 -12 -18   6 2594.27 304.153   6
 -12 -18   7 3642.02 370.120  11
 -12 -18   7 3621.71 359.905   6
 -12 -18   8 1420.14 226.692  11
 -12 -18   8 1171.97 204.306   6
 -12 -20  -1-20.1983 156.753   5
 -12 -20  -1-100.864 92.7542   8
 -12 -20   0 4175.95 459.465  10
 -12 -20   0 5003.67 554.047   5
 -12 -20   0 4367.94 420.181   8
 -12 -20   1 726.573 207.451  10
 -12 -20   1 1096.32 213.928   8
 -12 -20   1 849.210 247.366   5
 -12 -20   2 5469.88 544.189  10
 -12 -20   2 5037.42 551.109   5
 -12 -20   2 4947.73 445.609  11
 -12 -20   3 2978.55 403.991  10
 -12 -20   3 3268.21 437.806   5
 -12 -20   3 3286.34 358.712  11
 -12 -20   4 4024.62 469.068  10
 -12 -20   4 3694.79 452.222   5
 -12 -20   4 4250.64 405.922  11
 -12 -20   5 62.2611 91.0511  11
 -12 -20   5 198.373 117.730  10
 -11   1 -10 726.185 171.880   2
 -11  -1 -10 471.302 141.644   2
 -11  -1 -10 622.298 161.203  12
 -11   1  -9 9597.77 582.470   2
 -11  -1  -9 9271.20 575.279   2
 -11   1  -9 10004.0 552.801  13
 -11  -1  -9 9218.06 622.819  12
 -11  -1  -8 1308.76 219.936   2
 -11   1  -8 1126.78 207.378   2
 -11  -1  -8 969.512 216.610  12
 -11   1  -8 1110.95 214.807  12
 -11  -1  -8 1272.11 194.789  13
 -11   1  -8 1372.97 212.290  13
 -11   1  -7 6754.90 464.466   2
 -11  -1  -7 7456.89 491.336   2
 -11  -1  -7 6243.12 415.400   8
 -11  -1  -7 6183.61 432.595  13
 -11   1  -7 6663.34 472.064  12
 -11   1  -7 6487.43 450.006  13
 -11  -1  -7 5765.30 462.479  12
 -11  -1  -6 999.653 191.295   2
 -11   1  -6 1100.58 191.652   2
 -11  -1  -6 1174.49 210.598  12
 -11   1  -6 1275.32 203.036  12
 -11   1  -6 977.459 180.917  13
 -11   1  -6 1214.46 164.575   8
 -11  -1  -6 1036.86 165.447   8
 -11  -1  -5 7225.42 467.713   2
 -11   1  -5 7248.09 457.017   2
 -11   1  -5 7563.68 467.858  12
 -11  -1  -5 7977.17 502.559  12
 -11  -1  -5 7823.29 425.184   8
 -11   1  -5 7125.11 382.967   8
 -11  -1  -4 15968.8 694.736   2
 -11   1  -4 15967.6 677.263   2
 -11   1  -4 14484.2 651.336  12
 -11  -1  -4 15316.6 695.912  12
 -11  -1  -4 15513.5 608.977   8
 -11   1  -4 15453.7 574.901   8
 -11  -1  -3 6621.10 421.455   2
 -11   1  -3 6339.14 400.849   2
 -11  -1  -3 6469.27 424.885  12
 -11   1  -3 6062.57 392.817  12
 -11   1  -3 6584.41 345.779   8
 -11  -1  -3 6357.58 365.249   8
 -11   1  -2 54791.5 1438.27   2
 -11   1  -2 55519.6 1445.76  12
 -11  -1  -2 57138.9 1493.76  12
 -11   1  -2 56444.8 1340.21   8
 -11  -1  -2 56289.4 1387.68   8
 -11  -1  -1 7371.35 283.292  11
 -11  -1  -1 7235.86 385.236   8
 -11   1  -1 7292.00 365.598   8
 -11  -1  -1 7288.75 425.080  12
 -11   1  -1 7323.41 412.327  12
 -11   1   0 7131.40 817.887   1
 -11  -1   0 6873.57 273.466  11
 -11  -1   0 7207.97 389.191   8
 -11   1   0 6956.14 364.389   8
 -11   1   0 6656.39 389.139  12
 -11  -1   0 7104.12 416.986  12
 -11   1   1 29279.8 919.656  12
 -11   1   1 28214.4 661.759  11
 -11  -1   1 30171.2 717.371  11
 -11  -1   1 30081.8 943.898  12
 -11   1   1 30558.1 906.763   8
 -11  -1   1 30485.9 919.368   8
 -11   1   1 27219.7 619.087   6
 -11  -1   1 28986.6 657.155   6
 -11   1   1 27418.0 1585.23   1
 -11   1   2 6485.28 394.710  12
 -11   1   2 5973.21 245.300  11
 -11  -1   2 6277.38 272.088  11
 -11  -1   2 6412.20 398.480  12
 -11   1   2 6441.50 409.409   8
 -11  -1   2 7303.74 430.293   8
 -11  -1   2 5862.27 244.664   6
 -11   1   2 5876.07 236.057   6
 -11   1   2 5756.91 657.325   1
 -11   1   3 8167.00 314.423  11
 -11  -1   3 8487.45 339.737  11
 -11  -1   3 8526.30 478.119  12
 -11   1   3 6344.92 655.123   1
 -11   1   3 6778.51 484.605   8
 -11  -1   3 7772.24 496.180   8
 -11   1   3 8070.48 312.701   6
 -11  -1   3 8232.55 318.519   6
 -11  -1   4 280.268 149.117   8
 -11  -1   4 460.077 82.5891  11
 -11   1   4 490.505 81.7632  11
 -11  -1   4 398.334 75.0495   6
 -11   1   4 496.438 84.0698   6
 -11  -1   5 43234.2 1060.07   6
 -11   1   5 44662.6 1071.46   6
 -11  -1   5 41148.8 1060.49  11
 -11   1   5 41549.0 1047.89  11
 -11   1   6 905.942 130.332   6
 -11  -1   6 1004.10 137.637   6
 -11  -1   6 1021.42 139.382  11
 -11   1   6 1029.27 137.183  11
 -11   1   7 1798.22 193.027   6
 -11  -1   7 1724.02 184.603   6
 -11  -1   7 1739.51 190.238  11
 -11   1   7 1354.21 170.497  11
 -11   1   8 9046.73 458.870   6
 -11  -1   8 10247.0 482.842   6
 -11   1   8 10231.9 490.155  11
 -11  -1   8 9525.29 476.711  11
 -11   1   9 6521.65 405.301   6
 -11  -1   9 7318.82 419.985   6
 -11  -1   9 6595.64 412.046  11
 -11   1   9 7162.59 426.543  11
 -11   1  10 34579.7 1093.64   6
 -11  -1  10 34008.1 1076.58   6
 -11   1  10 35120.2 1111.70  11
 -11  -1  10 34586.5 1104.74  11
 -11   1  11 7896.82 482.570   6
 -11  -1  11 7305.70 458.538   6
 -11   1  11 7869.62 490.147  11
 -11  -1  11 7226.09 471.154  11
 -11  -1  12 2862.35 294.994   6
 -11   1  12 2404.74 271.582   6
 -11  -1  12 2917.11 306.961  11
 -11   1  12 3189.67 325.493  11
 -11  -1  13 3436.98 324.607   6
 -11   1  13 3244.73 322.837   6
 -11   1  13 3522.78 348.705  11
 -11  -1  13 2900.42 312.479  11
 -11   1  14 1936.44 251.918   6
 -11  -1  14 2039.06 255.953   6
 -11  -1  14 2057.58 267.746  11
 -11   1  14 1923.28 264.176  11
 -11  -3 -10 2915.28 377.199  12
 -11   3 -10 3220.28 309.286  13
 -11  -3 -10 2975.77 328.681   2
 -11   3 -10 3363.10 346.093   2
 -11  -3  -9 6966.74 562.278  12
 -11   3  -9 7104.25 479.507  13
 -11   3  -9 7542.34 510.711   2
 -11  -3  -9 7926.72 527.182   2
 -11   3  -8 12130.2 642.581   2
 -11  -3  -8 11569.2 644.821   2
 -11  -3  -8 10833.1 684.368  12
 -11   3  -8 10843.9 600.728  13
 -11  -3  -8 10778.8 609.071   8
 -11  -3  -7 6243.17 456.836   2
 -11   3  -7 6361.75 442.373   2
 -11  -3  -7 5832.65 404.578  13
 -11  -3  -7 5959.48 487.614  12
 -11   3  -7 5907.95 439.740  13
 -11  -3  -7 6481.20 440.843   8
 -11  -3  -6 5854.39 434.673   2
 -11   3  -6 5806.01 412.843   2
 -11  -3  -6 6351.84 477.057  12
 -11   3  -6 5908.88 403.247  12
 -11   3  -6 5086.94 403.830  13
 -11  -3  -6 5957.19 408.392   8
 -11   3  -5 7719.71 461.300   2
 -11  -3  -5 7099.58 470.808   2
 -11   3  -5 7177.08 433.770  12
 -11  -3  -5 7468.28 506.655  12
 -11  -3  -5 7334.90 437.597   8
 -11  -3  -4 7644.52 474.321   2
 -11   3  -4 7439.77 439.426   2
 -11  -3  -4 7852.46 500.220  12
 -11   3  -4 6819.25 410.988  12
 -11  -3  -4 7372.64 424.735   8
 -11   3  -3 2113.88 226.765   2
 -11   3  -3 2327.72 230.892  12
 -11  -3  -3 2156.42 259.953  12
 -11   3  -3 2350.66 188.427   8
 -11  -3  -3 2190.29 227.202   8
 -11   3  -2 42741.9 1172.60   2
 -11   3  -2 42460.3 1047.23   8
 -11  -3  -2 42897.3 1178.33   8
 -11  -3  -2 43154.6 1268.72  12
 -11   3  -2 40826.8 1148.44  12
 -11   3  -1 9963.81 469.385   2
 -11  -3  -1 10128.4 483.429   8
 -11   3  -1 10304.6 416.311   8
 -11  -3  -1 10160.0 527.888  12
 -11   3  -1 10070.7 474.464  12
 -11  -3  -1 10300.1 385.366  11
 -11  -3   0 538.070 83.6053  11
 -11  -3   0 522.809 143.914  12
 -11   3   0 689.648 122.798  12
 -11  -3   0 456.700 118.822   8
 -11   3   0 639.975 103.969   8
 -11  -3   0 694.041 73.3065   6
 -11   3   1 20259.2 728.326  12
 -11  -3   1 21626.6 791.363  12
 -11  -3   1 21271.0 606.562  11
 -11   3   1 21493.3 710.784   8
 -11  -3   1 20795.8 755.085   8
 -11  -3   1 20713.4 546.084   6
 -11   3   1 18229.1 1308.32   1
 -11   3   2 14311.3 604.931  12
 -11  -3   2 13751.6 617.779  12
 -11  -3   2 13828.3 469.877  11
 -11   3   2 12744.0 368.438  11
 -11   3   2 14734.8 644.100   8
 -11  -3   2 15416.6 645.068   8
 -11   3   2 12955.2 392.137   6
 -11  -3   2 15149.3 446.525   6
 -11   3   2 13771.8 1062.27   1
 -11  -3   3 14063.7 625.950  12
 -11   3   3 11946.9 384.500  11
 -11  -3   3 13179.0 462.933  11
 -11   3   3 12569.5 958.028   1
 -11  -3   3 14051.9 656.574   8
 -11  -3   3 12987.5 432.601   6
 -11   3   3 12921.1 422.448   6
 -11  -3   4 76071.1 1645.17  11
 -11   3   4 70810.0 1545.94  11
 -11   3   4 75176.3 2461.88   1
 -11  -3   4 75845.8 2050.77   8
 -11  -3   4 76683.4 1608.98   6
 -11   3   4 76599.6 1607.35   6
 -11  -3   5 15064.5 551.638  11
 -11   3   5 15224.4 521.253  11
 -11   3   5 16788.0 559.783   6
 -11  -3   5 15913.9 543.687   6
 -11   3   6 4588.45 290.616   6
 -11  -3   6 4337.08 289.476  11
 -11   3   6 5108.71 296.222  11
 -11  -3   6 4532.28 284.688   6
 -11   3   7 5842.91 349.802   6
 -11  -3   7 5588.26 346.081  11
 -11   3   7 6385.93 357.965  11
 -11  -3   7 5923.18 343.876   6
 -11   3   8 5918.56 371.369   6
 -11   3   8 6108.47 377.828  11
 -11  -3   8 5825.84 371.109  11
 -11  -3   8 5878.14 362.231   6
 -11   3   9 2688.29 262.574   6
 -11  -3   9 3017.08 278.187  11
 -11   3   9 2792.23 268.575  11
 -11  -3   9 2933.62 266.585   6
 -11   3  10 14840.8 665.128   6
 -11  -3  10 14936.8 668.785  11
 -11   3  10 15443.9 683.480  11
 -11  -3  10 14278.2 638.109   6
 -11   3  11 1355.98 214.137  11
 -11  -3  11 1233.94 198.130  11
 -11  -3  11 1388.02 208.722   6
 -11   3  11 1156.48 196.964   6
 -11   3  12 1205.63 207.473  11
 -11  -3  12 1125.29 200.045  11
 -11  -3  12 1332.15 204.680   6
 -11   3  12 1148.68 198.469   6
 -11   3  13 2296.33 280.341   6
 -11  -3  13 2567.10 280.963   6
 -11  -3  13 2664.32 298.401  11
 -11   3  13 2647.34 304.646  11
 -11   3  14 3616.57 341.617   6
 -11  -3  14 3091.06 305.536   6
 -11  -3  14 3345.47 332.417  11
 -11   3  14 3304.45 341.330  11
 -11   5 -10 1228.27 207.640   2
 -11  -5 -10 1155.61 209.590   2
 -11  -5 -10 1287.31 260.095  12
 -11   5 -10 1336.98 198.704  13
 -11   5  -9 599.447 154.077   2
 -11  -5  -9 700.195 171.028   2
 -11  -5  -9 703.444 202.711  12
 -11   5  -9 581.792 147.294  13
 -11  -5  -8 2632.79 306.876   2
 -11   5  -8 2773.74 304.313   2
 -11  -5  -8 2217.87 336.026  12
 -11   5  -8 2746.08 305.461  13
 -11  -5  -8 2974.33 324.869   8
 -11  -5  -7 2614.12 305.082   2
 -11   5  -7 2292.66 269.764   2
 -11  -5  -7 2377.16 332.701  12
 -11   5  -7 2457.51 290.442  13
 -11  -5  -7 2373.34 283.711   8
 -11   5  -6 4114.96 342.199   2
 -11  -5  -6 4112.54 373.350   2
 -11   5  -6 4001.17 363.667  13
 -11  -5  -6 4149.37 407.633  12
 -11  -5  -6 4434.96 371.630   8
 -11  -5  -5 14248.2 692.296   2
 -11   5  -5 14290.8 638.366   2
 -11   5  -5 12777.9 654.749  13
 -11  -5  -5 14408.1 741.887  12
 -11  -5  -5 14026.0 651.934   8
 -11  -5  -4 9088.50 531.839   2
 -11   5  -4 9199.92 480.746   2
 -11   5  -4 8003.02 425.436  12
 -11  -5  -4 9758.41 581.239  12
 -11  -5  -4 9513.68 514.235   8
 -11   5  -3 25081.2 839.790   2
 -11  -5  -3 27210.8 913.111   8
 -11   5  -3 24418.0 801.362  12
 -11  -5  -3 27438.6 1009.77  12
 -11  -5  -2 902.692 178.140   8
 -11   5  -2 308.713 93.9678   2
 -11  -5  -2 1184.79 245.318  12
 -11   5  -2 322.205 82.1858  12
 -11   5  -1 15567.0 587.873   2
 -11  -5  -1 16019.4 550.278  11
 -11  -5  -1 16156.7 657.526   8
 -11   5  -1 15961.2 505.226   8
 -11   5  -1 15242.9 583.358  12
 -11  -5  -1 15848.4 701.399  12
 -11  -5   0 5826.84 410.601  12
 -11   5   0 5824.62 339.857  12
 -11   5   0 6201.01 333.599   2
 -11  -5   0 6013.37 307.333  11
 -11  -5   0 6304.56 395.110   8
 -11   5   0 5625.38 290.113   8
 -11  -5   0 5697.87 254.623   6
 -11  -5   1 14330.1 645.450  12
 -11  -5   1 13295.5 487.000  11
 -11   5   1 12783.2 545.312  12
 -11   5   1 13240.9 1144.85   1
 -11  -5   1 13725.9 605.817   8
 -11   5   1 13835.4 529.488   8
 -11  -5   1 13660.0 440.600   6
 -11  -5   2 7489.31 449.186  12
 -11  -5   2 6843.76 333.523  11
 -11   5   2 6483.27 387.782  12
 -11   5   2 6109.37 738.610   1
 -11   5   2 6107.05 251.832   6
 -11  -5   2 6701.50 425.206   8
 -11   5   2 6172.81 399.642   8
 -11  -5   2 6983.82 304.241   6
 -11  -5   3 14595.5 655.765  12
 -11  -5   3 13951.7 515.363  11
 -11   5   3 12801.6 1021.20   1
 -11   5   3 13778.5 457.052   6
 -11  -5   3 15262.0 684.602   8
 -11  -5   3 13937.3 482.255   6
 -11  -5   4 15297.3 679.708  12
 -11   5   4 12570.5 433.314  11
 -11  -5   4 14198.8 532.458  11
 -11   5   4 12738.8 953.680   1
 -11  -5   4 16157.8 758.164   8
 -11  -5   4 13866.3 500.179   6
 -11   5   4 14745.2 501.550   6
 -11  -5   5 24765.7 784.714  11
 -11   5   5 25816.5 725.234  11
 -11  -5   5 25662.9 1080.11   8
 -11  -5   5 25359.7 760.942   6
 -11   5   5 25605.7 762.486   6
 -11  -5   6 5490.76 336.109  11
 -11   5   6 5549.96 310.480  11
 -11  -5   6 4935.37 493.642   8
 -11  -5   6 5483.48 320.586   6
 -11   5   6 5048.10 315.086   6
 -11  -5   7 16068.0 631.231  11
 -11   5   7 16811.0 616.683  11
 -11   5   7 16141.0 627.665   6
 -11  -5   7 16491.4 613.700   6
 -11   5   8 557.061 127.543  11
 -11  -5   8 442.461 118.823  11
 -11  -5   8 409.898 115.050   6
 -11   5   8 429.594 115.161   6
 -11   5   9 4417.46 342.686   6
 -11  -5   9 4166.19 332.290  11
 -11   5   9 4841.50 356.496  11
 -11  -5   9 4183.00 320.968   6
 -11   5  10 1465.51 213.240   6
 -11  -5  10 1780.78 232.684  11
 -11   5  10 1612.43 219.589  11
 -11  -5  10 1543.70 206.870   6
 -11   5  11 14414.3 693.632   6
 -11  -5  11 14963.0 702.985  11
 -11   5  11 15793.8 722.843  11
 -11  -5  11 14745.1 673.699   6
 -11  -5  12 2598.36 297.023  11
 -11   5  12 2897.50 313.189  11
 -11  -5  12 2767.53 293.091   6
 -11   5  12 2700.32 304.921   6
 -11  -5  13 5450.82 425.586  11
 -11   5  13 5320.55 433.310  11
 -11   5  13 5014.82 412.041   6
 -11  -5  13 5311.94 403.829   6
 -11   5  14 1507.54 226.332   6
 -11  -5  14 1721.68 229.651   6
 -11  -5  14 1653.41 231.696  11
 -11   5  14 2065.66 270.445  11
 -11  -7 -10 10928.7 749.180  12
 -11   7 -10 10029.5 573.337  13
 -11  -7 -10 9830.15 591.322   2
 -11   7 -10 10982.4 622.071   2
 -11  -7  -9 790.024 228.302  12
 -11   7  -9 791.468 174.320   2
 -11  -7  -9 629.671 166.041   2
 -11   7  -9 732.404 159.704  13
 -11  -7  -9 640.909 174.942   8
 -11  -7  -8 8782.71 560.425   2
 -11   7  -8 8643.54 533.625   2
 -11   7  -8 8785.26 552.259  13
 -11  -7  -8 8257.67 637.322  12
 -11  -7  -8 8485.89 574.971   8
 -11   7  -7 4983.14 387.572   2
 -11  -7  -7 4847.45 414.104   2
 -11  -7  -7 4744.76 417.786   8
 -11  -7  -7 5049.88 482.215  12
 -11   7  -7 4825.45 405.567  13
 -11  -7  -6 13403.3 693.019   2
 -11   7  -6 13015.0 626.456   2
 -11  -7  -6 13471.4 690.900   8
 -11   7  -6 12967.0 676.664  13
 -11  -7  -6 14058.0 777.400  12
 -11  -7  -6 12646.7 669.985   5
 -11   7  -5 6752.62 420.062   2
 -11  -7  -5 6679.96 473.283   2
 -11   7  -5 6385.18 461.901  13
 -11  -7  -5 7653.80 549.192  12
 -11  -7  -5 7281.44 478.651   8
 -11  -7  -4 4305.74 370.342   2
 -11   7  -4 4794.80 336.591   2
 -11  -7  -4 4275.29 358.618   8
 -11  -7  -4 4209.35 400.288  12
 -11   7  -4 3827.85 347.600  13
 -11   7  -3 1875.16 204.251   2
 -11  -7  -3 1904.89 247.305   8
 -11  -7  -3 1936.77 279.196  12
 -11   7  -2 4346.01 289.064   2
 -11  -7  -2 3856.23 333.679   8
 -11  -7  -2 4524.43 390.839  12
 -11   7  -1 10750.2 452.919   2
 -11  -7  -1 10618.7 584.249  12
 -11   7  -1 10380.9 442.043  12
 -11  -7  -1 11073.2 557.476   8
 -11  -7  -1 9919.17 451.997  11
 -11  -7   0 5088.19 307.223  11
 -11   7   0 5515.51 314.207  12
 -11  -7   0 5734.70 411.775  12
 -11   7   0 5542.92 296.257   2
 -11  -7   0 5902.76 397.386   8
 -11  -7   0 5807.93 281.357   6
 -11  -7   1 13848.2 522.268   3
 -11   7   1 15740.8 517.672   2
 -11  -7   1 15780.9 572.787  11
 -11   7   1 14198.5 566.753  12
 -11  -7   1 16306.0 693.662   8
 -11   7   1 14357.0 518.072   8
 -11  -7   1 15160.6 509.370   6
 -11  -7   1 16725.9 721.472  12
 -11  -7   2 13056.1 514.061  11
 -11  -7   2 12906.2 623.929  12
 -11   7   2 11900.9 557.475   8
 -11  -7   2 12871.1 614.623   8
 -11  -7   2 12176.5 458.816   6
 -11  -7   3 374.934 84.7929   6
 -11   7   3 453.560 82.4294   6
 -11   7   3 449.584 205.803   1
 -11  -7   3 388.231 143.172   8
 -11  -7   3 453.402 134.610  12
 -11  -7   3 362.961 94.6188  11
 -11  -7   4 60039.4 1477.61  11
 -11  -7   4 64101.0 1675.29  12
 -11  -7   4 61834.8 1444.09   6
 -11   7   4 61812.9 1423.03   6
 -11  -7   4 66974.2 1756.52   8
 -11   7   4 55719.2 2340.17   1
 -11   7   5 6350.26 350.631   6
 -11  -7   5 6725.42 361.040   6
 -11  -7   5 7157.86 510.270   8
 -11  -7   5 6513.75 375.928  11
 -11  -7   5 6564.31 447.895  12
 -11   7   5 6109.51 308.786  11
 -11   7   6 9714.33 468.421   6
 -11  -7   6 9479.56 452.433   6
 -11  -7   6 10851.4 677.005   8
 -11  -7   6 9432.99 559.410  12
 -11  -7   6 9501.50 476.041  11
 -11   7   6 9861.53 433.604  11
 -11   7   7 14980.0 625.238   6
 -11  -7   7 14882.3 604.639   6
 -11  -7   7 13844.2 835.302   8
 -11  -7   7 15264.2 637.476  11
 -11   7   7 15689.8 601.272  11
 -11   7   8 1206.26 187.729   6
 -11  -7   8 1415.04 190.906   6
 -11  -7   8 1391.95 197.740  11
 -11   7   8 1500.62 191.494  11
 -11  -7   8 1264.48 292.128   8
 -11   7   9 746.584 162.949   6
 -11  -7   9 763.177 153.056   6
 -11   7   9 781.172 155.356  11
 -11  -7   9 858.725 176.743  11
 -11  -7   9 626.777 238.863   8
 -11  -7  10 432.889 126.578   6
 -11   7  10 688.726 158.928   6
 -11   7  10 470.045 134.553  11
 -11  -7  10 407.703 129.416  11
 -11  -7  10 171.950 163.119   8
 -11   7  11 1306.19 211.545   6
 -11  -7  11 1237.13 194.567   6
 -11   7  11 1211.03 205.036  11
 -11  -7  11 1186.95 206.370  11
 -11   7  12 1321.91 220.188   6
 -11  -7  12 1493.38 211.899   6
 -11  -7  12 741.873 238.979   8
 -11   7  12 1568.75 236.262  11
 -11  -7  12 1388.25 217.799  11
 -11   7  13 2553.03 298.765   6
 -11  -7  13 1385.49 317.135   8
 -11  -7  13 2479.21 275.098   6
 -11  -7  13 2289.99 279.202  11
 -11   7  13 2279.13 284.184  11
 -11   9  -9 1475.20 227.045  13
 -11  -9  -9 1155.98 237.515   8
 -11  -9  -9 1177.66 202.870   2
 -11   9  -9 1302.28 217.822   2
 -11  -9  -9 1408.44 270.637  12
 -11  -9  -8 3608.53 434.357  12
 -11   9  -8 3497.69 354.868  13
 -11  -9  -8 3475.48 348.283   2
 -11   9  -8 3022.15 313.807   2
 -11  -9  -8 3545.04 394.029   8
 -11  -9  -7 6292.57 553.122  12
 -11   9  -7 6102.09 464.521  13
 -11  -9  -7 5587.02 475.035   8
 -11  -9  -7 5635.91 447.538   2
 -11   9  -7 6007.92 426.549   2
 -11  -9  -6 3555.11 413.016  12
 -11   9  -6 3552.65 358.826  13
 -11  -9  -6 4076.28 388.231   8
 -11   9  -6 4067.51 335.800   2
 -11  -9  -6 3733.45 362.820   2
 -11  -9  -6 3352.87 359.576   5
 -11   9  -5 2856.06 272.129   2
 -11  -9  -5 2317.02 285.974   2
 -11  -9  -5 3073.04 370.031  12
 -11   9  -5 2361.24 289.651  13
 -11  -9  -5 2766.82 313.733   8
 -11   9  -4 4585.86 324.880   2
 -11  -9  -4 4230.43 417.837  12
 -11   9  -4 4233.50 374.237  13
 -11  -9  -4 4477.75 382.916   8
 -11   9  -3 38860.6 1067.24   2
 -11  -9  -3 36624.3 1207.83   8
 -11  -9  -3 38319.0 1314.30  12
 -11   9  -3 34686.1 1183.80  13
 -11   9  -2 34652.6 951.905   2
 -11  -9  -2 33235.5 983.555  10
 -11  -9  -2 34665.7 1143.25   8
 -11   9  -2 31981.3 1097.42  13
 -11  -9  -2 34667.8 1213.07  12
 -11   9  -1 25425.5 746.214   2
 -11  -9  -1 25799.9 944.428   8
 -11  -9  -1 24592.7 971.640  12
 -11  -9  -1 25070.7 831.569  11
 -11  -9   0 8777.59 491.288   3
 -11  -9   0 10323.4 579.913  12
 -11  -9   0 10357.7 561.409   8
 -11  -9   0 9143.71 405.185   6
 -11  -9   0 9280.78 459.890  11
 -11  -9   1 2564.96 212.591   3
 -11  -9   1 2548.96 285.593  12
 -11  -9   1 2464.62 278.930   8
 -11  -9   1 2401.32 203.185   6
 -11   9   1 2553.90 208.859  12
 -11  -9   1 2691.45 241.766  11
 -11  -9   2 8941.42 397.296   3
 -11  -9   2 10148.2 559.872  12
 -11  -9   2 10412.8 560.599   8
 -11  -9   2 9701.21 431.665   6
 -11   9   2 9199.87 454.083  12
 -11  -9   2 10082.8 473.516  11
 -11  -9   3 8533.35 388.412   3
 -11  -9   3 9315.23 533.640  12
 -11  -9   3 9902.51 473.192  11
 -11  -9   3 9726.83 550.094   8
 -11  -9   3 9307.67 431.959   6
 -11  -9   4 977.767 147.049   6
 -11  -9   4 850.396 188.749   8
 -11  -9   4 747.246 108.631   3
 -11  -9   4 1346.10 214.781  12
 -11  -9   4 984.710 157.358  11
 -11  -9   5 20454.5 708.991   6
 -11  -9   5 21206.6 882.161   8
 -11  -9   5 20730.7 743.396  11
 -11  -9   5 20367.8 829.115  12
 -11  -9   6 6882.10 395.276   6
 -11   9   6 6416.46 345.479  11
 -11  -9   6 6729.10 412.322  11
 -11  -9   6 6368.12 450.760  12
 -11  -9   6 6734.07 497.757   8
 -11  -9   6 5377.44 339.175   3
 -11  -9   7 9535.65 491.521   6
 -11   9   7 9003.95 492.630   6
 -11  -9   7 10423.8 591.577  12
 -11  -9   7 10555.5 533.303  11
 -11   9   7 10107.5 476.727  11
 -11  -9   7 9416.85 626.361   8
 -11  -9   7 8132.38 448.045   3
 -11   9   8 11048.3 576.940   6
 -11  -9   8 11798.8 568.463   6
 -11  -9   8 11768.1 744.592   8
 -11  -9   8 11234.8 638.397  12
 -11  -9   8 11856.3 589.044  11
 -11   9   8 12489.8 568.202  11
 -11   9   9 23876.1 917.380   6
 -11  -9   9 23008.1 862.640   6
 -11  -9   9 23455.7 1124.31   8
 -11   9   9 25112.4 894.612  11
 -11  -9   9 23953.1 902.242  11
 -11  -9   9 24147.8 992.418  12
 -11   9  10 7459.18 497.265   6
 -11  -9  10 7894.04 482.290   6
 -11  -9  10 6988.42 613.809   8
 -11   9  10 7461.68 479.086  11
 -11  -9  10 7905.02 500.187  11
 -11   9  11 13311.8 689.762   6
 -11  -9  11 13074.3 648.890   6
 -11  -9  11 12180.5 644.176  11
 -11   9  11 12487.2 656.565  11
 -11  -9  11 11282.9 801.742   8
 -11  -9  12 955.197 186.411   6
 -11   9  12 1030.38 202.797   6
 -11  -9  12 727.463 240.653   8
 -11   9  12 932.892 190.945  11
 -11  -9  12 961.139 185.268  11
 -11   9  13 1975.38 272.476   6
 -11  -9  13 2094.53 255.635   6
 -11   9  13 1738.62 248.768  11
 -11  -9  13 1786.30 243.023  11
 -11  11  -9 14629.2 726.326  13
 -11 -11  -9 14513.9 900.133  12
 -11  11  -9 14132.0 700.696   2
 -11  11  -8 669.377 162.322  13
 -11 -11  -8 652.235 187.594   8
 -11  11  -8 520.735 138.407   2
 -11 -11  -8 679.377 151.285   2
 -11 -11  -8 542.887 200.364  12
 -11  11  -7 4029.98 383.497  13
 -11 -11  -7 3983.25 457.937  12
 -11 -11  -7 3438.28 391.920   8
 -11 -11  -7 3418.88 347.431   2
 -11  11  -7 3898.23 343.217   2
 -11  11  -6 4640.29 407.311  13
 -11 -11  -6 4259.30 459.044  12
 -11 -11  -6 4399.70 444.168   5
 -11 -11  -6 4412.92 421.306   8
 -11  11  -6 4486.50 353.329   2
 -11 -11  -6 4877.91 415.861   2
 -11  11  -5 819.472 191.822  13
 -11 -11  -5 589.853 165.509   5
 -11 -11  -5 738.322 193.840   8
 -11 -11  -5 691.264 203.116  12
 -11 -11  -5 640.179 168.840   2
 -11  11  -5 949.848 158.255   2
 -11  11  -4 7608.29 421.361   2
 -11  11  -4 7154.89 497.818  13
 -11 -11  -4 7622.63 571.687  12
 -11 -11  -4 7405.14 517.704   8
 -11  11  -3 3665.40 269.293   2
 -11 -11  -3 4017.86 403.495  12
 -11  11  -3 2905.75 313.138  13
 -11 -11  -3 3770.91 362.561   8
 -11 -11  -2 2436.70 241.613  10
 -11 -11  -2 3179.43 334.443   8
 -11  11  -2 2603.25 286.703  13
 -11 -11  -2 2563.68 329.315  12
 -11  11  -1 3585.64 327.861  13
 -11 -11  -1 3750.92 374.932  12
 -11 -11  -1 4308.78 377.628   8
 -11 -11  -1 3819.09 310.345  11
 -11 -11   0 18569.1 832.153  12
 -11  11   0 18317.3 763.363  13
 -11 -11   0 18355.4 794.041   8
 -11 -11   0 19062.3 772.504   3
 -11 -11   0 18474.1 725.533  11
 -11 -11   1 14501.3 601.486   3
 -11 -11   1 15112.3 725.619  12
 -11  11   1 14046.7 640.111  13
 -11 -11   1 15124.1 710.163   8
 -11 -11   1 15620.6 600.942   6
 -11 -11   1 16279.6 658.862  11
 -11 -11   2 6682.99 377.259   3
 -11 -11   2 7627.41 497.570  12
 -11  11   2 6714.62 412.938  13
 -11 -11   2 7980.94 497.053   8
 -11 -11   2 7465.52 402.140   6
 -11 -11   2 7659.46 436.458  11
 -11  11   3 25073.2 839.271  13
 -11 -11   3 28064.9 1007.64  12
 -11 -11   3 27296.7 991.801   8
 -11 -11   3 27274.6 856.397   6
 -11 -11   3 27769.3 905.505  11
 -11 -11   4 5828.60 429.628  12
 -11 -11   4 5774.79 436.565   8
 -11 -11   4 6536.00 385.810   6
 -11 -11   4 6140.97 399.502  11
 -11 -11   5 16767.2 745.661  12
 -11 -11   5 15813.1 756.016   8
 -11 -11   5 16342.7 681.999  11
 -11 -11   5 17210.1 663.365   6
 -11 -11   6 9461.28 510.570  11
 -11 -11   6 9125.04 537.488  12
 -11 -11   6 8950.81 567.590   8
 -11 -11   6 7349.50 429.714   3
 -11 -11   6 8397.02 466.104   6
 -11 -11   7 6553.97 459.687  12
 -11 -11   7 6273.58 426.392  11
 -11 -11   7 6379.96 414.917   6
 -11 -11   7 6699.58 500.514   8
 -11 -11   7 5737.47 390.912   3
 -11 -11   8 1900.91 248.963  11
 -11 -11   8 1878.90 253.245  12
 -11 -11   8 1940.10 237.907   6
 -11  11   8 2093.74 255.079   6
 -11 -11   8 2411.85 317.888   8
 -11 -11   8 1812.68 230.013   3
 -11 -11   9 662.174 158.179   6
 -11  11   9 679.760 169.527   6
 -11 -11   9 565.656 167.869   8
 -11 -11   9 615.769 156.631  11
 -11  11  10 1048.95 205.456   6
 -11 -11  10 1629.79 231.787   6
 -11 -11  10 1204.12 203.607  11
 -11  11  10 1670.85 227.806  11
 -11 -11  10 1806.37 289.350   8
 -11 -11  11 250.467 108.382   6
 -11  11  11 74.8260 88.6226   6
 -11 -11  11 79.7310 86.2279   8
 -11  11  11 308.229 125.874  11
 -11 -11  11 158.376 105.311  11
 -11  11  12 3159.54 341.236   6
 -11 -11  12 3163.78 323.729  11
 -11  11  12 3045.91 320.178  11
 -11 -11  12 3091.12 312.734   6
 -11 -13  -8 198.719 125.734  12
 -11 -13  -8 21.4515 98.6276   8
 -11  13  -7 5104.77 422.643  13
 -11 -13  -7 5309.88 530.263  12
 -11 -13  -7 4766.32 464.494   8
 -11 -13  -7 4143.05 379.572   2
 -11 -13  -7 3949.63 455.790   5
 -11  13  -6 7658.01 535.771  13
 -11 -13  -6 7970.85 633.106  12
 -11 -13  -6 7673.90 627.612   5
 -11 -13  -6 8670.91 611.661   8
 -11 -13  -6 6944.39 508.478   2
 -11  13  -5 387.540 142.286  13
 -11 -13  -5 495.236 160.478   5
 -11 -13  -5 462.389 178.787  12
 -11 -13  -5 290.245 141.560   8
 -11 -13  -5 476.146 136.293   2
 -11 -13  -4 6656.50 514.438   8
 -11 -13  -4 6533.40 542.915  12
 -11  13  -4 6542.76 479.388  13
 -11 -13  -4 6477.56 562.797   5
 -11  13  -3 769.256 171.049  13
 -11 -13  -3 1176.01 227.127   8
 -11 -13  -3 984.823 223.165  12
 -11 -13  -2 28039.5 998.027  10
 -11 -13  -2 26562.0 1050.57   8
 -11 -13  -2 27170.4 1118.74  12
 -11  13  -2 27354.6 1016.92  13
 -11 -13  -1 7918.82 485.430  11
 -11 -13  -1 7692.61 547.792  12
 -11  13  -1 7488.62 482.829  13
 -11 -13  -1 8217.70 506.784  10
 -11 -13  -1 8010.10 532.639   8
 -11 -13  -1 6467.28 532.089   3
 -11 -13   0 9168.66 588.030  12
 -11  13   0 8674.87 507.625  13
 -11 -13   0 8171.43 535.186   8
 -11 -13   0 8966.88 531.951   3
 -11 -13   0 8293.09 496.884  11
 -11 -13   1 2526.50 251.297   3
 -11 -13   1 1903.44 272.641  12
 -11  13   1 2312.48 248.335  13
 -11 -13   1 2318.17 284.466   8
 -11 -13   1 2065.54 225.342   6
 -11 -13   1 2434.48 268.882  11
 -11 -13   2 12011.5 592.295  11
 -11 -13   2 11998.6 641.970  12
 -11  13   2 11663.3 548.820  13
 -11 -13   2 10838.5 609.590   8
 -11 -13   2 10984.6 532.612   6
 -11 -13   3 1637.66 227.184  11
 -11 -13   3 2028.64 262.300  12
 -11 -13   3 1387.26 188.780   3
 -11 -13   3 2071.90 267.462   8
 -11 -13   3 1980.87 228.711   6
 -11 -13   4 9723.68 566.228  12
 -11 -13   4 10547.1 598.753   8
 -11 -13   4 10204.8 522.784   6
 -11 -13   4 10767.2 562.529  11
 -11 -13   5 4745.95 356.910   3
 -11 -13   5 5954.43 436.506  12
 -11 -13   5 6142.90 461.704   8
 -11 -13   5 6637.95 422.355   6
 -11 -13   5 6402.19 435.527  11
 -11 -13   6 4408.73 349.223   3
 -11 -13   6 5903.28 431.851  12
 -11 -13   6 5620.66 444.569   8
 -11 -13   6 4972.88 388.806  11
 -11 -13   6 5307.25 387.750   6
 -11 -13   7 5512.23 416.505  11
 -11 -13   7 5851.36 457.658   8
 -11 -13   7 5054.80 384.174   3
 -11 -13   7 5125.23 390.964   6
 -11 -13   8 6127.77 442.953  11
 -11 -13   8 6007.50 428.693   6
 -11 -13   8 6323.19 484.002   8
 -11 -13   8 5678.65 418.519   3
 -11 -13   9 324.838 115.095   6
 -11  13   9 277.491 119.792   6
 -11 -13   9 470.216 147.912   8
 -11 -13   9 376.984 133.034  11
 -11  13  10 11915.1 676.506   6
 -11 -13  10 12222.5 642.088   6
 -11 -13  10 11765.4 644.664  11
 -11  13  11 366.710 143.250   6
 -11 -13  11 341.774 108.361   6
 -11 -13  11 262.609 113.256  11
 -11 -15  -7 4431.16 498.561   5
 -11  15  -7 4590.93 399.605  13
 -11 -15  -7 5052.12 516.484  12
 -11 -15  -7 5509.59 504.893   8
 -11 -15  -6 2965.98 404.163   5
 -11 -15  -6 3381.17 393.215   8
 -11  15  -6 3527.92 352.473  13
 -11 -15  -6 3130.86 400.765  12
 -11  15  -5 131.391 97.9430  13
 -11 -15  -5-219.694 111.417   5
 -11 -15  -5 68.5150 125.460  12
 -11 -15  -5 102.159 130.409   8
 -11 -15  -5 10.6380 44.6064   2
 -11  15  -4 11765.8 650.833  13
 -11 -15  -4 13240.0 789.170  12
 -11 -15  -4 12416.7 727.605   8
 -11 -15  -4 12118.9 683.739   2
 -11 -15  -4 12414.7 826.816   5
 -11 -15  -3 6502.05 511.194   8
 -11 -15  -3 6232.49 528.393  12
 -11  15  -3 6317.10 464.156  13
 -11 -15  -3 6356.77 590.064   5
 -11  15  -2 172.628 98.3993  13
 -11 -15  -2 506.388 172.166   8
 -11 -15  -2 486.011 179.476  12
 -11 -15  -1 324.420 141.033  12
 -11  15  -1 341.614 119.052  13
 -11 -15  -1 373.505 130.756  10
 -11 -15  -1 443.823 154.040   8
 -11 -15  -1 402.132 131.150   3
 -11 -15   0 6392.04 461.990  11
 -11  15   0 7130.32 454.171  13
 -11 -15   0 6766.21 514.654  12
 -11 -15   0 6686.58 506.049  10
 -11 -15   0 6802.63 503.196   8
 -11 -15   0 6720.13 500.900   3
 -11 -15   1 10222.2 582.076  11
 -11 -15   1 10963.1 641.236  12
 -11  15   1 9695.25 510.488  13
 -11 -15   1 9931.19 633.167  10
 -11 -15   1 9948.52 604.746   8
 -11 -15   1 8387.00 521.237   3
 -11 -15   2 9543.18 542.747   3
 -11 -15   2 11576.6 645.742  12
 -11 -15   2 11824.2 650.804   8
 -11 -15   2 10844.4 568.068   6
 -11 -15   2 11549.0 617.700  11
 -11 -15   3 24460.7 952.398  12
 -11 -15   3 22572.6 928.704   8
 -11 -15   3 21370.3 839.751   6
 -11 -15   3 22517.0 896.173  11
 -11 -15   4 7695.32 482.556   6
 -11 -15   4 8930.23 555.777   8
 -11 -15   4 8356.04 521.139  11
 -11 -15   5 14651.0 689.623   6
 -11 -15   5 16223.3 765.489   8
 -11 -15   5 14922.4 717.347  11
 -11 -15   6 4504.96 376.055   6
 -11 -15   6 4872.89 400.761  11
 -11 -15   6 5212.75 424.326   8
 -11 -15   6 4302.51 366.316   3
 -11 -15   7 68.9870 93.4432   6
 -11 -15   7 200.934 96.1030   8
 -11 -15   7 16.7964 54.6378   3
 -11 -15   7 253.724 109.441  11
 -11 -15   8 4272.55 382.805  11
 -11 -15   8 3972.02 368.616   6
 -11 -15   9 1481.38 225.898   6
 -11 -15   9 1308.82 220.438  11
 -11  15  10 3321.23 359.229   6
 -11 -15  10 3544.39 350.335  11
 -11 -15  10 3635.51 346.104   6
 -11 -17  -6 2272.22 347.600  12
 -11 -17  -6 3032.82 370.197   8
 -11  17  -6 2399.43 283.734  13
 -11 -17  -6 2346.27 376.493   5
 -11 -17  -5 2190.89 336.770  12
 -11 -17  -5 2646.66 339.842   8
 -11  17  -5 2528.22 293.163  13
 -11 -17  -5 2349.78 379.620   5
 -11 -17  -4 1876.34 312.106  12
 -11 -17  -4 2043.74 358.192   5
 -11  17  -4 1743.19 246.165  13
 -11 -17  -4 1736.52 280.471   8
 -11 -17  -3 17029.8 1025.70   5
 -11  17  -3 17054.4 785.898  13
 -11 -17  -3 16209.5 891.122  12
 -11 -17  -3 17409.7 876.958   8
 -11 -17  -2 5818.97 577.584   5
 -11 -17  -2 5473.55 469.321   8
 -11  17  -2 6271.14 448.113  13
 -11 -17  -2 6263.77 525.683  12
 -11 -17  -1 6601.72 524.475  12
 -11  17  -1 7602.95 482.440  13
 -11 -17  -1 7075.44 545.684  10
 -11 -17  -1 7497.94 543.837   8
 -11 -17  -1 6068.17 611.045   3
 -11 -17   0 510.004 174.161  10
 -11 -17   0 427.808 135.224   3
 -11 -17   0 423.643 148.939   8
 -11 -17   0 436.782 153.637  11
 -11 -17   0 634.074 177.540  12
 -11 -17   1 3529.84 360.992  11
 -11 -17   1 3422.13 352.977  12
 -11 -17   1 3189.82 373.488  10
 -11 -17   1 3547.03 367.224   8
 -11 -17   1 2993.72 333.226   3
 -11 -17   2 1509.77 241.240  11
 -11 -17   2 1512.21 271.806  10
 -11 -17   2 1637.96 247.796   8
 -11 -17   2 1131.02 200.572   3
 -11 -17   3 249.570 120.110  11
 -11 -17   3 413.647 130.118   6
 -11 -17   3 232.212 136.638  10
 -11 -17   3 287.193 125.683   8
 -11 -17   3 360.147 120.448   3
 -11 -17   4 1114.75 210.146   6
 -11 -17   4 982.699 195.101   8
 -11 -17   4 1002.22 178.341   3
 -11 -17   4 869.881 188.772  11
 -11 -17   5 6115.97 451.764   6
 -11 -17   5 5935.17 455.488  11
 -11 -17   5 5737.30 443.023   8
 -11 -17   5 4871.82 402.873   3
 -11 -17   6 436.825 138.062   6
 -11 -17   6 254.467 124.348  11
 -11 -17   6 379.736 124.866   3
 -11 -17   7 5679.99 441.106   6
 -11 -17   7 4672.07 401.492   3
 -11 -17   7 5738.09 453.411  11
 -11 -17   8 3591.61 360.859  11
 -11 -17   8 3493.34 348.284   6
 -11 -17   9 5879.42 460.945  11
 -11 -17   9 6851.08 486.775   6
 -11 -19  -4 6230.57 630.774   5
 -11  19  -4 6686.00 467.747  13
 -11 -19  -4 6391.52 529.512   8
 -11 -19  -3 3624.61 478.380   5
 -11  19  -3 3502.39 329.244  13
 -11 -19  -3 4115.81 418.108   8
 -11 -19  -2 261.334 117.342   8
 -11 -19  -2 345.132 177.908   5
 -11 -19  -1 6689.89 629.932   5
 -11 -19  -1 6046.85 488.030   8
 -11 -19  -1 4315.34 565.915   3
 -11 -19  -1 5224.58 494.116  10
 -11 -19   0 4322.94 512.922   5
 -11 -19   0 4817.76 473.060  10
 -11 -19   0 4261.16 406.463   8
 -11 -19   0 4658.13 497.720   3
 -11 -19   1 2749.33 327.791  11
 -11 -19   1 2711.70 395.724   5
 -11 -19   1 2620.04 356.744  10
 -11 -19   1 2555.15 304.708   8
 -11 -19   1 1686.85 269.908   3
 -11 -19   2 12285.9 698.622  11
 -11 -19   2 11302.7 801.756   5
 -11 -19   2 12575.1 805.583  10
 -11 -19   2 11209.8 652.450   8
 -11 -19   3 139.353 129.883  10
 -11 -19   3-58.9092 97.3349  11
 -11 -19   3-166.746 101.485   3
 -11 -19   4 8558.91 578.182  11
 -11 -19   4 9113.22 693.411  10
 -11 -19   4 6974.30 505.762   3
 -11 -19   4 9046.75 571.500   6
 -11 -19   5 1455.37 281.446  10
 -11 -19   5 1153.88 210.118   6
 -11 -19   5 1087.08 198.386   3
 -11 -19   5 1253.68 220.031  11
 -11 -19   6 3494.93 431.327  10
 -11 -19   6 3562.03 362.675  11
 -11 -19   6 3388.93 349.698   6
 -11 -19   7 312.058 131.396  11
 -11 -19   7 431.824 176.649  10
 -11 -19   7 221.331 130.837   6
 -11 -21  -1 2125.20 367.651   5
 -11 -21   0 2791.90 377.355  10
 -11 -21   0 2013.49 367.276   3
 -11 -21   0 3358.64 457.691   5
 -11 -21   1 2870.76 386.007  10
 -11 -21   1 2709.95 401.213   5
 -11 -21   1 2142.92 331.789   3
 -11 -21   2 4736.38 510.217  10
 -11 -21   2 3904.11 478.711   5
 -11 -21   2 4625.38 424.485  11
 -11 -21   3 1878.55 316.171  10
 -11 -21   3 1768.73 322.359   5
 -11 -21   3 1232.38 222.947   3
 -11 -21   3 2012.85 278.976  11
 -11 -21   4 1977.83 343.409  10
 -11 -21   4 2261.54 296.065  11
 -11 -21   4 1888.09 314.243   5
 -10   0 -11 73.4805 78.5365   2
 -10   0 -10 17211.3 788.201   2
 -10   0 -10 15294.2 806.487  12
 -10   0  -9-37.0057 104.157   2
 -10   0  -9 26.7374 108.669  12
 -10   0  -9 50.7487 64.6776  13
 -10   0  -8 1575.35 228.736   2
 -10   0  -8 1792.49 254.648  12
 -10   0  -8 1877.79 229.061  13
 -10   0  -7 31.5774 100.479   2
 -10   0  -7 141.748 118.062  12
 -10   0  -7-19.9996 86.3241  13
 -10   0  -7 40.1306 61.0555   8
 -10   0  -6 14815.7 664.589   2
 -10   0  -6 15768.2 692.586  12
 -10   0  -5 30.6976 51.3763   8
 -10   0  -5 60.9666 98.9158   2
 -10   0  -5 71.7388 94.8092  12
 -10   0  -4 35608.7 1075.20   2
 -10   0  -4 34879.5 961.036   8
 -10   0  -4 35127.3 1077.52  12
 -10   0  -3 10.4228 80.3972   2
 -10   0  -3 47.7432 66.9154  12
 -10   0  -2 27217.8 791.968   8
 -10   0  -2 28105.8 876.517  12
 -10   0  -1-3.03588 50.2532   8
 -10   0  -1 59.4234 90.9920   1
 -10   0  -1 51.7212 67.5615  12
 -10   0   0 77253.0 1693.39  12
 -10   0   0 72267.6 1399.04  11
 -10   0   0 78156.4 2788.62   1
 -10   0   0 75756.1 1630.12   8
 -10   0   1 57.9743 24.6373   6
 -10   0   1 0.19940 47.8228   8
 -10   0   1 34.8362 63.6097  12
 -10   0   1 43.6028 26.7339  11
 -10   0   1 6.47790 59.5259   1
 -10   0   2 109942. 2329.59  12
 -10   0   2 106707. 2035.44  11
 -10   0   2 107991. 2388.97   8
 -10   0   2 105110. 2007.96   6
 -10   0   3 108.159 91.6756   8
 -10   0   3 32.8065 32.2537  11
 -10   0   4 5278.51 261.910  11
 -10   0   4 5124.14 257.057   6
 -10   0   5-27.6579 37.2453  11
 -10   0   5 4.60878 41.0847   6
 -10   0   6 22251.6 705.463  11
 -10   0   6 23309.9 707.819   6
 -10   0   7 42.3794 64.7582  11
 -10   0   7-40.3697 70.6715   6
 -10   0   8 73638.0 1724.12  11
 -10   0   8 71324.0 1700.61   6
 -10   0   9 68.6882 75.2118  11
 -10   0   9-74.9886 93.1971   6
 -10   0  10 1710.49 220.549  11
 -10   0  10 1514.80 202.925   6
 -10   0  11-23.8962 99.6431  11
 -10   0  11 24.9487 85.3959   6
 -10   0  12 17388.0 774.254  11
 -10   0  12 17064.1 748.087   6
 -10   0  13 190.980 111.209  11
 -10   0  13-11.9057 71.9493   6
 -10   0  14 13636.9 675.304   6
 -10   0  14 13989.3 715.631  11
 -10   2 -11 5101.04 416.464   2
 -10  -2 -11 5386.86 428.291   2
 -10  -2 -11 4254.63 439.502  12
 -10   2 -10 1821.97 252.821   2
 -10  -2 -10 1590.40 236.551   2
 -10  -2 -10 1635.35 280.151  12
 -10   2 -10 1487.31 198.070  13
 -10   2  -9 3752.78 354.448   2
 -10  -2  -9 3879.51 357.711   2
 -10  -2  -9 4163.92 413.106  12
 -10   2  -9 3330.82 313.270  13
 -10   2  -8 570.354 151.736   2
 -10  -2  -8 523.574 148.983   2
 -10   2  -8 628.740 158.327  12
 -10  -2  -8 760.738 189.852  12
 -10   2  -8 589.131 140.990  13
 -10  -2  -8 691.652 138.198  13
 -10  -2  -8 719.202 163.196   8
 -10   2  -7 24326.9 901.464   2
 -10  -2  -7 23434.9 898.512   2
 -10   2  -7 22750.4 879.550  13
 -10   2  -7 24366.0 904.992  12
 -10  -2  -7 23588.6 966.307  12
 -10  -2  -7 23496.8 851.652  13
 -10  -2  -7 24017.2 866.929   8
 -10  -2  -6 11921.4 596.215   2
 -10   2  -6 11816.4 578.664   2
 -10   2  -6 11670.4 570.457  12
 -10   2  -6 10499.6 557.501  13
 -10  -2  -6 11031.5 604.697  12
 -10  -2  -6 11257.4 538.183   8
 -10   2  -5 10054.2 515.683   2
 -10  -2  -5 10558.6 544.690   2
 -10  -2  -5 10940.4 577.337  12
 -10   2  -5 9786.97 501.085  12
 -10  -2  -5 10324.1 490.755   8
 -10   2  -5 10004.4 430.273   8
 -10  -2  -4 18092.1 720.158   2
 -10   2  -4 17553.4 684.009   2
 -10  -2  -4 17148.1 719.753  12
 -10   2  -4 17457.7 671.217  12
 -10   2  -4 17677.9 578.570   8
 -10  -2  -4 17253.6 643.865   8
 -10   2  -3 11348.1 513.340   2
 -10   2  -3 11647.1 516.259  12
 -10  -2  -3 11355.1 552.512  12
 -10  -2  -3 11045.4 487.443   8
 -10   2  -3 11584.1 440.350   8
 -10   2  -2 5326.15 328.473   2
 -10   2  -2 5548.88 282.302   8
 -10  -2  -2 5297.23 317.978   8
 -10  -2  -2 5688.22 366.948  12
 -10   2  -2 5303.66 324.291  12
 -10   2  -1 2771.42 503.821   1
 -10  -2  -1 2427.65 156.363  11
 -10  -2  -1 2616.88 220.552   8
 -10   2  -1 2272.26 180.118   8
 -10  -2  -1 2678.25 246.008  12
 -10   2  -1 2320.58 209.567  12
 -10  -2   0 3651.47 283.252  12
 -10  -2   0 3580.52 189.154  11
 -10   2   0 3334.73 249.430  12
 -10  -2   0 3522.40 258.038   8
 -10   2   0 3287.57 227.055   8
 -10  -2   0 3275.75 149.832   6
 -10   2   0 3768.88 569.264   1
 -10  -2   1 9768.12 341.472  11
 -10   2   1 9233.07 272.596  11
 -10  -2   1 10000.2 474.201  12
 -10   2   1 9203.60 438.861  12
 -10  -2   1 10320.1 467.951   8
 -10   2   1 9659.94 437.538   8
 -10   2   1 9083.70 264.638   6
 -10  -2   1 9572.17 303.322   6
 -10   2   1 9425.73 846.004   1
 -10  -2   2 11367.3 521.867  12
 -10   2   2 11430.9 341.392  11
 -10  -2   2 11351.2 389.141  11
 -10   2   2 11265.7 564.373   8
 -10  -2   2 11408.3 535.677   8
 -10   2   2 12000.9 355.659   6
 -10  -2   2 11470.2 364.762   6
 -10   2   2 11061.6 870.439   1
 -10  -2   3 29170.3 743.133  11
 -10   2   3 27521.1 683.262  11
 -10   2   3 27415.5 1326.70   1
 -10  -2   3 27996.1 1007.97   8
 -10  -2   3 28815.0 715.144   6
 -10   2   3 27622.9 703.809   6
 -10   2   4 191.006 58.4216   6
 -10  -2   4 114.721 45.9799   6
 -10   2   4 99.6234 91.5440   1
 -10  -2   4-43.8918 135.181   8
 -10  -2   4 162.260 58.9607  11
 -10   2   4 166.266 63.0718  11
 -10   2   5 27582.7 763.807   6
 -10  -2   5 26736.1 767.427  11
 -10   2   5 26743.0 746.808  11
 -10  -2   5 26630.9 751.298   6
 -10   2   6 12181.7 488.703   6
 -10  -2   6 13169.0 509.556  11
 -10   2   6 13016.2 498.437  11
 -10  -2   6 13021.7 494.733   6
 -10   2   7 10481.0 464.308   6
 -10  -2   7 10321.4 464.894  11
 -10   2   7 10013.6 457.773  11
 -10  -2   7 9999.14 448.762   6
 -10   2   8 8973.29 448.967   6
 -10  -2   8 9062.89 454.649  11
 -10   2   8 9112.63 457.243  11
 -10  -2   8 8683.03 437.679   6
 -10   2   9 26526.2 892.263   6
 -10  -2   9 28124.7 918.356  11
 -10   2   9 28154.7 919.448  11
 -10  -2   9 26131.4 875.190   6
 -10  -2  10 8933.73 497.326  11
 -10   2  10 9642.10 518.275  11
 -10   2  10 8754.28 490.117   6
 -10  -2  10 8755.22 477.858   6
 -10  -2  11 7583.97 479.712  11
 -10   2  11 8089.50 497.255  11
 -10  -2  11 7706.30 461.857   6
 -10   2  11 7703.51 474.752   6
 -10   2  12 434.353 138.419  11
 -10  -2  12 431.848 140.349  11
 -10   2  12 395.244 123.760   6
 -10  -2  12 558.266 144.610   6
 -10   2  13 1396.04 218.759   6
 -10   2  13 1603.10 238.522  11
 -10  -2  13 1568.97 228.228  11
 -10  -2  13 1819.78 236.936   6
 -10   2  14 1798.11 255.120  11
 -10  -2  14 1432.04 223.442  11
 -10  -2  14 1549.13 221.734   6
 -10   2  14 1930.90 248.163   6
 -10   4 -11 1150.69 202.249   2
 -10  -4 -11 1060.98 192.778   2
 -10  -4 -11 775.021 222.478  12
 -10   4 -10 2951.90 318.924   2
 -10  -4 -10 2585.36 295.727   2
 -10   4 -10 2313.15 261.777  13
 -10  -4 -10 2744.18 366.452  12
 -10   4  -9 993.880 198.297   2
 -10  -4  -9 1135.79 205.824   2
 -10   4  -9 1340.41 204.024  13
 -10  -4  -9 1312.78 255.787  12
 -10  -4  -8 2821.68 305.659   2
 -10   4  -8 2948.95 302.040   2
 -10   4  -8 2531.29 280.317  13
 -10  -4  -8 2516.27 332.989  12
 -10  -4  -8 2650.65 299.344   8
 -10  -4  -7 9410.24 543.812   2
 -10   4  -7 8505.60 494.464   2
 -10  -4  -7 8711.87 578.234  12
 -10   4  -7 8966.18 527.763  13
 -10  -4  -7 8309.68 458.429  13
 -10  -4  -7 9533.63 534.858   8
 -10   4  -6 4137.38 332.890   2
 -10  -4  -6 4061.65 352.246   2
 -10  -4  -6 4508.05 352.314   8
 -10   4  -6 3651.21 295.403  12
 -10   4  -6 3723.37 330.848  13
 -10  -4  -6 4144.47 388.916  12
 -10  -4  -5 1754.45 231.859   2
 -10   4  -5 1502.32 197.259   2
 -10   4  -5 1257.40 197.893  13
 -10   4  -5 1425.73 173.839  12
 -10  -4  -5 1764.85 213.540   8
 -10  -4  -5 1633.92 247.690  12
 -10  -4  -4 7574.09 458.192   2
 -10   4  -4 7512.96 419.767   2
 -10  -4  -4 7508.23 479.249  12
 -10   4  -4 6890.31 379.710  12
 -10  -4  -4 7724.53 427.162   8
 -10   4  -3 8198.88 419.362   2
 -10  -4  -3 7998.08 476.963  12
 -10   4  -3 7846.15 395.256  12
 -10   4  -3 7800.61 319.112   8
 -10  -4  -3 8423.42 437.253   8
 -10   4  -2 14788.5 566.722   2
 -10   4  -2 13715.4 458.681   8
 -10  -4  -2 15745.9 607.011   8
 -10   4  -2 15136.4 555.403  12
 -10  -4  -2 16682.5 676.509  12
 -10   4  -1 25393.8 770.260   2
 -10   4  -1 25476.5 774.035  12
 -10  -4  -1 26349.0 879.298  12
 -10  -4  -1 26894.8 833.100   8
 -10   4  -1 25262.7 689.287   8
 -10  -4  -1 25989.2 703.680  11
 -10   4   0 3615.53 252.565  12
 -10  -4   0 3962.69 222.883  11
 -10  -4   0 3873.67 304.561  12
 -10   4   0 4098.80 609.882   1
 -10  -4   0 4079.97 289.765   8
 -10   4   0 3803.09 231.903   8
 -10  -4   0 3802.79 185.534   6
 -10  -4   1 11815.3 359.855   6
 -10   4   1 10093.4 284.300   6
 -10   4   1 11078.8 467.446  12
 -10  -4   1 11928.8 405.621  11
 -10  -4   1 11601.5 525.196  12
 -10   4   1 11630.9 982.016   1
 -10   4   1 11940.5 467.078   8
 -10  -4   1 11917.1 517.530   8
 -10   4   2 29870.2 668.403  11
 -10  -4   2 34814.4 1010.98  12
 -10  -4   2 32780.0 822.648  11
 -10   4   2 30725.8 1561.91   1
 -10   4   2 31123.6 732.347   6
 -10   4   2 26433.3 967.907   8
 -10  -4   2 34648.0 1016.48   8
 -10  -4   2 34043.7 784.002   6
 -10  -4   3 1462.35 195.973  12
 -10  -4   3 1507.46 145.896  11
 -10   4   3 1228.59 102.646  11
 -10   4   3 1568.06 312.901   1
 -10   4   3 1324.08 120.202   6
 -10  -4   3 1228.11 203.082   8
 -10  -4   3 1218.20 120.718   6
 -10  -4   4 20588.0 608.078   6
 -10   4   4 19632.6 567.207  11
 -10  -4   4 20580.3 634.375  11
 -10   4   4 18923.1 1064.69   1
 -10   4   4 20499.0 609.411   6
 -10  -4   4 21337.8 903.011   8
 -10  -4   4 19205.9 514.119   3
 -10  -4   5 6192.14 307.430   6
 -10  -4   5 5883.27 316.408  11
 -10   4   5 5667.40 286.721  11
 -10   4   5 5681.59 508.007   1
 -10   4   5 5766.85 304.489   6
 -10  -4   5 4655.73 240.526   3
 -10  -4   6 6764.87 359.468  11
 -10   4   6 6701.54 343.499  11
 -10  -4   6 6226.52 321.860   3
 -10  -4   6 6102.08 329.354   6
 -10   4   6 6797.81 354.619   6
 -10  -4   7 5929.31 350.288  11
 -10   4   7 5120.50 317.308  11
 -10  -4   7 4638.43 310.679   3
 -10  -4   7 5583.39 327.922   6
 -10   4   7 5048.59 321.924   6
 -10  -4   8 28204.3 892.031  11
 -10   4   8 28161.4 886.448  11
 -10  -4   8 27428.1 859.570   6
 -10   4   8 27052.4 877.718   6
 -10   4   9 8062.75 452.284  11
 -10  -4   9 7376.45 435.430  11
 -10   4   9 7959.75 449.828   6
 -10  -4   9 6474.37 440.780   3
 -10  -4   9 7393.99 418.434   6
 -10  -4  10 1274.25 190.751   6
 -10   4  10 1299.49 199.491   6
 -10  -4  10 1183.49 199.214   3
 -10  -4  10 1458.91 207.492  11
 -10   4  10 1555.05 216.355  11
 -10  -4  11 10174.8 555.538  11
 -10   4  11 10727.9 580.482  11
 -10  -4  11 9040.11 583.811   3
 -10   4  11 10496.6 568.690   6
 -10  -4  11 9544.81 521.392   6
 -10   4  12 1282.69 220.498  11
 -10  -4  12 1511.83 222.661  11
 -10   4  12 1490.33 224.774   6
 -10  -4  12 1239.42 199.089   6
 -10   4  13 1864.59 254.493   6
 -10  -4  13 1586.07 223.655   6
 -10  -4  13 1718.95 238.099  11
 -10   4  13 1761.21 256.991  11
 -10  -4  14 7107.03 471.773   6
 -10   4  14 7616.95 507.587   6
 -10  -4  14 7558.57 507.108  11
 -10   4  14 7530.25 520.258  11
 -10  -6 -11 2383.48 354.122  12
 -10   6 -10 4061.94 353.005  13
 -10  -6 -10 4601.50 475.491  12
 -10  -6 -10 3836.81 362.077   2
 -10   6 -10 4057.09 368.377   2
 -10  -6  -9 6891.75 573.772  12
 -10   6  -9 6672.54 459.235  13
 -10   6  -9 8165.09 517.056   2
 -10  -6  -9 7480.85 497.063   2
 -10  -6  -8 5045.26 420.631   8
 -10   6  -8 5062.90 401.125  13
 -10  -6  -8 4517.72 451.718  12
 -10  -6  -8 5036.02 403.809   2
 -10   6  -8 4474.08 371.926   2
 -10  -6  -7 302.117 155.140  12
 -10   6  -7 306.289 116.820   2
 -10  -6  -7 261.469 115.561   2
 -10  -6  -7 185.226 112.279   8
 -10   6  -7 218.852 102.354  13
 -10  -6  -6 4397.66 367.001   2
 -10   6  -6 4640.40 349.327   2
 -10  -6  -6 4537.98 368.794   8
 -10   6  -6 4221.31 358.640  13
 -10  -6  -6 4630.65 420.126  12
 -10  -6  -6 4942.30 376.395   5
 -10  -6  -5 10180.8 542.391   8
 -10  -6  -5 11266.8 634.121  12
 -10   6  -5 10104.3 557.611  13
 -10   6  -5 10216.7 506.236   2
 -10  -6  -5 9943.96 550.742   2
 -10  -6  -4 21000.0 778.681   8
 -10  -6  -4 20703.5 855.337  12
 -10   6  -4 18976.1 701.534   2
 -10  -6  -3 30495.3 976.800   8
 -10  -6  -3 31474.5 1069.09  12
 -10   6  -3 29009.2 834.700  12
 -10   6  -3 30955.1 906.198   2
 -10  -6  -2 3622.98 292.078   8
 -10  -6  -2 3746.16 327.215  12
 -10   6  -2 3717.07 241.478  12
 -10   6  -2 3567.13 253.178   2
 -10  -6  -1 3588.29 238.947  11
 -10   6  -1 3356.27 234.602   2
 -10  -6  -1 3845.99 295.217   8
 -10   6  -1 3101.87 221.392  12
 -10  -6  -1 3572.88 313.557  12
 -10  -6   0 423.393 91.7679  11
 -10  -6   0 586.860 146.596  12
 -10   6   0 528.259 100.397  12
 -10   6   0 572.266 91.8830   2
 -10  -6   0 554.820 79.5327   6
 -10  -6   0 476.358 123.086   8
 -10   6   0 490.106 75.8263   8
 -10  -6   0 364.985 95.5503   3
 -10  -6   1 6417.30 280.657   3
 -10  -6   1 6191.58 392.859  12
 -10  -6   1 5439.90 292.936  11
 -10   6   1 5401.10 313.481  12
 -10   6   1 5848.78 734.923   1
 -10   6   1 5634.01 278.297   2
 -10   6   1 5621.99 305.641   8
 -10  -6   1 5741.67 368.236   8
 -10  -6   1 5502.26 262.820   6
 -10  -6   2 32583.9 814.151   6
 -10  -6   2 33499.5 871.652  11
 -10  -6   2 35557.9 1035.42  12
 -10   6   2 32773.5 795.442   2
 -10   6   2 30492.2 1665.59   1
 -10   6   2 30703.2 759.990   6
 -10  -6   2 34252.0 1028.22   8
 -10  -6   2 32201.5 765.420   3
 -10  -6   3 24560.1 688.796   6
 -10  -6   3 25728.2 862.091  12
 -10  -6   3 25364.6 726.105  11
 -10   6   3 23121.0 1362.56   1
 -10   6   3 24339.1 662.064   6
 -10  -6   3 24575.3 629.667   3
 -10  -6   4 9866.86 403.842   6
 -10  -6   4 10078.7 429.624  11
 -10  -6   4 9832.14 512.756  12
 -10   6   4 9257.75 351.153  11
 -10   6   4 8180.74 745.759   1
 -10   6   4 9614.97 397.651   6
 -10  -6   4 10530.8 581.954   8
 -10  -6   4 8692.34 351.259   3
 -10  -6   5 2750.70 212.653   6
 -10   6   5 2806.65 220.004   6
 -10  -6   5 2834.01 227.574  11
 -10   6   5 3106.40 210.520  11
 -10  -6   5 3259.76 352.902   8
 -10  -6   5 2229.66 179.665   3
 -10  -6   6 25140.2 761.301   6
 -10   6   6 23820.0 767.656   6
 -10  -6   6 24737.0 784.370  11
 -10   6   6 25337.8 748.242  11
 -10  -6   6 21913.8 1034.11   8
 -10  -6   6 20744.0 710.156   3
 -10  -6   7 1633.68 187.442   6
 -10   6   7 1853.32 205.153   6
 -10   6   7 1896.02 193.770  11
 -10  -6   7 1617.38 195.528  11
 -10  -6   7 1035.19 261.833   8
 -10  -6   7 1749.86 196.153   3
 -10  -6   8 38095.8 1109.52  11
 -10   6   8 38632.9 1106.21  11
 -10  -6   8 37797.5 1073.27   6
 -10   6   8 37407.4 1110.72   6
 -10   6   9 11618.8 566.096  11
 -10  -6   9 11749.4 563.372  11
 -10  -6   9 10748.0 586.966   3
 -10  -6   9 11606.3 542.938   6
 -10   6   9 11076.4 560.217   6
 -10   6  10 5892.90 413.264  11
 -10  -6  10 5772.61 403.839  11
 -10  -6  10 5539.40 434.471   3
 -10  -6  10 5529.85 381.376   6
 -10   6  10 5555.54 403.178   6
 -10  -6  11 4539.64 368.716  11
 -10   6  11 4785.82 384.887  11
 -10  -6  11 3742.03 373.090   3
 -10   6  11 4863.12 392.441   6
 -10  -6  11 4595.03 355.565   6
 -10   6  12 198.593 109.016  11
 -10  -6  12 158.627 106.207  11
 -10  -6  12 77.7445 79.8634   6
 -10   6  12 251.873 120.708   6
 -10   6  13 1598.45 235.549   6
 -10  -6  13 1648.41 225.084   6
 -10   6  13 1674.09 243.656  11
 -10  -6  13 1457.88 219.552  11
 -10   6  14 2507.42 288.491   6
 -10  -6  14 2457.82 273.278   6
 -10  -6  14 2389.91 277.971  11
 -10   6  14 2353.09 297.474  11
 -10  -8 -10 771.328 236.001  12
 -10   8 -10 633.118 146.387  13
 -10   8 -10 557.933 159.520   2
 -10  -8 -10 642.281 149.527   2
 -10  -8  -9 671.942 224.756  12
 -10  -8  -9 531.343 143.989   2
 -10   8  -9 864.733 171.507   2
 -10   8  -9 616.846 150.562  13
 -10  -8  -9 836.921 200.825   8
 -10  -8  -8 7489.89 498.007   2
 -10   8  -8 7493.51 485.171   2
 -10  -8  -8 7689.17 614.076  12
 -10   8  -8 7405.67 497.397  13
 -10  -8  -8 7900.63 553.246   8
 -10  -8  -7 8466.47 529.685   2
 -10   8  -7 8539.68 496.718   2
 -10  -8  -7 8515.68 553.639   8
 -10   8  -7 7957.54 517.524  13
 -10  -8  -7 7909.42 594.711  12
 -10  -8  -6 6101.39 443.813   2
 -10   8  -6 5961.73 400.231   2
 -10  -8  -6 6077.59 455.474   8
 -10   8  -6 6091.34 441.039  13
 -10  -8  -6 7146.08 539.417  12
 -10  -8  -6 6942.64 482.458   5
 -10   8  -5 6982.38 410.032   2
 -10  -8  -5 6323.95 442.724   2
 -10  -8  -5 6751.34 458.069   8
 -10   8  -5 6218.63 442.418  13
 -10  -8  -5 6816.64 510.649  12
 -10   8  -4 716.533 127.888   2
 -10   8  -4 183.572 105.196  13
 -10  -8  -4 543.354 155.155   8
 -10  -8  -4 487.619 169.996  12
 -10   8  -3 10654.0 468.009   2
 -10  -8  -3 10845.2 558.863   8
 -10   8  -3 9902.09 539.064  13
 -10  -8  -3 10960.2 609.041  12
 -10   8  -2 5038.43 290.755   2
 -10  -8  -2 4603.44 382.070  12
 -10  -8  -2 4982.46 367.388   8
 -10  -8  -2 4585.75 300.551  11
 -10  -8  -1 26960.5 802.476  11
 -10  -8  -1 28199.4 961.428  12
 -10   8  -1 26360.3 734.302   2
 -10  -8  -1 28270.4 919.592   8
 -10  -8   0 20251.4 670.620   3
 -10  -8   0 18470.1 640.523  11
 -10  -8   0 21341.7 803.158  12
 -10   8   0 17501.4 580.570  12
 -10   8   0 18477.0 568.352   2
 -10  -8   0 21144.4 772.145   8
 -10  -8   0 18373.9 583.652   6
 -10  -8   1 49444.2 1185.28   3
 -10  -8   1 53962.0 1428.97  12
 -10   8   1 47759.1 1213.46  12
 -10  -8   1 51467.5 1251.74  11
 -10  -8   1 53535.2 1402.42   8
 -10  -8   1 50250.7 1182.92   6
 -10  -8   2 2.64760 48.9785   6
 -10   8   2-132.841 75.5890   8
 -10  -8   2 55.9637 118.035   8
 -10  -8   2 144.873 49.5642   3
 -10  -8   2 309.398 146.311  12
 -10  -8   2 75.0936 69.8813  11
 -10  -8   3 1614.37 163.535   6
 -10   8   3 2026.90 437.096   1
 -10  -8   3 2018.83 229.496  12
 -10  -8   3 2018.90 195.248  11
 -10  -8   3 1740.98 226.029   8
 -10  -8   3 1641.78 151.261   3
 -10  -8   4 35856.2 960.908   6
 -10   8   4 32964.9 1708.69   1
 -10  -8   4 40180.3 1195.29   8
 -10  -8   4 31338.5 895.501   3
 -10   8   4 33749.3 845.263  11
 -10  -8   4 36715.9 1001.19  11
 -10  -8   4 38152.7 1130.68  12
 -10  -8   5 2156.12 205.539   6
 -10  -8   5 2261.43 222.081  11
 -10  -8   5 1999.93 240.997  12
 -10  -8   5 2119.25 270.600   8
 -10  -8   5 1767.30 179.309   3
 -10  -8   6 1479.32 192.397  11
 -10  -8   6 1385.40 208.593  12
 -10  -8   6 1139.78 158.265   6
 -10  -8   6 1116.75 220.800   8
 -10  -8   6 1006.12 146.991   3
 -10  -8   7 1417.26 191.545  11
 -10  -8   7 1121.10 160.874   3
 -10  -8   7 1305.49 253.836   8
 -10  -8   7 1588.37 191.928   6
 -10  -8   8 2356.29 240.112   6
 -10   8   8 2527.14 257.418   6
 -10  -8   8 2675.85 264.036  11
 -10  -8   8 2369.11 355.185   8
 -10  -8   8 2492.13 260.151   3
 -10  -8   9 14141.3 619.319   6
 -10  -8   9 14622.2 649.948  11
 -10   8   9 14359.5 663.414   6
 -10  -8   9 13516.6 667.519   3
 -10   8  10 513.415 147.764   6
 -10  -8  10 694.674 152.376   6
 -10  -8  10 483.180 134.950   3
 -10  -8  10 439.660 197.309   8
 -10  -8  10 677.388 157.303  11
 -10  -8  11 7899.47 479.105   6
 -10   8  11 7975.57 515.265   6
 -10  -8  11 7707.34 489.423  11
 -10   8  11 7537.29 493.276  11
 -10  -8  11 7324.85 521.279   3
 -10   8  12 5407.17 432.289   6
 -10  -8  12 5042.79 386.820   6
 -10  -8  12 5418.94 413.567  11
 -10   8  12 5071.52 418.068  11
 -10   8  13 2060.08 272.827   6
 -10  -8  13 2031.88 253.438   6
 -10  -8  13 2100.87 259.990  11
 -10   8  13 1566.38 243.563  11
 -10  10 -10 2923.58 311.287   2
 -10 -10 -10 3534.30 433.858  12
 -10  10 -10 3547.43 333.741  13
 -10  10  -9 6296.81 454.544  13
 -10 -10  -9 6227.93 571.739  12
 -10 -10  -9 5438.34 419.666   2
 -10  10  -9 5800.65 435.392   2
 -10 -10  -9 6108.19 519.327   8
 -10 -10  -8 5232.98 518.247  12
 -10  10  -8 5328.23 424.603  13
 -10 -10  -8 5452.50 475.167   8
 -10  10  -8 4750.00 384.708   2
 -10 -10  -8 5157.51 416.652   2
 -10  10  -7 11009.0 617.776  13
 -10 -10  -7 11180.0 738.088  12
 -10 -10  -7 11083.6 674.746   5
 -10 -10  -7 10571.4 651.169   8
 -10 -10  -7 10653.2 602.169   2
 -10  10  -7 11895.1 598.256   2
 -10  10  -6 742.955 181.198  13
 -10 -10  -6 560.981 162.243   5
 -10 -10  -6 720.813 203.995  12
 -10 -10  -6 1128.03 222.487   8
 -10  10  -6 785.345 157.337   2
 -10 -10  -6 919.502 187.493   2
 -10 -10  -5 6311.44 510.586  12
 -10  10  -5 5909.93 437.784  13
 -10 -10  -5 5875.67 449.016   8
 -10  10  -5 6131.80 383.757   2
 -10 -10  -5 5496.39 420.785   2
 -10 -10  -5 6152.15 490.547   5
 -10  10  -4 10844.7 497.297   2
 -10 -10  -4 10824.9 647.862  12
 -10  10  -4 10141.4 571.829  13
 -10 -10  -4 10837.8 595.456   8
 -10  10  -3 19516.2 671.900   2
 -10 -10  -3 20801.4 832.504   8
 -10 -10  -3 19845.4 874.941  12
 -10  10  -3 18985.0 790.231  13
 -10  10  -2 13611.0 507.641   2
 -10 -10  -2 13475.5 570.818  10
 -10 -10  -2 13923.0 657.936   8
 -10 -10  -2 13918.2 700.325  12
 -10  10  -2 12871.5 619.974  13
 -10 -10  -1 10557.3 586.792  12
 -10  10  -1 9824.22 517.931  13
 -10 -10  -1 10456.2 550.925   8
 -10 -10  -1 9212.54 549.533   3
 -10 -10  -1 10478.6 492.090  11
 -10 -10   0 5205.25 333.460   3
 -10  10   0 3976.42 312.047  13
 -10 -10   0 4851.93 384.049  12
 -10 -10   0 4947.82 371.129   8
 -10 -10   0 4397.95 280.594   6
 -10 -10   0 4540.23 320.487  11
 -10 -10   1 4522.84 287.739   3
 -10 -10   1 4423.55 353.262  12
 -10 -10   1 5383.52 380.729   8
 -10 -10   1 4232.85 275.865   6
 -10 -10   1 4698.30 316.588  11
 -10 -10   2 10656.4 461.814   3
 -10 -10   2 11572.4 579.248  12
 -10 -10   2 12045.7 585.394   8
 -10 -10   2 11098.5 471.498   6
 -10 -10   2 11360.0 507.180  11
 -10 -10   3 9612.75 439.379   3
 -10 -10   3 10782.7 556.142  12
 -10 -10   3 10944.5 565.081   8
 -10 -10   3 10734.0 469.532   6
 -10 -10   3 10753.3 497.959  11
 -10 -10   4 2269.40 213.581   6
 -10 -10   4 2383.02 268.804   8
 -10 -10   4 1686.36 182.036   3
 -10 -10   4 2127.01 240.737  12
 -10 -10   4 2509.96 242.421  11
 -10 -10   5 45225.8 1188.10   6
 -10 -10   5 46061.0 1367.81   8
 -10 -10   5 45408.8 1223.93  11
 -10 -10   5 46039.5 1311.81  12
 -10 -10   6 2404.41 236.379   6
 -10 -10   6 2604.15 300.538   8
 -10 -10   6 1827.59 207.958   3
 -10 -10   6 2571.61 252.575  11
 -10 -10   6 2376.11 264.184  12
 -10 -10   7 3793.85 305.843   6
 -10 -10   7 3474.75 360.641   8
 -10 -10   7 3337.32 291.821   3
 -10 -10   7 3568.47 323.106  12
 -10 -10   7 3546.88 305.807  11
 -10 -10   8 21536.6 804.055   6
 -10 -10   8 22258.4 835.808  11
 -10 -10   8 22378.3 892.687  12
 -10 -10   8 22003.4 997.868   8
 -10 -10   8 21384.3 842.470   3
 -10 -10   9 4614.04 354.872   6
 -10  10   9 4506.08 376.744   6
 -10 -10   9 4990.35 403.000  12
 -10 -10   9 4895.63 374.767  11
 -10 -10   9 4275.77 437.778   8
 -10 -10   9 4221.49 369.361   3
 -10 -10  10 4673.96 368.444   6
 -10 -10  10 4745.93 380.131  11
 -10  10  10 4603.31 394.776   6
 -10 -10  10 4975.01 483.245   8
 -10 -10  10 4956.49 413.472   3
 -10 -10  11 1033.80 184.276   6
 -10  10  11 903.834 197.793   6
 -10 -10  11 864.162 171.024   3
 -10 -10  11 867.431 220.966   8
 -10 -10  11 699.748 160.353  11
 -10  10  12 3890.84 377.083   6
 -10 -10  12 3620.94 336.371   6
 -10  10  12 3539.86 353.579  11
 -10 -10  12 3526.66 342.729  11
 -10  10  13 3105.55 337.221   6
 -10 -10  13 2549.55 280.632   6
 -10 -10  13 2907.09 305.516  11
 -10  10  13 2914.05 321.851  11
 -10  12  -9 2593.19 293.612  13
 -10  12  -9 1819.83 242.850   2
 -10 -12  -9 1680.13 301.851  12
 -10  12  -8 607.744 154.640  13
 -10 -12  -8 837.040 232.117  12
 -10 -12  -8 666.561 191.319   8
 -10  12  -8 697.334 158.897   2
 -10 -12  -8 675.331 160.200   2
 -10 -12  -7 3106.63 386.942   5
 -10 -12  -7 3733.77 398.104   8
 -10  12  -7 3304.98 309.911   2
 -10 -12  -7 3324.11 334.560   2
 -10 -12  -7 3320.40 410.130  12
 -10  12  -7 3150.15 330.978  13
 -10 -12  -6 9765.46 675.693   5
 -10 -12  -6 10610.0 653.702   8
 -10  12  -6 10247.6 534.653   2
 -10 -12  -6 10153.1 587.539   2
 -10 -12  -6 10115.8 693.767  12
 -10  12  -6 9810.96 586.829  13
 -10 -12  -5 7804.86 595.589   5
 -10  12  -5 8705.15 460.103   2
 -10 -12  -5 7607.34 506.644   2
 -10 -12  -5 8357.46 604.177  12
 -10  12  -5 7533.60 501.871  13
 -10 -12  -5 7782.93 541.849   8
 -10  12  -4 3290.53 261.229   2
 -10 -12  -4 3300.44 341.506   8
 -10 -12  -4 3305.98 373.583  12
 -10  12  -4 3209.22 319.533  13
 -10 -12  -3 10822.5 607.035   8
 -10 -12  -3 10885.0 653.248  12
 -10  12  -3 10325.9 572.077  13
 -10  12  -2 9656.26 533.982  13
 -10 -12  -2 10322.5 614.741  12
 -10 -12  -2 10996.9 541.414  10
 -10 -12  -2 9899.04 567.541   8
 -10 -12  -1 4164.97 331.223  11
 -10 -12  -1 4073.72 376.497  12
 -10  12  -1 4481.58 350.274  13
 -10 -12  -1 4488.73 353.860  10
 -10 -12  -1 4180.43 361.581   8
 -10 -12  -1 4114.47 376.383   3
 -10  12   0 18253.4 742.905  13
 -10 -12   0 19342.2 829.548  12
 -10 -12   0 19496.6 800.546   8
 -10 -12   0 19778.1 753.595   3
 -10 -12   0 19189.0 742.834  11
 -10 -12   1 20917.3 762.063   3
 -10 -12   1 23085.7 895.747  12
 -10  12   1 21706.6 788.734  13
 -10 -12   1 23396.7 880.100   8
 -10 -12   1 23088.0 768.195   6
 -10 -12   1 21568.9 795.597  11
 -10 -12   2 9751.28 542.147  12
 -10  12   2 9299.10 465.783  13
 -10 -12   2 9579.68 536.751   8
 -10 -12   2 9720.57 468.360   6
 -10 -12   2 10289.0 506.786  11
 -10 -12   3 8690.27 505.626  12
 -10 -12   3 8207.13 497.631   8
 -10 -12   3 8454.40 439.053   6
 -10 -12   3 8785.38 474.657  11
 -10 -12   4 6794.25 405.839   3
 -10 -12   4 8400.71 490.025  12
 -10 -12   4 8391.31 506.402   8
 -10 -12   4 7797.69 429.320   6
 -10 -12   4 8512.10 470.270  11
 -10 -12   5 14582.8 661.246  12
 -10 -12   5 13500.0 669.098   8
 -10 -12   5 13589.5 594.571   6
 -10 -12   5 13307.1 609.864  11
 -10 -12   6 10680.4 531.128   6
 -10 -12   6 11303.7 617.061   8
 -10 -12   6 9264.89 511.795   3
 -10 -12   6 10724.8 547.172  11
 -10 -12   6 10806.2 563.696  12
 -10 -12   7 17006.9 706.376   6
 -10 -12   7 17128.5 793.958   8
 -10 -12   7 15609.7 702.809   3
 -10 -12   7 16986.1 721.962  11
 -10 -12   7 16799.6 731.363  12
 -10 -12   8 2978.66 307.335   3
 -10  12   8 3318.57 334.325  14
 -10 -12   8 3748.29 366.628   8
 -10 -12   8 3488.07 313.862   6
 -10 -12   8 3703.30 329.682  11
 -10 -12   9 4367.80 361.588   6
 -10 -12   9 4999.07 392.546  11
 -10 -12   9 5234.93 440.885   8
 -10 -12   9 5056.02 409.835   3
 -10 -12  10 491.064 137.391   6
 -10  12  10 706.976 176.360   6
 -10 -12  10 446.310 127.136   3
 -10 -12  10 425.949 134.150  11
 -10  12  11 4374.09 402.089   6
 -10 -12  11 4065.55 357.200   6
 -10 -12  11 4119.33 369.155  11
 -10 -12  11 3311.65 348.006   3
 -10  12  12 12590.6 702.820   6
 -10  12  12 11827.7 662.692  11
 -10 -12  12 11508.4 631.946  11
 -10 -12  12 12020.7 636.280   6
 -10 -14  -8 2235.99 352.242  12
 -10  14  -8 2211.37 275.433  13
 -10 -14  -8 2124.73 318.216   8
 -10 -14  -7 2676.39 379.306   5
 -10 -14  -7 2517.95 333.080   8
 -10 -14  -7 2904.66 389.638  12
 -10  14  -7 2638.89 298.388  13
 -10  14  -6 285.455 130.049  13
 -10 -14  -6 264.466 141.622   5
 -10 -14  -6 313.766 154.055  12
 -10 -14  -6 133.885 140.354   8
 -10 -14  -6 285.091 103.363   2
 -10  14  -5 14377.6 716.442  13
 -10 -14  -5 14786.1 840.796  12
 -10 -14  -5 14410.9 779.881   8
 -10 -14  -5 15641.2 750.159   2
 -10 -14  -5 15148.0 882.112   5
 -10 -14  -4 5422.19 456.269   8
 -10  14  -4 5223.33 414.501  13
 -10 -14  -4 5352.10 481.821  12
 -10 -14  -4 5913.46 539.491   5
 -10  14  -3 1614.99 229.696  13
 -10 -14  -3 2080.98 282.792   8
 -10 -14  -3 1569.94 262.445  12
 -10 -14  -2 13338.5 728.848  12
 -10  14  -2 13056.9 641.128  13
 -10 -14  -2 13411.2 659.328  10
 -10 -14  -2 12605.5 671.443   8
 -10 -14  -1 4115.70 352.664  11
 -10 -14  -1 4268.96 393.750  12
 -10  14  -1 4053.25 341.484  13
 -10 -14  -1 3814.87 354.143  10
 -10 -14  -1 3739.96 356.456   8
 -10 -14  -1 4600.31 415.269   3
 -10 -14   0 5666.82 404.725  11
 -10 -14   0 5397.21 434.744  12
 -10  14   0 5590.84 380.992  13
 -10 -14   0 5426.49 433.453  10
 -10 -14   0 5502.75 424.869   8
 -10 -14   0 6075.77 423.786   3
 -10 -14   1 8708.47 495.209   3
 -10  14   1 9040.79 474.698  13
 -10 -14   1 8909.06 548.609  12
 -10 -14   1 9408.46 551.773   8
 -10 -14   1 9085.14 484.862   6
 -10 -14   1 9174.65 519.652  11
 -10 -14   2 2033.02 233.162   3
 -10 -14   2 2814.11 295.694  12
 -10 -14   2 2861.05 289.123  11
 -10 -14   2 2712.35 294.801   8
 -10 -14   2 2767.37 267.999   6
 -10 -14   3 23.5430 83.3639   6
 -10 -14   3-145.372 80.1382   3
 -10 -14   3 30.4182 88.4568   8
 -10 -14   3-17.8218 77.2816  12
 -10 -14   3-15.5874 109.180  11
 -10 -14   4 1682.18 222.689  11
 -10 -14   4 1861.87 231.087  12
 -10 -14   4 1384.50 199.644   3
 -10 -14   4 1838.40 246.921   8
 -10 -14   4 1757.96 221.118   6
 -10 -14   5 17478.2 723.439   6
 -10 -14   5 17278.8 767.453   8
 -10 -14   5 17837.3 750.278  11
 -10 -14   6 2317.62 261.092   6
 -10 -14   6 2429.11 280.828   8
 -10 -14   6 2038.62 242.661   3
 -10 -14   6 2054.86 251.445  11
 -10 -14   7 19315.6 796.251   6
 -10 -14   7 21184.7 870.840   8
 -10 -14   7 19529.7 818.359  11
 -10 -14   8 3374.99 337.103   3
 -10 -14   8 3977.19 354.869  11
 -10  14   8 4665.41 422.569  14
 -10 -14   8 3789.38 351.490   8
 -10 -14   8 3564.71 329.724   6
 -10 -14   9 241.548 115.788  11
 -10 -14   9 241.098 98.9296   3
 -10 -14   9 236.633 104.254   6
 -10 -14  10 577.585 160.908  11
 -10 -14  10 638.019 153.555   3
 -10  14  10 435.348 144.648   6
 -10 -14  10 415.104 133.592   6
 -10  14  11 5181.97 449.485   6
 -10 -14  11 4745.42 394.426   6
 -10 -14  11 4417.82 387.531  11
 -10 -16  -7 2714.17 388.243   5
 -10  16  -7 3616.25 344.786  13
 -10 -16  -7 3096.75 399.988  12
 -10 -16  -7 3934.35 420.301   8
 -10 -16  -6 7565.75 664.966   5
 -10 -16  -6 8824.91 624.248   8
 -10  16  -6 8551.10 542.750  13
 -10 -16  -6 8481.88 654.100  12
 -10 -16  -5 2141.32 356.921   5
 -10 -16  -5 2130.83 327.134  12
 -10 -16  -5 2397.72 316.875   8
 -10  16  -5 1778.38 245.284  13
 -10  16  -4 1169.31 202.615  13
 -10 -16  -4 841.845 261.276   5
 -10 -16  -4 1163.97 244.327  12
 -10 -16  -4 1221.22 232.176   8
 -10 -16  -4 906.401 171.597   2
 -10 -16  -3 1919.38 286.080  12
 -10 -16  -3 2091.10 349.499   5
 -10 -16  -3 1803.04 275.415   8
 -10  16  -3 2016.24 249.528  13
 -10 -16  -2 2287.44 303.193  12
 -10  16  -2 2053.32 248.900  13
 -10 -16  -2 2458.37 301.293  10
 -10 -16  -2 2093.75 343.605   5
 -10 -16  -2 1889.67 274.191   8
 -10 -16  -2 1842.03 334.840   3
 -10 -16  -1 10268.7 629.044  12
 -10  16  -1 10591.4 558.296  13
 -10 -16  -1 9556.03 611.529  10
 -10 -16  -1 10370.7 614.307   8
 -10 -16  -1 9718.84 652.219   3
 -10  16   0 19135.0 752.017  13
 -10 -16   0 18385.0 848.400  12
 -10 -16   0 18385.5 808.995  11
 -10 -16   0 18028.6 878.156  10
 -10 -16   0 17707.3 818.338   8
 -10 -16   0 18055.8 829.969   3
 -10 -16   1 658.262 173.645  10
 -10 -16   1 535.555 137.144   3
 -10 -16   1 700.549 167.702   8
 -10 -16   1 602.102 168.107  11
 -10 -16   1 846.474 179.668  12
 -10 -16   2 9841.98 570.400   3
 -10 -16   2 12126.9 635.214  11
 -10 -16   2 12579.3 645.003  12
 -10 -16   2 12156.6 724.425  10
 -10 -16   2 12065.5 641.789   8
 -10 -16   2 11741.8 598.314   6
 -10 -16   3 5188.73 394.049   6
 -10 -16   3 5095.83 404.974   8
 -10 -16   3 4010.79 357.869   3
 -10 -16   3 5158.21 407.477  11
 -10 -16   4 6283.48 438.328   6
 -10 -16   4 6704.88 464.465   8
 -10 -16   4 5487.50 417.675   3
 -10 -16   4 6125.78 443.259  11
 -10 -16   5 4054.82 355.785   6
 -10 -16   5 4061.03 362.216   8
 -10 -16   5 3581.48 337.358   3
 -10 -16   5 4228.23 371.548  11
 -10 -16   6 11863.6 646.829   3
 -10 -16   6 13262.6 662.225   6
 -10 -16   6 13928.3 688.790  11
 -10 -16   7 2178.20 279.326   3
 -10 -16   7 2336.73 277.333   6
 -10 -16   7 2795.40 305.969  11
 -10  16   8 3603.86 403.125  14
 -10 -16   8 3730.11 354.807  11
 -10 -16   8 3379.26 343.549   3
 -10 -16   8 3741.22 352.341   6
 -10 -16   9 423.082 126.469   3
 -10 -16   9 428.780 134.635   6
 -10 -16   9 258.482 109.725  11
 -10 -16  10 332.430 123.778   3
 -10 -16  10 805.587 173.931  11
 -10  16  10 709.635 176.389   6
 -10 -16  10 748.598 163.865   6
 -10  18  -6 1105.18 193.831  13
 -10 -18  -6 510.097 183.496   5
 -10 -18  -5 3050.28 374.278   8
 -10  18  -5 3771.79 350.537  13
 -10 -18  -5 3412.24 403.649  12
 -10 -18  -5 3304.58 457.794   5
 -10 -18  -4 440.918 145.230  12
 -10 -18  -4 348.323 172.397   5
 -10  18  -4 268.297 101.001  13
 -10 -18  -4 591.025 168.268   8
 -10 -18  -3 7511.20 672.073   5
 -10 -18  -3 7534.13 553.709   8
 -10  18  -3 7671.20 494.858  13
 -10 -18  -3 7904.47 592.207  12
 -10  18  -2 1425.36 206.665  13
 -10 -18  -2 1532.58 249.738  12
 -10 -18  -2 1268.99 287.512   5
 -10 -18  -2 1606.45 261.466   8
 -10 -18  -2 955.389 280.069   3
 -10 -18  -2 1555.10 265.497  10
 -10 -18  -1 15568.8 951.252   5
 -10 -18  -1 14451.4 818.471  10
 -10 -18  -1 15309.3 773.066   8
 -10 -18  -1 15744.9 917.953   3
 -10 -18   0 4269.75 398.487  11
 -10 -18   0 4616.26 507.656   5
 -10 -18   0 4165.34 429.418  10
 -10 -18   0 4695.30 411.543   8
 -10 -18   0 4476.89 432.535   3
 -10 -18   1 22563.2 1050.98  10
 -10 -18   1 21846.1 916.383   8
 -10 -18   1 21221.5 916.279  11
 -10 -18   2 176.718 121.221  10
 -10 -18   2 229.096 123.593  11
 -10 -18   2 187.722 96.6877   8
 -10 -18   2 348.687 128.112   3
 -10 -18   3 1668.62 246.255   6
 -10 -18   3 1989.51 320.710  10
 -10 -18   3 2043.97 276.564  11
 -10 -18   3 1522.96 225.143   8
 -10 -18   3 1272.96 216.963   3
 -10 -18   4 2319.90 291.332  11
 -10 -18   4 2294.29 341.131  10
 -10 -18   4 1829.17 256.824   3
 -10 -18   4 2493.66 297.605   6
 -10 -18   5 369.314 173.672  10
 -10 -18   5 613.557 165.155   6
 -10 -18   5 476.106 137.212   3
 -10 -18   5 457.384 134.873  11
 -10 -18   6 9410.17 698.283  10
 -10 -18   6 8061.87 657.071   9
 -10 -18   6 8501.02 545.704   6
 -10 -18   6 7192.65 521.187   3
 -10 -18   6 9475.75 575.290  11
 -10 -18   7 2141.42 270.007   6
 -10 -18   7 2391.92 288.298  11
 -10 -18   7 2190.14 342.815  10
 -10 -18   7 1833.06 335.327   9
 -10 -18   7 1833.12 262.230   3
 -10  18   8 1589.41 280.698  14
 -10 -18   8 1476.66 229.566  11
 -10 -18   8 1616.76 235.589   6
 -10 -18   8 1565.65 288.613  10
 -10 -18   8 1115.91 265.055   9
 -10 -18   8 1177.48 206.236   3
 -10 -18   9 4032.04 369.887  11
 -10 -18   9 3105.30 398.379  10
 -10 -18   9 3288.36 458.734   9
 -10 -18   9 3745.40 356.302   6
 -10  20  -4 785.391 152.781  13
 -10 -20  -4 614.116 203.189   5
 -10 -20  -3 1247.53 290.343   5
 -10 -20  -3 1047.76 207.719   8
 -10 -20  -2 1769.79 347.599   5
 -10 -20  -2 1459.98 243.186   8
 -10 -20  -1 1254.47 282.789   5
 -10 -20  -1 1155.30 210.838   8
 -10 -20  -1 698.840 249.347   3
 -10 -20  -1 1221.01 246.531  10
 -10 -20   0 2140.19 354.397   5
 -10 -20   0 1443.54 276.696  10
 -10 -20   0 2071.43 272.954   8
 -10 -20   0 1797.73 311.599   3
 -10 -20   1 1057.07 246.345  10
 -10 -20   1 1024.71 254.114   5
 -10 -20   1 770.796 195.811  11
 -10 -20   1 751.202 178.455   3
 -10 -20   2 2733.30 384.752  10
 -10 -20   2 3117.43 416.842   5
 -10 -20   2 3484.81 362.953  11
 -10 -20   2 1962.57 296.381   3
 -10 -20   3 241.910 138.734  10
 -10 -20   3 15.9104 77.5415   5
 -10 -20   3 177.308 112.999  11
 -10 -20   3 126.703 97.7647   3
 -10 -20   4 4348.12 491.914  10
 -10 -20   4 3321.81 409.325   5
 -10 -20   4 3208.32 353.591   3
 -10 -20   4 4265.01 400.111  11
 -10 -20   5 3618.90 366.457  11
 -10 -20   5 3048.95 336.526   3
 -10 -20   5 3765.86 366.854   6
 -10 -20   5 3716.25 448.443  10
 -10 -20   6 8055.14 551.654  11
 -10 -20   6 8255.53 672.599  10
 -10 -20   6 7584.85 538.684   3
 -10 -20   6 8663.92 563.632   6
 -10 -20   7 632.825 175.838  10
 -10 -20   7 768.590 174.668   6
 -10 -20   7 407.634 124.112   3
 -10 -20   7 604.385 151.027  11
 -10 -22   0 2474.38 356.916  10
 -10 -22   0 2298.22 367.159   3
 -10 -22   1 5606.53 553.186  10
 -10 -22   1 5269.64 498.788   3
 -10 -22   1 6201.55 616.477   5
 -10 -22   2 200.350 95.4494   3
 -10 -22   2 75.0150 121.755  10
 -10 -22   2 193.325 145.675   5
 -10 -22   3 2328.79 302.352   3
 -10 -22   3 2324.57 358.819  10
  -9   1 -11 776.246 176.665   2
  -9  -1 -11 640.873 154.775   2
  -9  -1 -10 5471.91 475.045  12
  -9   1 -10 5894.65 439.206   2
  -9  -1 -10 6415.36 457.250   2
  -9   1  -9 6771.24 488.460  12
  -9   1  -9 7112.35 430.658  13
  -9  -1  -9 6733.89 503.303  12
  -9  -1  -9 7322.44 415.780  13
  -9   1  -9 6646.73 454.510   2
  -9  -1  -9 6757.78 460.385   2
  -9   1  -8 2312.09 260.000   2
  -9  -1  -8 2579.14 279.234   2
  -9   1  -8 2403.49 276.893  12
  -9  -1  -8 2518.59 301.157  12
  -9  -1  -8 2674.91 252.992  13
  -9   1  -8 2407.87 250.443  13
  -9  -1  -8 2800.24 276.749   8
  -9  -1  -7 7937.97 471.331   2
  -9   1  -7 7873.14 467.103   2
  -9  -1  -7 7750.68 498.891  12
  -9   1  -7 8091.76 482.677  12
  -9   1  -7 8297.71 463.346  13
  -9  -1  -7 7557.55 436.521  13
  -9   1  -7 8087.32 420.737   8
  -9  -1  -7 7732.16 433.497   8
  -9  -1  -6 8272.47 467.999   2
  -9   1  -6 8554.53 467.499   2
  -9   1  -6 8653.00 472.785  12
  -9  -1  -6 8556.98 493.065  12
  -9   1  -6 7921.58 448.490  13
  -9  -1  -6 8059.91 419.556   8
  -9   1  -6 8458.63 408.582   8
  -9   1  -5 12767.4 565.540   2
  -9  -1  -5 12718.4 573.854   2
  -9  -1  -5 11765.3 566.877  12
  -9   1  -5 11901.8 545.149  12
  -9   1  -5 12242.4 477.255   8
  -9  -1  -5 11952.5 500.688   8
  -9   1  -4 1441.57 182.966   2
  -9  -1  -4 1427.50 188.350   2
  -9   1  -4 1591.31 183.122  12
  -9  -1  -4 1549.88 193.223  12
  -9   1  -4 1733.28 159.008   8
  -9  -1  -4 1654.80 168.905   8
  -9  -1  -3 51206.9 1295.60   2
  -9   1  -3 50971.2 1280.14   2
  -9   1  -3 49206.0 1263.98  12
  -9  -1  -3 50720.8 1308.24  12
  -9   1  -3 48830.9 1157.78   8
  -9  -1  -3 49504.9 1205.45   8
  -9   1  -2 11332.1 1029.18   1
  -9  -1  -2 11295.0 1022.53   1
  -9   1  -2 10905.0 406.689   8
  -9  -1  -2 10446.8 426.575   8
  -9   1  -2 10806.8 459.081  12
  -9  -1  -2 10676.9 474.821  12
  -9  -1  -1 20966.3 1340.61   1
  -9   1  -1 22818.8 1394.09   1
  -9  -1  -1 20129.5 513.671  11
  -9  -1  -1 20191.8 636.036   8
  -9   1  -1 20611.6 608.091   8
  -9  -1  -1 20703.3 688.010  12
  -9   1  -1 20149.8 659.685  12
  -9  -1   0 143839. 2774.87  12
  -9   1   0 139496. 2458.61  11
  -9  -1   0 141816. 2516.43  11
  -9   1   0 141376. 2741.82  12
  -9  -1   0 143988. 2727.88   8
  -9   1   0 139469. 2686.29   8
  -9  -1   0 135923. 2442.97   6
  -9   1   0 143547. 3930.90   1
  -9  -1   0 144374. 3919.90   1
  -9   1   1 15887.1 574.610  12
  -9  -1   1 16136.8 440.523  11
  -9   1   1 16303.9 407.080  11
  -9  -1   1 16201.0 589.616  12
  -9  -1   1 16979.8 597.220   8
  -9   1   1 16790.1 594.298   8
  -9   1   1 15700.2 391.581   6
  -9  -1   1 16276.5 411.571   6
  -9   1   1 15757.3 1029.09   1
  -9  -1   1 15901.8 1026.56   1
  -9  -1   2 35136.6 792.405  11
  -9  -1   2 35289.1 979.143  12
  -9   1   2 34331.6 754.927  11
  -9  -1   2 35135.7 1044.71   8
  -9  -1   2 34398.4 762.371   6
  -9   1   2 33979.6 758.977   6
  -9   1   2 33873.1 1472.45   1
  -9  -1   3 21906.4 579.812  11
  -9   1   3 21753.7 561.101  11
  -9   1   3 21526.1 1053.58   1
  -9  -1   3 22523.6 574.042   6
  -9   1   3 22240.5 572.995   6
  -9  -1   4 5810.82 275.324  11
  -9   1   4 5941.31 268.989  11
  -9   1   4 6222.73 495.635   1
  -9  -1   4 5034.77 188.062   3
  -9  -1   4 6499.27 283.658   6
  -9   1   4 6253.31 278.810   6
  -9  -1   5 4547.40 257.597  11
  -9   1   5 4626.20 254.705  11
  -9  -1   5 4160.58 220.172   3
  -9   1   5 4913.27 264.511   6
  -9  -1   5 4521.38 251.001   6
  -9   1   6 2596.40 203.423   6
  -9  -1   6 3232.80 227.359  11
  -9   1   6 2521.98 203.507  11
  -9  -1   6 2436.29 197.547   6
  -9   1   7 26546.9 807.703   6
  -9  -1   7 27431.8 824.374  11
  -9   1   7 27083.8 818.515  11
  -9  -1   7 27146.5 809.648   6
  -9   1   8 2806.28 242.912   6
  -9  -1   8 3140.32 258.269  11
  -9   1   8 3238.80 264.157  11
  -9  -1   8 3217.71 254.046   6
  -9   1   9 7901.17 436.229   6
  -9  -1   9 8263.53 448.681  11
  -9   1   9 8224.73 449.346  11
  -9  -1   9 8330.61 439.615   6
  -9  -1  10 3881.57 318.777  11
  -9   1  10 3513.71 304.257  11
  -9   1  10 3392.65 296.431   6
  -9  -1  10 3326.93 289.070   6
  -9  -1  11 1585.44 217.112  11
  -9   1  11 1653.95 228.065  11
  -9  -1  11 1500.04 206.686   6
  -9   1  11 1601.14 216.632   6
  -9  -1  12 32608.6 1097.23  11
  -9   1  12 31979.6 1098.33  11
  -9  -1  12 29589.1 1030.06   6
  -9   1  12 29890.4 1043.23   6
  -9   1  13 1462.22 228.485  11
  -9  -1  13 1740.39 249.577  11
  -9   1  13 1942.95 247.066   6
  -9  -1  13 1574.35 221.588   6
  -9  -1  14 1254.25 194.834   6
  -9   1  14 1486.43 230.501  11
  -9  -1  14 1378.09 224.058  11
  -9   1  14 1591.38 225.643   6
  -9   3 -11 6808.47 480.679   2
  -9  -3 -11 5951.20 442.459   2
  -9  -3 -11 6176.68 533.724  12
  -9  -3 -10 2687.20 297.703   2
  -9   3 -10 3334.04 328.455   2
  -9  -3 -10 2935.01 360.605  12
  -9   3 -10 3304.90 298.611  13
  -9  -3  -9 822.441 171.890   2
  -9   3  -9 1045.34 187.191   2
  -9   3  -9 796.793 150.620  13
  -9  -3  -9 821.767 202.326  12
  -9   3  -8 8368.46 490.210   2
  -9  -3  -8 8563.53 503.044   2
  -9   3  -8 8044.84 486.144  12
  -9  -3  -8 8052.76 548.939  12
  -9   3  -8 7967.14 469.991  13
  -9  -3  -8 8519.77 502.407   8
  -9  -3  -7 16984.0 725.052   2
  -9   3  -7 17361.4 714.898   2
  -9  -3  -7 17747.4 802.737  12
  -9   3  -7 17272.7 720.223  13
  -9   3  -7 18239.5 721.314  12
  -9  -3  -7 17837.3 678.202  13
  -9  -3  -7 18210.4 732.763   8
  -9  -3  -6 26322.3 916.086   2
  -9   3  -6 26403.6 890.317   2
  -9   3  -6 26061.8 863.144  12
  -9   3  -6 25057.2 887.064  13
  -9  -3  -6 25986.5 961.487  12
  -9  -3  -6 26946.6 883.524   8
  -9  -3  -5 13945.7 613.249   2
  -9   3  -5 14229.5 588.391   2
  -9  -3  -5 14166.9 652.070  12
  -9   3  -5 13318.2 554.780  12
  -9   3  -5 12632.5 463.368   8
  -9  -3  -5 13751.3 566.677   8
  -9  -3  -4 16115.2 650.497   2
  -9   3  -4 16236.2 615.307   2
  -9  -3  -4 16547.8 680.950  12
  -9   3  -4 15512.9 587.478  12
  -9   3  -4 16183.6 507.791   8
  -9  -3  -4 15896.5 602.504   8
  -9   3  -3 1710.33 179.936   2
  -9   3  -3 1616.61 168.452  12
  -9  -3  -3 1700.85 202.198  12
  -9   3  -3 1722.56 139.395   8
  -9  -3  -3 1597.41 172.822   8
  -9   3  -2 14292.1 1179.62   1
  -9   3  -2 14530.9 528.695   2
  -9   3  -2 13482.4 437.042   8
  -9  -3  -2 13202.7 515.220   8
  -9   3  -2 13297.7 499.572  12
  -9  -3  -2 13642.5 571.094  12
  -9   3  -1 25897.8 1523.65   1
  -9   3  -1 24061.5 708.945   2
  -9   3  -1 23426.3 702.663  12
  -9  -3  -1 23975.3 776.949  12
  -9  -3  -1 24106.5 733.896   8
  -9   3  -1 22967.4 629.837   8
  -9  -3  -1 22805.2 614.523  11
  -9  -3   0 63177.1 1280.39  11
  -9   3   0 60153.8 1390.59  12
  -9  -3   0 61878.2 1477.77  12
  -9   3   0 61480.1 2380.57   1
  -9  -3   0 62583.3 1439.07   8
  -9   3   0 56519.2 1319.02   8
  -9  -3   0 61548.1 1207.87   6
  -9  -3   1 43342.0 866.561   6
  -9   3   1 41079.4 807.046   6
  -9   3   1 44133.0 1057.14  12
  -9  -3   1 43834.0 920.158  11
  -9   3   1 40795.0 770.187  11
  -9  -3   1 44465.8 1101.77  12
  -9   3   1 42176.5 1794.98   1
  -9  -3   1 46441.0 1111.31   8
  -9   3   1 45449.8 1084.16   8
  -9   3   2 232.581 46.7353   6
  -9  -3   2 204.933 47.2648   6
  -9  -3   2 234.130 33.7491   3
  -9   3   2 152.081 101.745   1
  -9  -3   2 166.649 81.7831   8
  -9  -3   2 260.615 92.4847  12
  -9  -3   2 191.617 52.2123  11
  -9   3   2 166.757 35.4006  11
  -9  -3   3 13796.1 436.096   6
  -9   3   3 13281.7 402.971  11
  -9  -3   3 14475.8 464.777  11
  -9   3   3 12290.8 817.557   1
  -9   3   3 13872.3 431.431   6
  -9  -3   3 13647.6 647.010   8
  -9  -3   3 14690.6 362.867   3
  -9  -3   4 20166.8 568.772   6
  -9  -3   4 20071.0 583.758  11
  -9   3   4 20003.7 550.388  11
  -9   3   4 19796.0 970.472   1
  -9   3   4 19927.3 570.010   6
  -9  -3   4 17291.0 481.011   3
  -9  -3   5 23693.4 687.844  11
  -9   3   5 23417.7 669.129  11
  -9   3   5 23723.0 956.770   1
  -9  -3   5 24053.8 674.308   6
  -9   3   5 22976.0 676.512   6
  -9  -3   6 55324.9 1293.18  11
  -9   3   6 54459.0 1277.40  11
  -9   3   6 53886.7 1283.89   6
  -9  -3   6 55094.4 1271.58   6
  -9   3   7 30448.3 899.596   6
  -9  -3   7 31846.9 914.550  11
  -9   3   7 31313.6 906.182  11
  -9  -3   7 31609.8 892.033   6
  -9   3   8 3053.78 257.240   6
  -9  -3   8 2912.65 253.420  11
  -9   3   8 2940.96 251.956  11
  -9  -3   8 2855.93 241.510   6
  -9   3   9 7507.77 428.862   6
  -9  -3   9 7465.41 429.046  11
  -9   3   9 7712.34 435.893  11
  -9  -3   9 7180.02 406.108   6
  -9   3  10 3426.59 303.069   6
  -9  -3  10 3675.74 311.762  11
  -9   3  10 3735.27 321.255  11
  -9  -3  10 3612.79 297.623   6
  -9   3  11 1288.14 203.182   6
  -9   3  11 1406.93 215.966  11
  -9  -3  11 1237.46 200.344  11
  -9  -3  11 1396.66 198.306   6
  -9  -3  12 18081.3 781.988  11
  -9   3  12 17986.6 796.320  11
  -9  -3  12 18233.7 755.470   6
  -9   3  12 18251.6 784.451   6
  -9   3  13 726.450 172.826  11
  -9  -3  13 535.543 149.456  11
  -9  -3  13 623.668 145.986   6
  -9   3  13 515.240 145.682   6
  -9   3  14 208.801 101.314  11
  -9  -3  14 235.087 104.366  11
  -9  -3  14 356.648 104.702   6
  -9   3  14 232.874 94.3222   6
  -9   5 -11 7977.75 468.347  13
  -9  -5 -11 8219.11 636.411  12
  -9  -5 -11 8398.22 524.436   2
  -9   5 -11 9007.17 549.285   2
  -9  -5 -10 726.090 217.465  12
  -9   5 -10 546.868 134.758  13
  -9   5 -10 706.615 166.827   2
  -9  -5 -10 763.325 158.465   2
  -9  -5  -9 1662.30 281.946  12
  -9   5  -9 1701.98 226.855  13
  -9   5  -9 1457.90 220.498   2
  -9  -5  -9 1449.14 219.821   2
  -9  -5  -8 1554.16 260.649  12
  -9   5  -8 1742.53 231.626   2
  -9  -5  -8 1744.46 234.796   2
  -9   5  -8 1679.94 226.478  13
  -9  -5  -8 1850.62 256.646   8
  -9   5  -7 3800.05 318.947   2
  -9  -5  -7 3905.45 338.789   2
  -9  -5  -7 3819.87 337.851   8
  -9  -5  -7 3805.03 386.478  12
  -9   5  -7 3151.04 301.563  13
  -9  -5  -6 14157.8 647.193   2
  -9   5  -6 14262.8 610.706   2
  -9  -5  -6 14285.5 636.985   8
  -9   5  -6 13756.2 636.340  13
  -9  -5  -6 14613.3 712.613  12
  -9  -5  -6 13788.0 610.279   5
  -9  -5  -5 17185.3 703.335   2
  -9   5  -5 17240.4 656.656   2
  -9   5  -5 16843.2 600.764  12
  -9   5  -5 15852.8 682.122  13
  -9  -5  -5 16931.6 751.268  12
  -9  -5  -5 17930.8 691.591   8
  -9  -5  -4 2307.82 242.590   2
  -9   5  -4 2362.73 218.232   2
  -9   5  -4 2388.46 196.484  12
  -9  -5  -4 2508.01 270.763  12
  -9  -5  -4 2444.30 235.211   8
  -9   5  -3 22497.1 717.143   2
  -9  -5  -3 22157.8 753.918   8
  -9   5  -3 21908.6 671.234  12
  -9  -5  -3 22705.5 829.403  12
  -9   5  -2 3229.29 228.756   2
  -9   5  -2 3177.46 213.250  12
  -9  -5  -2 3448.65 288.488  12
  -9   5  -2 2958.59 162.743   8
  -9  -5  -2 3128.49 250.544   8
  -9  -5  -2 3292.58 211.374  11
  -9  -5  -1 17865.2 561.724  11
  -9  -5  -1 18811.1 697.837  12
  -9   5  -1 20026.5 598.291  12
  -9   5  -1 18854.1 597.761   2
  -9   5  -1 18517.2 1342.31   1
  -9  -5  -1 19420.7 667.547   8
  -9   5  -1 18813.6 511.807   8
  -9  -5  -1 18554.6 501.305   6
  -9  -5   0 20286.7 639.942   3
  -9  -5   0 21369.0 727.829  12
  -9   5   0 19810.0 610.462  12
  -9  -5   0 19731.7 581.395  11
  -9   5   0 19777.4 588.248   2
  -9   5   0 21087.7 1357.76   1
  -9  -5   0 20207.0 684.188   8
  -9   5   0 17768.1 541.797   8
  -9  -5   0 20101.1 528.577   6
  -9  -5   1 54413.1 1090.83   3
  -9  -5   1 55737.8 1338.26  12
  -9   5   1 52263.1 1230.28  12
  -9  -5   1 51645.7 1155.18  11
  -9   5   1 49056.0 2096.71   1
  -9   5   1 45022.2 1013.86   6
  -9  -5   1 52795.1 1312.00   8
  -9   5   1 50474.7 1234.60   8
  -9  -5   1 51607.1 1096.99   6
  -9  -5   2 27489.0 683.602   6
  -9   5   2 23756.2 561.055  11
  -9  -5   2 27260.4 720.331  11
  -9  -5   2 28018.1 852.862  12
  -9   5   2 27455.6 1415.07   1
  -9   5   2 24884.1 641.352   6
  -9  -5   2 29207.5 883.168   8
  -9  -5   2 28081.9 643.201   3
  -9  -5   3 15210.8 483.244   6
  -9  -5   3 16213.7 623.973  12
  -9  -5   3 15383.3 509.457  11
  -9   5   3 14473.2 424.988  11
  -9   5   3 15351.1 980.840   1
  -9   5   3 14118.8 462.664   6
  -9  -5   3 17320.3 696.216   8
  -9  -5   3 15557.3 448.024   3
  -9  -5   4 8927.98 358.851   6
  -9  -5   4 8824.32 375.917  11
  -9   5   4 8316.66 326.290  11
  -9   5   4 8128.12 664.111   1
  -9   5   4 8417.52 352.755   6
  -9  -5   4 8714.33 540.872   8
  -9  -5   4 7799.97 319.897   3
  -9  -5   5 9858.16 397.104   6
  -9  -5   5 9925.76 415.527  11
  -9   5   5 9698.40 384.106  11
  -9   5   5 9056.11 642.199   1
  -9   5   5 9049.99 397.305   6
  -9  -5   5 8524.14 373.986   3
  -9  -5   6 11684.8 480.541  11
  -9  -5   6 10352.1 462.904   3
  -9  -5   6 11253.5 454.237   6
  -9   5   6 11020.1 470.217   6
  -9  -5   7 14434.1 566.924  11
  -9   5   7 13331.7 548.222   6
  -9  -5   7 14625.3 548.868   6
  -9  -5   8 705.556 131.636   6
  -9   5   8 686.709 141.073   6
  -9  -5   8 659.381 145.066   3
  -9  -5   8 854.131 153.223  11
  -9  -5   9 6186.02 393.311  11
  -9  -5   9 5852.16 422.007   3
  -9  -5   9 6093.00 375.634   6
  -9   5   9 5777.30 384.481   6
  -9   5  10 2738.78 277.728  11
  -9  -5  10 3319.61 297.496  11
  -9  -5  10 2954.47 324.582   3
  -9  -5  10 3125.28 280.752   6
  -9   5  10 2940.35 289.984   6
  -9   5  11 7360.20 477.802  11
  -9  -5  11 7231.33 457.439  11
  -9  -5  11 6387.96 508.074   3
  -9  -5  11 7088.32 437.575   6
  -9   5  11 6961.73 459.215   6
  -9  -5  12 2993.96 305.084  11
  -9   5  12 2653.39 300.395  11
  -9  -5  12 2529.60 325.487   3
  -9  -5  12 2505.86 267.545   6
  -9   5  12 2987.77 307.925   6
  -9  -5  13 13415.8 675.391  11
  -9   5  13 14884.8 736.172  11
  -9   5  13 14434.0 708.331   6
  -9  -5  13 13348.2 643.770   6
  -9  -5  14 4012.96 344.227   6
  -9   5  14 3984.81 364.855   6
  -9  -5  14 3716.62 344.780  11
  -9   5  14 3998.95 379.411  11
  -9  -7 -11 4205.01 461.351  12
  -9   7 -11 3995.39 334.087  13
  -9   7 -11 4369.46 379.888   2
  -9  -7 -11 4021.13 349.820   2
  -9  -7 -10 2630.05 361.563  12
  -9   7 -10 2296.99 263.483  13
  -9   7 -10 2513.77 288.166   2
  -9  -7 -10 2343.97 270.684   2
  -9  -7  -9 5051.61 437.906   8
  -9  -7  -9 5322.54 500.083  12
  -9   7  -9 5526.85 405.923  13
  -9  -7  -9 5568.34 413.813   2
  -9   7  -9 4847.04 392.164   2
  -9  -7  -8 8497.55 546.345   8
  -9  -7  -8 8467.45 606.812  12
  -9   7  -8 7236.48 471.679  13
  -9   7  -8 7195.84 462.123   2
  -9  -7  -8 7243.18 475.443   2
  -9  -7  -7-6.13302 144.433  12
  -9   7  -7 106.678 96.5079   2
  -9  -7  -7 124.461 96.2114   2
  -9  -7  -7-57.8236 108.923   8
  -9   7  -7 44.1220 92.7136  13
  -9  -7  -6 38436.4 1208.88   2
  -9   7  -6 40965.9 1168.06   2
  -9  -7  -6 39654.6 1230.56   8
  -9   7  -6 38303.5 1204.22  13
  -9  -7  -6 40209.7 1334.94  12
  -9  -7  -6 41604.1 1258.80   5
  -9  -7  -5 7364.94 454.623   2
  -9   7  -5 7154.36 399.973   2
  -9   7  -5 6511.59 430.639  13
  -9  -7  -5 8311.23 533.873  12
  -9  -7  -5 7164.66 442.207   8
  -9   7  -4 40807.9 1107.56   2
  -9  -7  -4 43197.8 1310.95  12
  -9   7  -4 39583.5 1197.27  13
  -9  -7  -4 41946.8 1201.47   8
  -9   7  -3 11148.2 467.165   2
  -9  -7  -3 11980.5 548.420   8
  -9   7  -3 10794.9 531.515  13
  -9  -7  -3 12362.5 605.264  12
  -9   7  -2 7148.80 340.378   2
  -9  -7  -2 7413.23 446.475  12
  -9   7  -2 6468.13 292.204  12
  -9  -7  -2 6921.22 399.790   8
  -9  -7  -2 6870.00 344.027  11
  -9  -7  -1 3589.49 239.232  11
  -9   7  -1 3472.12 208.170  12
  -9  -7  -1 3808.24 308.121  12
  -9   7  -1 3845.72 229.405   2
  -9  -7  -1 3901.49 290.167   8
  -9  -7  -1 3263.72 278.703   3
  -9  -7   0 9367.79 382.062   3
  -9  -7   0 8428.47 369.500  11
  -9   7   0 7803.85 339.295  12
  -9  -7   0 8603.04 452.769  12
  -9   7   0 9222.11 941.362   1
  -9   7   0 8345.25 331.953   2
  -9  -7   0 8879.71 443.396   8
  -9   7   0 7284.84 279.456   8
  -9  -7   0 8218.66 330.054   6
  -9  -7   1 10437.0 381.178   3
  -9  -7   1 10049.0 486.843  12
  -9   7   1 9887.10 408.139  12
  -9  -7   1 10098.0 408.412  11
  -9   7   1 9697.03 932.967   1
  -9   7   1 9689.43 339.051   2
  -9  -7   1 10073.6 479.285   8
  -9   7   1 9321.83 397.864   8
  -9  -7   1 9503.53 366.137   6
  -9  -7   2 146.604 60.8561   6
  -9   7   2 188.150 135.928   1
  -9  -7   2 170.209 52.9027   3
  -9   7   2 99.2056 30.0490   2
  -9  -7   2 259.129 118.595   8
  -9  -7   2 329.453 116.488  12
  -9  -7   2 269.985 83.2810  11
  -9  -7   3 44300.7 1072.28  11
  -9  -7   3 43970.3 1188.31  12
  -9  -7   3 43996.6 1036.31   6
  -9   7   3 42469.5 1880.52   1
  -9  -7   3 47638.1 1253.83   8
  -9  -7   3 42516.8 1005.58   3
  -9  -7   4 11402.2 464.811  11
  -9  -7   4 12932.6 563.215  12
  -9  -7   4 12019.2 453.809   6
  -9   7   4 10769.0 854.440   1
  -9  -7   4 12848.6 614.916   8
  -9  -7   4 10281.8 418.138   3
  -9  -7   5 2333.60 207.976  11
  -9  -7   5 2429.06 203.320   6
  -9   7   5 1975.63 335.536   1
  -9  -7   5 2063.00 273.771   8
  -9  -7   5 2081.26 186.437   3
  -9  -7   6 71410.9 1566.03   6
  -9  -7   6 64048.2 1908.55   8
  -9  -7   6 59396.0 1550.09   3
  -9  -7   6 71196.2 1597.90  11
  -9  -7   7 2499.44 244.186   3
  -9  -7   7 2955.54 254.427  11
  -9   7   7 3084.36 241.520  14
  -9  -7   7 3143.74 251.488   6
  -9  -7   8 31021.0 959.506  11
  -9  -7   8 28272.2 1002.94   3
  -9  -7   8 30844.7 932.509   6
  -9   7   8 29147.2 954.672   6
  -9  -7   9 13343.3 602.093  11
  -9   7   9 13527.3 624.584   6
  -9  -7   9 12724.1 656.175   3
  -9  -7   9 13591.6 586.888   6
  -9  -7  10 1062.34 178.705  11
  -9  -7  10 1273.17 219.093   3
  -9   7  10 1272.61 204.962   6
  -9  -7  10 1095.77 172.615   6
  -9   7  11 2163.34 269.053   6
  -9  -7  11 1984.71 276.456   3
  -9  -7  11 2117.10 252.345  11
  -9  -7  11 1944.37 236.171   6
  -9  -7  12 3211.56 315.444  11
  -9   7  12 3465.24 343.543  11
  -9   7  12 4037.52 365.677   6
  -9  -7  12 3295.36 370.615   3
  -9  -7  12 3708.12 326.628   6
  -9   7  13 2301.19 281.376   6
  -9  -7  13 1807.51 230.723   6
  -9  -7  13 1573.79 260.225   3
  -9  -7  13 2040.55 253.432  11
  -9   7  13 1846.38 266.797  11
  -9   7  14 1429.32 222.504   6
  -9  -7  14 1322.71 198.771   6
  -9   7  14 1529.79 241.794  11
  -9  -7  14 1369.50 207.069  11
  -9   9 -10 1689.18 228.713  13
  -9   9 -10 1684.98 240.940   2
  -9  -9 -10 1775.73 232.309   2
  -9  -9 -10 1914.40 322.487  12
  -9   9  -9 146.800 97.9557  13
  -9  -9  -9 91.7303 116.025   8
  -9   9  -9 16.1382 61.7089   2
  -9  -9  -9-4.50463 63.3475   2
  -9  -9  -9-176.953 152.054  12
  -9   9  -8 399.737 130.317  13
  -9  -9  -8 637.288 197.506  12
  -9  -9  -8 454.826 172.054   8
  -9   9  -8 568.609 142.816   2
  -9  -9  -8 605.718 145.588   2
  -9   9  -7 2857.78 300.699  13
  -9  -9  -7 3034.39 372.829  12
  -9  -9  -7 2822.92 325.620   8
  -9  -9  -7 2796.12 293.229   2
  -9   9  -7 2800.64 275.860   2
  -9  -9  -7 3018.45 329.801   5
  -9   9  -6 5682.58 412.136  13
  -9  -9  -6 5752.65 474.979  12
  -9  -9  -6 6061.34 441.818   8
  -9   9  -6 5450.78 368.664   2
  -9  -9  -6 5807.65 413.785   2
  -9  -9  -6 5537.85 438.696   5
  -9  -9  -5 32567.6 1085.77   2
  -9   9  -5 33088.9 999.117   2
  -9  -9  -5 34061.9 1204.12  12
  -9   9  -5 33091.1 1094.86  13
  -9  -9  -5 34936.7 1129.69   8
  -9   9  -4 2743.49 233.522   2
  -9  -9  -4 2476.50 270.772   8
  -9  -9  -4 2872.26 316.732  12
  -9   9  -4 2478.90 265.692  13
  -9   9  -3 3304.23 236.555   2
  -9  -9  -3 3209.29 232.735  10
  -9  -9  -3 3047.66 288.299   8
  -9  -9  -3 3062.70 313.278  12
  -9   9  -3 3001.31 284.908  13
  -9  -9  -2 5616.18 406.005  12
  -9   9  -2 4593.63 335.595  13
  -9  -9  -2 4937.26 310.479  11
  -9   9  -2 5353.84 284.391   2
  -9  -9  -2 5584.94 323.643  10
  -9  -9  -2 5087.18 360.791   8
  -9  -9  -1 44134.5 1150.64  11
  -9  -9  -1 46589.0 1310.53  12
  -9   9  -1 43898.6 1034.38   2
  -9  -9  -1 46550.3 1262.61   8
  -9  -9  -1 49129.7 1273.28   3
  -9  -9   0 43739.1 1095.63   3
  -9  -9   0 39451.5 1078.95  11
  -9  -9   0 43036.9 1229.61  12
  -9   9   0 42039.8 947.555   2
  -9  -9   0 43374.8 1202.00   8
  -9  -9   0 42022.3 1039.32   6
  -9  -9   1 70891.0 1553.73   3
  -9   9   1 65068.5 1498.94  12
  -9  -9   1 71219.2 1596.09  11
  -9  -9   1 73154.8 1740.74  12
  -9  -9   1 74231.2 1728.33   8
  -9  -9   1 68093.6 1529.17   6
  -9  -9   2 1318.53 140.870   3
  -9  -9   2 1480.58 166.414  11
  -9  -9   2 1484.09 193.622  12
  -9   9   2 1374.80 358.327   1
  -9  -9   2 1074.24 173.945   8
  -9  -9   2 1148.92 138.243   6
  -9  -9   3 9790.69 442.399  11
  -9  -9   3 10283.8 502.213  12
  -9  -9   3 10014.9 422.028   6
  -9   9   3 9465.28 916.154   1
  -9  -9   3 10443.0 520.305   8
  -9  -9   3 9273.94 410.763   3
  -9  -9   4 10865.9 475.266  11
  -9  -9   4 11588.8 536.731  12
  -9  -9   4 11132.3 459.206   6
  -9   9   4 10006.3 908.241   1
  -9  -9   4 11178.9 556.295   8
  -9  -9   5 6618.46 355.756   6
  -9  -9   5 6639.24 447.060   8
  -9  -9   5 5271.00 329.052   3
  -9  -9   5 6433.69 368.239  11
  -9  -9   5 6335.94 399.446  12
  -9  -9   6 3892.74 283.558   6
  -9  -9   6 3886.23 367.435   8
  -9  -9   6 3137.48 270.102   3
  -9  -9   6 3973.05 323.372  12
  -9  -9   6 3982.74 299.916  11
  -9  -9   7 12243.4 534.702   6
  -9  -9   7 12606.5 709.713   8
  -9  -9   7 11742.9 541.393  11
  -9  -9   8 3679.59 329.095   3
  -9  -9   8 3452.24 296.466  11
  -9   9   8 3868.28 311.185  14
  -9  -9   8 3287.48 390.691   8
  -9  -9   8 3466.70 286.199   6
  -9  -9   9 7713.85 446.838   6
  -9   9   9 7751.36 481.137   6
  -9  -9   9 8172.62 470.834  11
  -9  -9   9 7544.11 612.492   8
  -9  -9   9 7351.59 500.109   3
  -9  -9  10 8019.85 467.800   6
  -9   9  10 7422.43 492.097   6
  -9  -9  10 7339.10 462.234  11
  -9  -9  10 6540.94 584.214   8
  -9  -9  10 7501.30 528.112   3
  -9  -9  11 15123.9 679.355   6
  -9   9  11 16124.4 759.221   6
  -9  -9  11 15060.0 695.112  11
  -9  -9  11 13208.2 859.756   8
  -9  -9  11 14013.6 780.873   3
  -9  -9  12 5432.44 399.286   6
  -9   9  12 5431.94 440.090   6
  -9  -9  12 5078.07 397.452  11
  -9  -9  12 4258.79 477.037   8
  -9  -9  12 4604.15 447.269   3
  -9   9  13 14643.7 740.738  11
  -9  -9  13 13465.3 671.123  11
  -9   9  13 14595.0 736.320   6
  -9  -9  13 14422.0 678.321   6
  -9  11 -10 3286.31 314.567  13
  -9  11 -10 2555.47 285.389   2
  -9 -11 -10 2389.12 367.483  12
  -9  11  -9 1667.16 235.654  13
  -9 -11  -9 1486.50 201.643   2
  -9  11  -9 1514.79 221.544   2
  -9 -11  -9 1722.00 316.687  12
  -9  11  -8 2418.60 279.026  13
  -9 -11  -8 2464.48 355.018  12
  -9 -11  -8 2683.15 339.958   8
  -9  11  -8 2336.51 266.195   2
  -9 -11  -8 2201.85 264.777   2
  -9  11  -7 24345.3 953.487  13
  -9 -11  -7 24939.2 1113.14  12
  -9 -11  -7 24390.9 1024.49   8
  -9  11  -7 23961.9 885.803   2
  -9 -11  -7 24868.8 934.678   2
  -9 -11  -7 24190.4 1065.50   5
  -9  11  -6 4211.05 365.526  13
  -9 -11  -6 4118.47 421.594  12
  -9 -11  -6 4678.79 409.330   8
  -9  11  -6 4502.57 333.469   2
  -9 -11  -6 4408.53 363.697   2
  -9 -11  -6 4694.29 435.385   5
  -9 -11  -5 4462.35 413.917  12
  -9  11  -5 4212.50 356.180  13
  -9 -11  -5 4530.79 389.788   8
  -9 -11  -5 4157.40 351.969   2
  -9  11  -5 4316.58 309.802   2
  -9 -11  -5 3791.15 389.545   5
  -9  11  -4 8954.11 431.422   2
  -9 -11  -4 8803.16 525.215   8
  -9 -11  -4 8233.00 552.268  12
  -9  11  -4 8244.26 492.473  13
  -9  11  -3 19701.0 649.019   2
  -9 -11  -3 19198.6 709.779  10
  -9 -11  -3 19711.6 800.044   8
  -9 -11  -3 18970.9 839.381  12
  -9  11  -3 19628.3 775.697  13
  -9 -11  -2 6476.70 450.395  12
  -9  11  -2 5270.33 372.382  13
  -9 -11  -2 6218.01 378.179  11
  -9  11  -2 5892.41 297.450   2
  -9 -11  -2 5570.87 359.559  10
  -9 -11  -2 6044.39 412.645   8
  -9 -11  -1 7726.26 484.913  12
  -9  11  -1 7086.16 421.876  13
  -9 -11  -1 7669.06 462.307   8
  -9 -11  -1 8498.26 467.049   3
  -9 -11  -1 8232.03 433.856  11
  -9 -11   0 2166.16 213.233   3
  -9 -11   0 2066.51 243.457  12
  -9  11   0 1917.44 210.883  13
  -9 -11   0 2345.09 252.733   8
  -9 -11   0 1951.11 187.497   6
  -9 -11   0 2107.88 222.513  11
  -9 -11   1 5194.13 326.132   3
  -9 -11   1 5736.63 388.443  12
  -9  11   1 5744.17 350.143  13
  -9 -11   1 6081.16 396.485   8
  -9 -11   1 5646.21 323.660   6
  -9 -11   1 5949.11 358.187  11
  -9 -11   2 4044.42 284.227   3
  -9 -11   2 4070.54 324.168  12
  -9  11   2 3742.89 268.305  13
  -9 -11   2 3984.45 319.841   8
  -9 -11   2 3911.52 271.222   6
  -9 -11   2 4238.96 301.152  11
  -9 -11   3 7542.20 405.035   3
  -9 -11   3 8202.68 462.525  12
  -9  11   3 8548.99 394.329  13
  -9 -11   3 9351.82 456.851  11
  -9 -11   3 8228.33 470.960   8
  -9 -11   3 9011.85 424.626   6
  -9 -11   4 68.0668 73.8535   6
  -9 -11   4 37.8216 55.5522   3
  -9 -11   4-40.9891 90.1333   8
  -9 -11   4 16.9921 66.5745  12
  -9 -11   4 59.5340 90.3758  11
  -9 -11   5 32048.1 950.614   6
  -9 -11   5 32368.0 1065.54   8
  -9 -11   5 32245.6 979.114  11
  -9 -11   5 31861.8 1005.20  12
  -9 -11   6 5427.56 352.049   6
  -9 -11   6 5111.05 394.503   8
  -9 -11   6 4679.33 345.605   3
  -9 -11   6 5459.68 363.408  11
  -9 -11   6 5388.06 370.364  12
  -9 -11   7 10897.1 526.506   6
  -9 -11   7 11479.4 627.425   8
  -9 -11   7 9798.69 540.909   3
  -9 -11   7 10399.3 527.698  11
  -9 -11   7 10752.6 548.142  12
  -9 -11   8 21153.3 870.125   3
  -9  11   8 23841.3 918.899  14
  -9 -11   8 21403.9 926.728   8
  -9 -11   8 22257.2 813.915   6
  -9 -11   8 21593.7 822.128  11
  -9 -11   8 21648.1 836.736  12
  -9 -11   9 10396.5 610.966   3
  -9 -11   9 10548.3 563.464  11
  -9  11   9 11578.4 624.679  14
  -9 -11   9 10879.8 658.535   8
  -9 -11   9 10702.1 553.905   6
  -9 -11  10 1528.61 217.622  11
  -9 -11  10 1663.95 224.384   6
  -9  11  10 1654.27 246.728   6
  -9 -11  10 1612.31 264.384   8
  -9 -11  10 1319.82 226.303   3
  -9  11  11 1501.92 239.822   6
  -9 -11  11 1394.95 206.367   6
  -9 -11  11 1615.78 253.760   3
  -9 -11  11 1676.41 232.748  11
  -9  11  12 1883.33 270.866   6
  -9 -11  12 1517.85 214.294   6
  -9 -11  12 1443.36 243.654   3
  -9 -11  12 1516.69 227.611  11
  -9 -11  13 222.158 82.5847   6
  -9  11  13 142.161 97.9266   6
  -9  11  13 145.771 74.2041  11
  -9 -11  13 2.02002 56.3263  11
  -9  13  -9 950.527 177.896  13
  -9  13  -9 774.682 157.238   2
  -9 -13  -9 1089.54 246.380  12
  -9 -13  -8 5733.70 537.455  12
  -9  13  -8 5468.51 422.274  13
  -9 -13  -8 5435.94 493.498   8
  -9  13  -8 5154.05 388.220   2
  -9  13  -7 739.590 161.745  13
  -9 -13  -7 718.752 202.231   5
  -9 -13  -7 896.273 233.182  12
  -9 -13  -7 709.315 203.479   8
  -9  13  -7 924.005 162.549   2
  -9 -13  -7 819.781 157.102   2
  -9  13  -6 1422.94 223.039  13
  -9 -13  -6 1643.08 281.549   5
  -9 -13  -6 1548.45 275.931  12
  -9 -13  -6 1372.13 251.228   8
  -9  13  -6 1482.72 197.540   2
  -9 -13  -6 1584.80 220.465   2
  -9 -13  -5 4444.75 448.470   5
  -9 -13  -5 4577.28 410.685   8
  -9  13  -5 4611.73 321.537   2
  -9 -13  -5 4385.51 368.112   2
  -9  13  -5 4565.17 378.550  13
  -9 -13  -5 4696.66 447.576  12
  -9 -13  -4 5838.31 513.250   5
  -9 -13  -4 6946.49 487.447   8
  -9  13  -4 6655.77 448.782  13
  -9 -13  -4 6382.19 503.405  12
  -9 -13  -3 3764.67 369.651  12
  -9  13  -3 3938.10 332.656  13
  -9 -13  -3 3757.64 349.489   8
  -9 -13  -3 3922.17 323.766  10
  -9 -13  -2 13529.2 695.480  12
  -9  13  -2 13284.3 617.870  13
  -9 -13  -2 13669.2 640.795  10
  -9 -13  -2 12950.2 647.501   8
  -9 -13  -2 13369.6 768.243   3
  -9 -13  -1 107.934 93.3808  11
  -9 -13  -1 88.5670 95.3118  12
  -9  13  -1 25.7063 71.1301  13
  -9 -13  -1 63.6097 74.4881  10
  -9 -13  -1 18.8559 87.2460   8
  -9 -13  -1 243.633 95.9354   3
  -9 -13   0 28613.8 953.921  11
  -9  13   0 30001.8 945.697  13
  -9 -13   0 29493.6 1037.52  12
  -9 -13   0 29119.4 1031.15  10
  -9 -13   0 29800.6 1010.53   8
  -9 -13   0 28051.7 953.203   3
  -9 -13   1 10227.4 514.528   3
  -9  13   1 11152.6 507.573  13
  -9 -13   1 11335.6 581.563  12
  -9 -13   1 11653.4 578.964   8
  -9 -13   1 10693.2 500.525   6
  -9 -13   1 10954.4 539.325  11
  -9 -13   2 7460.47 433.661   3
  -9 -13   2 8434.64 482.468  12
  -9  13   2 8124.79 407.432  13
  -9 -13   2 8491.17 488.601   8
  -9 -13   2 8675.50 444.660   6
  -9 -13   2 8512.05 463.435  11
  -9 -13   3 3960.29 311.426   3
  -9 -13   3 4615.51 344.252  12
  -9 -13   3 4383.62 348.764   8
  -9 -13   3 4199.37 310.658   6
  -9 -13   3 4289.18 325.380  11
  -9 -13   4 15041.3 642.429  12
  -9 -13   4 14762.7 633.143  11
  -9 -13   4 13581.8 643.254   8
  -9 -13   4 14793.4 615.771   6
  -9 -13   5 85.3152 101.870   6
  -9 -13   5 129.903 70.1909   3
  -9 -13   5 35.4776 71.9284   8
  -9 -13   5 60.0987 60.9797  12
  -9 -13   5 102.965 93.3543  11
  -9 -13   6 9223.23 502.171  11
  -9 -13   6 9353.28 531.067   8
  -9 -13   6 8041.81 491.198   3
  -9 -13   6 9073.68 489.176   6
  -9 -13   7 3375.27 309.958  11
  -9 -13   7 3336.89 302.203   6
  -9 -13   7 3605.56 336.154   8
  -9 -13   7 3330.72 319.430   3
  -9 -13   8 2120.58 254.594  11
  -9  13   8 2042.17 278.706  14
  -9 -13   8 1865.26 244.305   3
  -9 -13   8 1915.05 244.723   8
  -9 -13   8 1681.91 225.673   6
  -9  13   9 4480.19 410.864  14
  -9 -13   9 3850.08 344.236  11
  -9 -13   9 3766.68 366.481   3
  -9 -13   9 4456.51 359.055   6
  -9 -13  10 5532.05 413.191  11
  -9 -13  10 5239.37 400.230   6
  -9 -13  10 4644.70 422.045   3
  -9  13  11 399.536 149.720   6
  -9 -13  11 715.164 150.473   6
  -9 -13  11 551.893 147.557   3
  -9 -13  11 577.673 141.691  11
  -9  13  12 9899.51 621.132   6
  -9 -13  12 8970.03 535.568   6
  -9 -13  12 9038.59 541.026  11
  -9 -15  -8 1873.84 323.267   5
  -9 -15  -8 2058.34 331.917  12
  -9  15  -8 2234.94 266.785  13
  -9 -15  -8 2157.50 320.529   8
  -9 -15  -7 16780.8 992.620   5
  -9 -15  -7 19294.5 941.828   8
  -9 -15  -7 17930.6 967.805  12
  -9  15  -7 18195.7 808.643  13
  -9 -15  -6 358.964 169.154   5
  -9 -15  -6 308.664 171.505  12
  -9 -15  -6 238.618 139.594   8
  -9  15  -6 181.796 110.309  13
  -9 -15  -5 7893.30 640.791   5
  -9 -15  -5 8344.44 575.284   8
  -9 -15  -5 8155.15 499.689   2
  -9 -15  -5 7745.58 589.667  12
  -9  15  -5 7798.67 505.175  13
  -9 -15  -4 3552.82 422.736   5
  -9 -15  -4 3290.50 350.600   8
  -9 -15  -4 3568.00 385.571  12
  -9  15  -4 3448.38 327.493  13
  -9  15  -3 11457.6 591.109  13
  -9 -15  -3 11453.7 669.374  12
  -9 -15  -3 12091.6 645.069  10
  -9 -15  -3 12683.4 789.370   5
  -9 -15  -3 12232.0 653.665   8
  -9 -15  -2 16344.6 790.917  12
  -9  15  -2 15910.8 702.335  13
  -9 -15  -2 16321.5 767.827  10
  -9 -15  -2 16322.8 759.505   8
  -9 -15  -2 15878.2 894.716   3
  -9 -15  -1 2844.94 294.944  11
  -9 -15  -1 2827.20 307.753  12
  -9  15  -1 2996.68 277.155  13
  -9 -15  -1 2861.47 309.700  10
  -9 -15  -1 3025.55 316.534   8
  -9 -15  -1 3307.27 339.481   3
  -9 -15   0 3969.52 341.685  11
  -9 -15   0 4241.83 365.659  12
  -9  15   0 4046.90 310.633  13
  -9 -15   0 3672.38 361.899  10
  -9 -15   0 3588.55 333.459   8
  -9 -15   0 3766.32 339.143   3
  -9 -15   1 3058.87 297.272  11
  -9 -15   1 2918.86 294.756  12
  -9  15   1 3290.49 260.708  13
  -9 -15   1 3096.75 339.400  10
  -9 -15   1 3193.91 311.717   8
  -9 -15   1 2911.47 291.009   3
  -9 -15   2 3099.08 300.534   3
  -9 -15   2 3257.63 301.288  12
  -9 -15   2 3721.38 331.949   8
  -9 -15   2 3228.69 292.645   6
  -9 -15   2 3521.82 317.572  11
  -9 -15   3 2058.88 247.946   3
  -9 -15   3 2462.86 255.122  12
  -9 -15   3 2910.90 289.021   8
  -9 -15   3 2780.22 282.818  11
  -9 -15   3 2553.35 264.310   6
  -9 -15   4 13521.4 636.927  11
  -9 -15   4 14421.5 662.751   8
  -9 -15   4 13211.8 618.154   6
  -9 -15   5 38023.2 1184.33  11
  -9 -15   5 39169.7 1198.95   8
  -9 -15   5 36884.9 1149.24   6
  -9 -15   6 2955.87 304.117  11
  -9 -15   6 3309.52 308.506   8
  -9 -15   6 3663.38 324.404   6
  -9 -15   6 3055.22 314.358   3
  -9 -15   7 12977.4 644.923  11
  -9 -15   7 11865.2 652.379   3
  -9 -15   7 13043.1 638.084   6
  -9 -15   8 1510.08 234.887   3
  -9  15   8 1908.76 277.796  14
  -9 -15   8 1566.50 225.052   6
  -9 -15   8 1539.85 226.643  11
  -9  15   9 7007.07 559.725  14
  -9 -15   9 6530.77 458.186  11
  -9 -15   9 6397.75 484.119   3
  -9 -15   9 6862.87 467.464   6
  -9 -15  10 8527.26 531.529  11
  -9 -15  10 8475.22 525.147   6
  -9 -15  10 8152.27 568.420   3
  -9 -15  11 850.366 167.663   6
  -9  15  11 1090.47 219.739   6
  -9 -15  11 765.069 177.255   3
  -9 -15  11 821.770 167.656  11
  -9 -17  -7 347.972 152.753   5
  -9 -17  -7 393.276 145.816  12
  -9 -17  -7 525.701 179.399   8
  -9  17  -7 635.959 156.678  13
  -9 -17  -6 291.558 180.227   5
  -9 -17  -6 345.919 138.245  12
  -9  17  -6 230.198 104.770  13
  -9 -17  -6 563.669 173.661   8
  -9 -17  -5 4455.17 505.311   5
  -9 -17  -5 3972.84 403.850   8
  -9  17  -5 4560.74 379.019  13
  -9 -17  -5 4270.85 442.204  12
  -9 -17  -4 931.211 245.597   5
  -9 -17  -4 685.045 186.281  12
  -9 -17  -4 708.769 178.699   8
  -9  17  -4 755.356 168.191  13
  -9  17  -3 3335.43 316.106  13
  -9 -17  -3 3471.50 370.113  12
  -9 -17  -3 3357.40 436.788   5
  -9 -17  -3 3228.97 349.812   8
  -9  17  -2 2792.35 280.598  13
  -9 -17  -2 2439.41 307.214  12
  -9 -17  -2 2533.61 323.277  10
  -9 -17  -2 2265.98 355.358   5
  -9 -17  -2 2648.83 310.611   8
  -9 -17  -2 2515.39 367.051   3
  -9  17  -1 21009.3 796.151  13
  -9 -17  -1 20253.0 890.748  12
  -9 -17  -1 19296.8 1036.02   5
  -9 -17  -1 20603.9 953.392  10
  -9 -17  -1 21190.4 890.233   8
  -9 -17  -1 21516.5 969.768   3
  -9 -17   0 17487.1 788.299  12
  -9 -17   0 17584.2 879.034  10
  -9 -17   0 17916.6 827.705   3
  -9 -17   0 18706.1 812.594   8
  -9 -17   0 16835.5 777.699  11
  -9 -17   1 3100.39 361.579  10
  -9 -17   1 2133.37 269.307   3
  -9 -17   1 2727.25 298.508   8
  -9 -17   1 3287.72 325.437  11
  -9 -17   2 674.550 195.968  10
  -9 -17   2 733.695 163.841   3
  -9 -17   2 866.438 176.989   8
  -9 -17   2 1066.03 200.300  11
  -9 -17   3 23152.7 892.900   6
  -9 -17   3 24774.9 1085.86  10
  -9 -17   3 23612.5 919.096  11
  -9 -17   3 22168.6 878.552   8
  -9 -17   4 3425.33 332.347   6
  -9 -17   4 3795.77 349.945  11
  -9 -17   4 3754.01 420.972  10
  -9 -17   4 4123.66 415.895   9
  -9 -17   4 3821.27 333.141   8
  -9 -17   4 3310.70 334.879   3
  -9 -17   5 46.3534 87.5190  11
  -9 -17   5 131.489 93.8704   3
  -9 -17   5-22.5197 95.4551   6
  -9 -17   6 1336.90 227.723  11
  -9 -17   6 1030.83 209.662   3
  -9 -17   6 1373.67 229.855   6
  -9 -17   7 6396.55 457.843   6
  -9 -17   7 5878.00 461.657   3
  -9 -17   7 6018.28 444.132  11
  -9 -17   8 257.684 117.652  11
  -9 -17   8 398.120 125.486   6
  -9  17   8 329.725 154.298  14
  -9 -17   8 226.346 96.6761   3
  -9  17   9 5109.03 490.977  14
  -9 -17   9 4212.81 376.454  11
  -9 -17   9 4541.21 542.502   9
  -9 -17   9 5046.15 409.665   6
  -9 -17   9 4521.05 420.499   3
  -9 -17  10 1028.64 190.542  11
  -9 -17  10 1326.11 211.741   6
  -9 -17  10 1297.30 269.460  10
  -9 -17  10 1199.84 300.424   9
  -9 -17  10 916.786 184.446   3
  -9 -19  -5 373.444 157.187   5
  -9 -19  -5 408.516 136.791  12
  -9  19  -5 642.344 152.267  13
  -9 -19  -4 10197.7 651.462   8
  -9  19  -4 10525.4 580.010  13
  -9 -19  -4 9377.01 645.428  12
  -9 -19  -4 10282.6 805.949   5
  -9  19  -3 479.999 115.572  13
  -9 -19  -3 579.918 208.515   5
  -9 -19  -3 711.456 174.938   8
  -9 -19  -3 131.979 185.209   3
  -9  19  -2 8744.10 497.842  13
  -9 -19  -2 8617.54 714.731   5
  -9 -19  -2 8801.67 575.997   8
  -9 -19  -2 7185.20 715.851   3
  -9 -19  -2 7628.09 600.294  10
  -9 -19  -1 1818.91 323.259   5
  -9 -19  -1 1708.37 252.753   8
  -9 -19  -1 2037.08 321.633   3
  -9 -19  -1 1616.34 279.323  10
  -9 -19   0 1811.88 337.792   5
  -9 -19   0 1767.89 309.091  10
  -9 -19   0 1845.83 253.152   8
  -9 -19   0 1606.58 269.854   3
  -9 -19   1 4547.86 407.353  11
  -9 -19   1 5504.32 541.466   5
  -9 -19   1 4525.08 469.085  10
  -9 -19   1 4761.41 391.210   8
  -9 -19   1 4583.77 422.645   3
  -9 -19   2 3517.19 422.090  10
  -9 -19   2 3990.92 453.718   5
  -9 -19   2 3755.27 365.100  11
  -9 -19   2 3280.24 347.541   3
  -9 -19   3 424.291 169.893  10
  -9 -19   3 462.464 172.202   5
  -9 -19   3 350.985 126.591   3
  -9 -19   3 799.660 177.621  11
  -9 -19   4 14281.8 724.508  11
  -9 -19   4 13684.2 823.293   5
  -9 -19   4 13662.0 839.912  10
  -9 -19   4 13234.3 692.306   6
  -9 -19   4 11947.9 689.297   3
  -9 -19   5 1192.83 256.319  10
  -9 -19   5 1260.58 217.811   6
  -9 -19   5 1235.83 241.059   5
  -9 -19   5 1135.31 208.547   3
  -9 -19   5 1337.28 220.278  11
  -9 -19   6 5528.89 440.259  11
  -9 -19   6 6118.60 563.669  10
  -9 -19   6 4494.11 492.771   9
  -9 -19   6 6009.73 458.347   6
  -9 -19   6 4651.64 424.017   3
  -9 -19   7 1234.60 209.794  11
  -9 -19   7 1355.55 218.232   6
  -9 -19   7 1016.86 237.316  10
  -9 -19   7 1152.88 265.971   9
  -9 -19   7 827.308 180.618   3
  -9  19   8 4307.37 482.229  14
  -9 -19   8 4000.85 368.828  11
  -9 -19   8 3524.11 474.568   9
  -9 -19   8 3789.55 439.891  10
  -9 -19   8 3183.62 348.997   3
  -9 -19   8 4209.32 379.123   6
  -9 -21  -3 4487.26 410.618   8
  -9 -21  -3 5887.22 608.175   5
  -9 -21  -2 331.690 136.003  10
  -9 -21  -2 343.956 174.687   5
  -9 -21  -2 343.797 128.922   8
  -9 -21  -2 156.673 121.033   3
  -9 -21  -1 7498.02 680.732   5
  -9 -21  -1 6468.87 641.480   3
  -9 -21  -1 7746.96 634.895  10
  -9 -21   0 845.380 227.260   5
  -9 -21   0 343.856 139.956   3
  -9 -21   0 397.846 165.740  10
  -9 -21   1 1323.81 268.030  10
  -9 -21   1 905.204 192.520   3
  -9 -21   1 1257.22 280.884   5
  -9 -21   2 3925.74 457.478  10
  -9 -21   2 3651.12 453.826   5
  -9 -21   2 4017.08 387.727  11
  -9 -21   2 3102.08 356.854   3
  -9 -21   3 10792.0 770.938  10
  -9 -21   3 9881.10 733.862   5
  -9 -21   3 10082.5 620.486  11
  -9 -21   3 8590.05 593.002   3
  -9 -21   4 2765.22 392.738  10
  -9 -21   4 2333.69 345.601   5
  -9 -21   4 2792.35 323.232  11
  -9 -21   4 2404.28 305.718   3
  -9 -21   5 1006.82 251.887  10
  -9 -21   5 1052.57 216.930   3
  -9 -21   5 1146.64 207.567  11
  -9 -21   6 1300.38 256.589  10
  -9 -21   6 907.676 181.495  11
  -9 -21   6 945.134 183.907   6
  -9 -21   6 869.505 198.531   3
  -8   0 -12 4384.91 375.781   2
  -8   0 -11 82.2002 78.1334   2
  -8   0 -10 9800.84 557.560   2
  -8   0 -10 9924.98 618.608  12
  -8   0  -9-36.2732 91.3973   2
  -8   0  -9-6.95832 84.4691  12
  -8   0  -9 70.2874 74.7449  13
  -8   0  -8 34539.4 1089.26   2
  -8   0  -8 35251.0 1164.61  12
  -8   0  -8 34649.3 1037.81  13
  -8   0  -7-192.949 106.753   2
  -8   0  -7-22.8917 110.353  12
  -8   0  -7-90.3326 68.2094  13
  -8   0  -7-17.6111 57.8823   8
  -8   0  -6 3439.15 284.027   2
  -8   0  -6 3323.94 246.586   8
  -8   0  -6 2894.14 251.201  13
  -8   0  -6 3261.39 282.040  12
  -8   0  -5-62.4013 57.5448   8
  -8   0  -5 81.2515 96.1532   2
  -8   0  -5 70.5249 75.9850  12
  -8   0  -4 36855.1 1996.82   1
  -8   0  -4 35021.5 979.517   2
  -8   0  -4 33348.9 879.971   8
  -8   0  -4 34088.8 975.108  12
  -8   0  -3 64.7037 45.5739   8
  -8   0  -3 121.647 110.976   1
  -8   0  -3 17.8503 60.4426   2
  -8   0  -3-46.8446 54.9639  12
  -8   0  -2 110375. 2202.90   8
  -8   0  -2 111072. 2288.17  12
  -8   0  -1 28.3247 33.1265   8
  -8   0  -1-21.0995 18.6391  11
  -8   0  -1-19.2676 52.1616  12
  -8   0  -1-96.0778 94.3611   1
  -8   0   0 120335. 2144.37  11
  -8   0   0 119884. 2366.42  12
  -8   0   0 122463. 3366.20   1
  -8   0   0 117269. 2327.84   8
  -8   0   0 114684. 2087.82   6
  -8   0   1 54.4493 18.7448   6
  -8   0   1 27.6000 46.5641   8
  -8   0   1-2.70413 49.0638  12
  -8   0   1-24.9411 18.2454  11
  -8   0   2 89637.6 1632.10  11
  -8   0   2 87858.8 1622.70   6
  -8   0   3-9.69923 31.5914   6
  -8   0   3 28.4806 27.4797  11
  -8   0   3 81.7403 70.1458   1
  -8   0   4 214114. 3944.68  11
  -8   0   4 215825. 3943.86   6
  -8   0   5 42.8608 42.4673  11
  -8   0   5 190.089 54.3785   6
  -8   0   6 7970.85 362.251  11
  -8   0   6 7478.88 347.739   6
  -8   0   7-9.00767 62.7957  11
  -8   0   7-8.09800 60.4855   6
  -8   0   8 14112.2 568.492  11
  -8   0   8 14238.3 561.877   6
  -8   0   9 92.4673 92.6056  11
  -8   0   9-42.8693 88.0580   6
  -8   0  10 30741.0 989.431  11
  -8   0  10 28496.5 936.917   6
  -8   0  11 71.0195 111.550  11
  -8   0  11 35.6059 72.4547   6
  -8   0  12 7501.83 486.108  11
  -8   0  12 7519.74 465.372   6
  -8   0  13-91.2088 93.8287  11
  -8   0  13-21.9906 73.9239   6
  -8   0  14 4364.83 364.571   6
  -8   0  14 4997.09 409.219  11
  -8   2 -12 1039.54 179.231   2
  -8  -2 -12 871.940 169.781   2
  -8  -2 -11 2735.88 292.068   2
  -8   2 -11 3172.92 325.139   2
  -8  -2 -11 2656.62 346.076  12
  -8  -2 -10 2292.63 266.990   2
  -8   2 -10 3002.54 306.909   2
  -8  -2 -10 2246.75 305.941  12
  -8   2 -10 2507.15 244.988  13
  -8   2  -9 1045.48 186.122   2
  -8  -2  -9 1060.70 184.663   2
  -8   2  -9 1132.65 187.275  12
  -8  -2  -9 1078.16 220.378  12
  -8   2  -9 1127.61 169.998  13
  -8   2  -8 4803.45 360.876   2
  -8  -2  -8 4793.63 359.555   2
  -8   2  -8 4855.27 369.646  12
  -8   2  -8 4640.51 334.355  13
  -8  -2  -8 5377.06 336.269  13
  -8  -2  -8 4951.79 409.029  12
  -8  -2  -8 4745.71 354.472   8
  -8  -2  -7 29880.2 973.967   2
  -8   2  -7 30342.3 969.561   2
  -8  -2  -7 30516.1 955.450   8
  -8  -2  -7 30442.0 1049.65  12
  -8   2  -7 28873.8 963.314  12
  -8   2  -7 28828.3 944.637  13
  -8  -2  -7 30120.3 912.549  13
  -8   2  -6 336.958 108.950   2
  -8  -2  -6 243.563 112.293   2
  -8   2  -6 369.537 100.880  12
  -8  -2  -6 402.955 136.229  12
  -8   2  -6 369.502 104.920  13
  -8   2  -6 371.234 83.1821   8
  -8  -2  -6 517.668 119.412   8
  -8   2  -5 25080.7 807.377   2
  -8  -2  -5 25250.5 827.233   2
  -8  -2  -5 24874.5 851.484  12
  -8   2  -5 24382.4 782.435  12
  -8  -2  -5 24103.3 761.651   8
  -8   2  -5 24438.8 698.888   8
  -8  -2  -4 14565.2 571.901   2
  -8   2  -4 13140.8 527.925   2
  -8  -2  -4 13397.3 567.261  12
  -8   2  -4 12635.2 507.296  12
  -8  -2  -4 13345.6 505.844   8
  -8   2  -4 13829.1 452.477   8
  -8   2  -3 8442.47 886.614   1
  -8   2  -3 7213.68 359.881   2
  -8   2  -3 7102.51 347.731  12
  -8  -2  -3 7613.97 395.640  12
  -8   2  -3 7282.80 299.855   8
  -8  -2  -3 7413.33 348.532   8
  -8   2  -2 32906.9 1703.68   1
  -8   2  -2 31318.1 848.218   2
  -8   2  -2 30542.0 754.135   8
  -8  -2  -2 31546.8 834.065   8
  -8  -2  -2 32001.9 894.032  12
  -8   2  -2 29986.8 822.255  12
  -8  -2  -1 48269.4 1165.90  12
  -8   2  -1 46799.8 1101.64  12
  -8  -2  -1 46085.3 982.189  11
  -8  -2  -1 47156.8 1109.51   8
  -8   2  -1 47443.9 1037.48   8
  -8  -2  -1 45039.7 902.528   6
  -8   2  -1 48553.9 2004.75   1
  -8  -2   0 581.748 106.850  12
  -8   2   0 528.051 91.4760  12
  -8   2   0 493.690 40.8643  11
  -8  -2   0 499.207 62.1815  11
  -8  -2   0 510.736 95.8148   8
  -8   2   0 482.502 76.1375   8
  -8  -2   0 605.833 56.2574   6
  -8   2   0 526.322 34.8733   6
  -8   2   0 620.013 197.208   1
  -8   2   1 5181.64 280.913  12
  -8   2   1 5069.94 171.118  11
  -8  -2   1 5519.34 220.763  11
  -8  -2   1 5174.90 295.440  12
  -8   2   1 4586.09 510.407   1
  -8   2   1 5257.23 304.976   8
  -8  -2   1 5239.25 299.772   8
  -8  -2   1 5496.40 198.907   6
  -8   2   1 4780.19 176.710   6
  -8  -2   2 17196.2 451.678   6
  -8  -2   2 17541.4 476.546  11
  -8   2   2 17074.4 428.343  11
  -8   2   2 15903.8 913.531   1
  -8   2   2 16827.6 445.050   6
  -8  -2   2 18064.3 669.025   8
  -8  -2   2 16869.5 362.385   3
  -8  -2   3 6854.30 280.523  11
  -8   2   3 7040.49 264.921  11
  -8   2   3 6701.81 527.973   1
  -8   2   3 7120.27 276.287   6
  -8  -2   3 7166.10 218.584   3
  -8  -2   3 7110.38 273.493   6
  -8  -2   4 21769.4 605.356  11
  -8   2   4 22019.1 591.052  11
  -8   2   4 22251.1 914.821   1
  -8   2   4 21297.4 593.599   6
  -8  -2   4 22496.4 597.199   6
  -8  -2   5 41184.1 999.949  11
  -8   2   5 40996.5 990.730  11
  -8   2   5 40759.9 1162.09   1
  -8   2   5 40217.6 856.276  14
  -8  -2   5 41762.5 987.521   6
  -8   2   5 40983.7 997.087   6
  -8   2   6 3170.75 222.611  11
  -8  -2   6 3218.06 227.002  11
  -8   2   6 2962.62 159.783  14
  -8   2   6 2907.36 213.210   6
  -8  -2   6 3091.44 215.583   6
  -8   2   7 31794.1 909.738   6
  -8   2   7 32236.8 911.640  11
  -8  -2   7 33635.0 927.525  11
  -8  -2   7 32453.8 901.902   6
  -8   2   8 10175.9 469.275   6
  -8   2   8 9762.37 463.322  11
  -8  -2   8 10866.7 486.350  11
  -8  -2   8 10313.6 462.326   6
  -8   2   9 1569.39 196.121   6
  -8   2   9 1581.17 196.911  11
  -8  -2   9 1806.13 213.349  11
  -8  -2   9 1580.49 190.785   6
  -8   2  10 5380.24 370.717   6
  -8  -2  10 6752.47 416.111  11
  -8   2  10 6301.46 407.683  11
  -8  -2  10 6213.64 385.103   6
  -8   2  11 26193.9 927.147   6
  -8  -2  11 26620.5 941.209  11
  -8   2  11 28092.8 976.326  11
  -8  -2  11 26155.3 904.904   6
  -8  -2  12 5102.40 393.040  11
  -8   2  12 5087.24 402.997  11
  -8   2  12 5175.46 390.493   6
  -8  -2  12 4845.79 367.263   6
  -8  -2  13 4195.50 366.622  11
  -8   2  13 4831.73 401.560  11
  -8  -2  13 4487.04 361.369   6
  -8   2  13 4302.73 366.314   6
  -8   2  14 491.996 152.354  11
  -8  -2  14 469.661 128.020  11
  -8  -2  14 343.108 109.899   6
  -8   2  14 365.275 123.950   6
  -8  -4 -12 7671.49 488.876   2
  -8   4 -12 8382.68 525.254   2
  -8  -4 -11 9674.87 672.562  12
  -8   4 -11 9082.05 486.591  13
  -8   4 -11 9048.70 548.243   2
  -8  -4 -11 9054.54 539.334   2
  -8  -4 -10 2331.15 321.426  12
  -8   4 -10 2749.70 264.535  13
  -8   4 -10 2664.30 289.417   2
  -8  -4 -10 2592.51 280.756   2
  -8  -4  -9 1966.36 283.876  12
  -8   4  -9 1990.33 228.772  13
  -8   4  -9 2019.68 243.277   2
  -8  -4  -9 1523.37 213.651   2
  -8  -4  -8 8269.58 494.248   8
  -8  -4  -8 8198.83 547.352  12
  -8   4  -8 7863.29 457.916  13
  -8   4  -8 8152.16 471.044   2
  -8  -4  -8 7784.87 470.291   2
  -8   4  -7 603.620 121.133  12
  -8  -4  -7 734.918 178.916  12
  -8   4  -7 758.640 153.394   2
  -8  -4  -7 922.265 172.523   2
  -8  -4  -7 924.239 172.924   8
  -8   4  -7 599.439 137.036  13
  -8  -4  -7 809.444 129.293  13
  -8  -4  -6 3251.62 284.527   2
  -8   4  -6 3196.69 267.873   2
  -8  -4  -6 3000.47 267.626   8
  -8   4  -6 2843.78 238.393  12
  -8   4  -6 2987.58 272.025  13
  -8  -4  -6 3275.40 313.638  12
  -8  -4  -6 2756.89 237.537   5
  -8  -4  -5 4289.65 311.881   2
  -8   4  -5 4131.38 287.423   2
  -8   4  -5 4463.51 277.165  12
  -8   4  -5 3680.75 290.423  13
  -8  -4  -5 3944.12 324.863  12
  -8  -4  -5 4418.91 301.929   8
  -8  -4  -4 6303.15 370.671   2
  -8   4  -4 6325.84 344.578   2
  -8  -4  -4 6481.12 354.873   8
  -8   4  -4 6192.88 259.184   8
  -8  -4  -4 6299.14 393.844  12
  -8   4  -4 6272.36 319.873  12
  -8   4  -3 289.757 84.0828   2
  -8   4  -3 201.174 46.8116   8
  -8  -4  -3 128.308 62.6591   8
  -8   4  -3 185.719 60.1662  12
  -8  -4  -3 322.593 98.7057  12
  -8   4  -2 30694.2 818.930   2
  -8   4  -2 31605.8 1717.61   1
  -8  -4  -2 32196.9 917.852  12
  -8   4  -2 30033.1 777.657  12
  -8  -4  -2 31486.7 852.361   8
  -8  -4  -2 31082.3 753.433  11
  -8  -4  -1 23429.9 621.343  11
  -8   4  -1 23042.5 651.297  12
  -8  -4  -1 24658.3 758.862  12
  -8   4  -1 25204.7 1443.95   1
  -8   4  -1 23968.0 668.918   2
  -8  -4  -1 25018.4 726.091   8
  -8   4  -1 22796.6 583.096   8
  -8  -4  -1 23646.7 559.520   6
  -8  -4   0 41744.2 935.424   3
  -8  -4   0 42415.4 1049.82  12
  -8  -4   0 38487.7 879.486  11
  -8   4   0 38282.4 932.012  12
  -8   4   0 41227.3 1796.96   1
  -8  -4   0 40640.9 1006.81   8
  -8   4   0 40287.2 900.935   8
  -8  -4   0 39628.7 827.690   6
  -8  -4   1 59052.8 1177.19   6
  -8   4   1 54830.8 1048.02  11
  -8  -4   1 63168.3 1392.02  12
  -8  -4   1 59766.1 1224.36  11
  -8   4   1 59304.9 2131.01   1
  -8   4   1 55212.9 1126.45   6
  -8  -4   1 60143.6 1378.44   8
  -8   4   1 52180.0 1333.74   8
  -8  -4   1 62312.5 1160.99   3
  -8  -4   2 8924.84 307.811   6
  -8  -4   2 9314.17 417.487  12
  -8   4   2 8138.95 255.186  11
  -8  -4   2 8357.17 321.619  11
  -8   4   2 7918.13 664.498   1
  -8   4   2 8094.23 287.978   6
  -8  -4   2 8570.44 420.958   8
  -8  -4   2 9013.04 279.002   3
  -8  -4   3 1855.68 139.978   6
  -8   4   3 1793.17 287.639   1
  -8  -4   3 2037.00 153.855  11
  -8   4   3 1854.49 126.069  11
  -8  -4   3 2178.71 245.630   8
  -8  -4   3 1913.37 126.545   3
  -8  -4   4 53785.4 1116.75   6
  -8  -4   4 54620.0 1145.21  11
  -8   4   4 51834.1 1088.30  11
  -8   4   4 52399.5 1648.97   1
  -8  -4   5 5122.51 277.010  11
  -8   4   5 5044.65 405.419   1
  -8   4   5 4843.05 267.498   6
  -8  -4   5 4329.39 257.785   3
  -8  -4   5 5177.07 266.733   6
  -8   4   6 3718.37 214.124  14
  -8  -4   6 3471.16 240.021  11
  -8   4   6 3455.63 258.650   1
  -8   4   6 3730.51 248.856   6
  -8  -4   6 3154.27 241.977   3
  -8  -4   6 3581.31 234.453   6
  -8   4   7 2857.46 234.856   6
  -8   4   7 3208.33 210.238  14
  -8  -4   7 3008.96 229.933   6
  -8  -4   7 2820.96 232.620  11
  -8   4   8 1510.07 189.948   6
  -8  -4   8 1367.34 171.046   6
  -8  -4   8 1199.03 169.370  11
  -8   4   9 11360.3 537.903   6
  -8  -4   9 11925.6 523.574   6
  -8  -4   9 11697.3 541.079  11
  -8   4  10 14777.0 647.005   6
  -8  -4  10 14477.8 610.980   6
  -8  -4  10 14744.8 639.586  11
  -8   4  11 5220.74 385.298   6
  -8  -4  11 4930.29 353.745   6
  -8   4  11 5116.16 390.227  11
  -8  -4  11 5237.44 378.337  11
  -8   4  12 2287.46 266.463   6
  -8  -4  12 2495.08 260.565   6
  -8  -4  12 2495.20 274.274  11
  -8   4  12 2165.61 275.047  11
  -8   4  13 7106.92 479.856   6
  -8  -4  13 6925.07 447.173   6
  -8  -4  13 6893.67 470.457  11
  -8   4  13 7306.42 504.873  11
  -8   4  14 1065.60 192.403   6
  -8  -4  14 906.337 169.212   6
  -8   4  14 745.138 175.519  11
  -8  -4  14 828.400 162.587  11
  -8   6 -11 799.816 144.328  13
  -8   6 -11 1053.98 195.024   2
  -8  -6 -11 743.229 161.563   2
  -8  -6 -11 807.744 226.350  12
  -8   6 -10 581.461 132.120  13
  -8   6 -10 525.338 142.121   2
  -8  -6 -10 483.204 135.565   2
  -8  -6 -10 389.681 186.527  12
  -8   6  -9 1127.37 184.196  13
  -8   6  -9 1460.09 215.147   2
  -8  -6  -9 1189.10 190.584   2
  -8  -6  -9 1038.17 234.558  12
  -8  -6  -8 26058.9 1070.50  12
  -8   6  -8 25616.7 919.832  13
  -8   6  -8 27046.9 936.078   2
  -8  -6  -8 25850.4 928.132   2
  -8  -6  -8 26332.8 985.895   8
  -8   6  -7 12855.3 608.449  13
  -8  -6  -7 16506.7 789.355  12
  -8  -6  -7 15352.6 684.556   8
  -8  -6  -7 13858.9 634.372   2
  -8   6  -7 13390.8 601.626   2
  -8   6  -6 15454.8 663.434  13
  -8  -6  -6 16785.1 756.771  12
  -8  -6  -6 16834.6 687.627   8
  -8   6  -6 16150.8 635.627   2
  -8  -6  -6 16269.7 676.725   2
  -8  -6  -6 16888.3 680.952   5
  -8  -6  -5 3668.36 297.505   2
  -8   6  -5 4189.97 289.820   2
  -8  -6  -5 4217.98 357.826  12
  -8   6  -5 3947.20 311.249  13
  -8  -6  -5 3796.78 302.202   8
  -8   6  -4 17398.4 603.275   2
  -8  -6  -4 17579.4 654.730   8
  -8  -6  -4 17565.7 720.093  12
  -8   6  -4 16171.1 651.590  13
  -8   6  -4 16648.9 529.122  12
  -8   6  -3 6047.35 315.384   2
  -8  -6  -3 6548.81 274.294  10
  -8  -6  -3 6497.70 364.560   8
  -8  -6  -3 6398.44 399.615  12
  -8   6  -3 5561.66 267.762  12
  -8   6  -2 23454.5 1532.67   1
  -8   6  -2 20244.9 615.577   2
  -8  -6  -2 20235.7 734.230  12
  -8   6  -2 19275.5 563.529  12
  -8  -6  -2 23457.0 722.069   8
  -8  -6  -2 19915.7 609.210  11
  -8  -6  -1 37066.2 1011.79   3
  -8  -6  -1 37422.8 917.948  11
  -8  -6  -1 39991.4 1069.48  12
  -8   6  -1 36237.5 873.751  12
  -8   6  -1 38680.0 913.410   2
  -8   6  -1 38503.3 1932.12   1
  -8  -6  -1 39263.5 1023.92   8
  -8   6  -1 35109.6 773.646   8
  -8  -6  -1 37704.6 853.245   6
  -8  -6   0 1429.16 128.647   3
  -8  -6   0 1421.07 133.045  11
  -8   6   0 1481.30 131.746  12
  -8  -6   0 1338.93 168.255  12
  -8   6   0 1333.88 117.793   2
  -8   6   0 1689.06 359.183   1
  -8  -6   0 1373.86 162.005   8
  -8   6   0 1231.24 104.871   8
  -8  -6   0 1393.07 114.362   6
  -8  -6   1 17919.7 501.417   3
  -8  -6   1 17862.1 534.915  11
  -8  -6   1 18717.4 637.574  12
  -8   6   1 16797.1 469.865   2
  -8   6   1 18030.6 1160.89   1
  -8  -6   1 18796.2 632.228   8
  -8  -6   1 17437.1 495.209   6
  -8  -6   2 13161.5 447.816  11
  -8  -6   2 14054.2 536.301  12
  -8  -6   2 13066.8 421.262   6
  -8   6   2 12649.8 363.064   2
  -8   6   2 14020.3 963.565   1
  -8  -6   2 14218.7 552.282   8
  -8  -6   2 13767.1 419.962   3
  -8  -6   3 7695.24 393.745  12
  -8  -6   3 7151.62 325.206  11
  -8  -6   3 7520.66 315.366   6
  -8   6   3 7328.50 657.027   1
  -8  -6   3 8155.76 439.773   8
  -8  -6   3 7375.50 305.530   3
  -8  -6   4 42876.9 1025.39  11
  -8  -6   4 42461.5 994.636   6
  -8   6   4 40744.5 1599.05   1
  -8  -6   4 42274.2 1262.37   8
  -8  -6   5 23487.8 689.825  11
  -8  -6   5 22835.4 662.604   6
  -8   6   5 22526.2 1056.45   1
  -8  -6   6 4621.01 313.608   3
  -8  -6   6 5664.72 306.712   6
  -8  -6   6 5705.70 322.720  11
  -8   6   7 9126.25 418.244  14
  -8  -6   7 9179.68 437.917  11
  -8  -6   7 7874.82 453.104   3
  -8  -6   7 9206.25 422.798   6
  -8   6   8 28642.2 872.632  14
  -8  -6   8 30299.8 911.839  11
  -8   6   8 26986.7 897.237   6
  -8  -6   8 26524.3 969.849   3
  -8  -6   8 29510.9 877.521   6
  -8   6   9 795.063 157.749   6
  -8  -6   9 822.342 149.188   6
  -8  -6   9 766.064 162.843   3
  -8  -6   9 780.387 154.524  11
  -8  -6  10 18655.1 732.241  11
  -8  -6  10 17190.0 822.397   3
  -8  -6  10 17763.9 692.828   6
  -8   6  10 17364.3 735.279   6
  -8  -6  11 7470.96 462.045  11
  -8   6  11 7299.98 473.583   6
  -8  -6  11 7254.32 542.370   3
  -8  -6  11 7126.95 434.664   6
  -8  -6  12 1150.67 183.336   6
  -8   6  12 976.919 185.711   6
  -8  -6  12 913.316 214.451   3
  -8  -6  12 1174.33 194.460  11
  -8   6  13 4773.49 415.961  11
  -8  -6  13 4747.15 385.317  11
  -8   6  13 4706.38 396.575   6
  -8  -6  13 4020.29 438.552   3
  -8  -6  13 4281.14 351.238   6
  -8  -6  14 2227.69 330.979   3
  -8   6  14 3469.80 344.277   6
  -8  -6  14 2997.86 296.910   6
  -8  -6  14 3081.52 314.338  11
  -8   6  14 2963.63 332.021  11
  -8  -8 -11 3095.16 406.723  12
  -8   8 -11 3158.36 292.467  13
  -8   8 -11 3385.89 334.103   2
  -8  -8 -11 3006.86 290.370   2
  -8   8 -10 3633.38 318.754  13
  -8  -8 -10 3300.76 406.919  12
  -8   8 -10 3816.67 346.316   2
  -8  -8 -10 3468.99 315.984   2
  -8  -8  -9 6052.39 527.956  12
  -8   8  -9 6008.39 417.364  13
  -8   8  -9 5864.84 423.456   2
  -8  -8  -9 5573.34 401.589   2
  -8   8  -8 197.738 107.111  13
  -8  -8  -8 201.313 143.348  12
  -8  -8  -8 206.825 141.500   8
  -8   8  -8 78.4525 98.5311   2
  -8  -8  -8 37.1015 54.7747   2
  -8   8  -7 1406.80 203.226  13
  -8  -8  -7 1374.95 213.470   5
  -8  -8  -7 1057.91 225.854  12
  -8  -8  -7 1058.60 202.947   8
  -8   8  -7 1197.02 178.231   2
  -8  -8  -7 1315.01 207.485   2
  -8   8  -6 11388.9 566.784  13
  -8  -8  -6 11700.7 648.269  12
  -8  -8  -6 12269.6 617.261   5
  -8  -8  -6 11420.6 586.269   8
  -8  -8  -6 10790.7 549.514   2
  -8   8  -6 12061.5 540.342   2
  -8  -8  -5 1587.01 242.753  12
  -8  -8  -5 1424.23 195.731   2
  -8   8  -5 1435.56 175.892   2
  -8   8  -5 1635.51 220.216  13
  -8  -8  -5 1468.95 213.272   8
  -8   8  -4 11722.2 481.906   2
  -8  -8  -4 11690.8 550.457   8
  -8  -8  -4 11963.8 609.117  12
  -8   8  -4 11622.8 550.893  13
  -8   8  -3 4709.13 276.573   2
  -8  -8  -3 4705.25 266.226  10
  -8  -8  -3 4870.78 339.790   8
  -8  -8  -3 5632.13 391.489  12
  -8   8  -3 4505.78 323.498  13
  -8  -8  -2 801.250 162.857  12
  -8  -8  -2 1013.51 133.971  11
  -8   8  -2 496.791 118.146  13
  -8   8  -2 724.942 101.967   2
  -8  -8  -2 755.674 140.496   8
  -8  -8  -2 613.642 144.518   3
  -8  -8  -1 18054.2 600.587  11
  -8  -8  -1 19951.6 716.617  12
  -8   8  -1 16428.3 484.886  12
  -8   8  -1 18378.6 536.141   2
  -8  -8  -1 20733.8 696.958   8
  -8  -8  -1 21919.0 672.800   3
  -8  -8   0 10259.7 402.909   3
  -8  -8   0 10266.0 415.315  11
  -8   8   0 9095.08 339.135  12
  -8  -8   0 11353.5 510.820  12
  -8   8   0 10528.5 979.719   1
  -8   8   0 9369.45 327.190   2
  -8  -8   0 11518.6 497.491   8
  -8  -8   0 9589.69 371.508   6
  -8  -8   1 84850.8 1662.35   3
  -8  -8   1 81965.7 1682.27  11
  -8  -8   1 86298.4 1821.88  12
  -8   8   1 89938.5 3031.79   1
  -8   8   1 80425.1 1489.15   2
  -8  -8   1 85620.6 1808.36   8
  -8  -8   1 82377.3 1631.89   6
  -8  -8   2 37084.1 922.615   3
  -8  -8   2 35950.0 941.754  11
  -8  -8   2 35451.9 1017.46  12
  -8   8   2 38387.5 1829.17   1
  -8  -8   2 37108.3 1046.29   8
  -8  -8   2 36874.9 909.628   6
  -8  -8   3 27512.0 852.663  12
  -8  -8   3 28104.1 789.393  11
  -8  -8   3 28758.3 768.252   6
  -8   8   3 27352.9 1471.24   1
  -8  -8   3 27868.3 890.503   8
  -8  -8   3 26514.8 760.936   3
  -8  -8   4 1904.72 200.409  12
  -8  -8   4 1586.86 169.635  11
  -8  -8   4 1678.52 162.607   6
  -8   8   4 1551.02 329.393   1
  -8  -8   4 2086.44 232.560   8
  -8  -8   4 1388.20 150.000   3
  -8  -8   5 9283.52 464.667  12
  -8  -8   5 8871.88 413.412  11
  -8  -8   5 8456.38 388.513   6
  -8   8   5 9200.45 751.432   1
  -8  -8   5 9942.15 545.692   8
  -8  -8   5 7567.19 396.559   3
  -8  -8   6 21575.4 693.215   6
  -8  -8   6 21384.9 913.139   8
  -8  -8   6 21938.3 717.525  11
  -8  -8   7 5290.17 378.504   3
  -8   8   7 6334.06 378.780  14
  -8  -8   7 6398.93 368.894  11
  -8  -8   7 6719.61 365.287   6
  -8  -8   8 724.024 145.822  11
  -8  -8   8 640.993 154.444   3
  -8  -8   8 485.903 118.210   6
  -8   8   8 705.336 132.330  14
  -8   8   9 3136.60 283.339  14
  -8  -8   9 2849.07 269.789  11
  -8  -8   9 2656.56 301.002   3
  -8  -8   9 2752.83 258.784   6
  -8  -8  10 3915.94 325.809  11
  -8  -8  10 4520.21 413.094   3
  -8  -8  10 3990.93 314.966   6
  -8   8  10 3615.06 335.696   6
  -8  -8  11 13104.7 629.409  11
  -8   8  11 13466.5 679.037   6
  -8  -8  11 12469.6 737.023   3
  -8  -8  11 12799.4 607.721   6
  -8  -8  12 31.1159 64.9183   6
  -8   8  12 134.280 105.411   6
  -8  -8  12 65.5869 70.5901   3
  -8  -8  12 55.7857 81.8273  11
  -8   8  13 6541.17 489.047  11
  -8  -8  13 6072.93 434.782  11
  -8   8  13 6778.91 488.950   6
  -8  -8  13 4942.33 483.168   3
  -8  -8  13 6140.94 426.970   6
  -8   8  14 4790.21 404.182   6
  -8  -8  14 4161.14 349.615   6
  -8   8  14 4772.47 417.365  11
  -8  10 -11 2198.56 270.698   2
  -8 -10 -11 2244.76 363.679  12
  -8  10 -10 322.137 113.943  13
  -8  10 -10 242.191 104.123   2
  -8  10  -9 2181.98 258.553  13
  -8  10  -9 1938.22 242.495   2
  -8 -10  -9 2084.97 239.687   2
  -8 -10  -9 1951.58 318.970  12
  -8 -10  -8 15284.4 775.624   8
  -8  10  -8 14070.6 660.053   2
  -8 -10  -8 14761.8 674.204   2
  -8 -10  -8 14981.8 838.338  12
  -8  10  -8 14545.1 684.833  13
  -8 -10  -7 13367.5 720.489   5
  -8 -10  -7 12192.5 665.871   8
  -8 -10  -7 12506.0 607.057   2
  -8  10  -7 12851.7 597.685   2
  -8  10  -7 13365.2 636.897  13
  -8 -10  -7 13302.1 752.342  12
  -8 -10  -6 10411.1 612.702   5
  -8 -10  -6 10097.9 571.302   8
  -8  10  -6 9206.09 478.803   2
  -8 -10  -6 10009.5 530.207   2
  -8  10  -6 10309.1 545.474  13
  -8 -10  -6 9543.66 608.925  12
  -8 -10  -5 32927.1 1166.47   5
  -8 -10  -5 31597.0 1040.14   2
  -8  10  -5 33428.1 978.065   2
  -8 -10  -5 33151.4 1166.81  12
  -8  10  -5 32033.2 1049.47  13
  -8 -10  -5 33725.0 1102.83   8
  -8  10  -4 2859.11 230.431   2
  -8 -10  -4 3100.71 294.406   8
  -8  10  -4 2935.63 277.204  13
  -8 -10  -4 3353.75 329.235  12
  -8 -10  -3 9804.26 540.006  12
  -8  10  -3 8490.21 457.000  13
  -8  10  -3 9624.51 399.944   2
  -8 -10  -3 9224.72 424.366  10
  -8 -10  -3 9468.99 494.677   8
  -8 -10  -2 2372.35 260.801  12
  -8  10  -2 2515.73 237.424  13
  -8 -10  -2 2068.64 205.573  11
  -8  10  -2 2624.37 187.699   2
  -8 -10  -2 2448.23 221.253  10
  -8 -10  -2 2325.21 241.424   8
  -8 -10  -2 2161.46 252.011   3
  -8 -10  -1 16906.5 617.052  11
  -8 -10  -1 16572.3 690.832  12
  -8  10  -1 16385.6 637.571  13
  -8  10  -1 17426.1 510.292   2
  -8 -10  -1 17865.3 679.804   8
  -8 -10  -1 19215.0 668.253   3
  -8 -10   0 29979.7 865.757   3
  -8 -10   0 31099.0 958.118  12
  -8  10   0 27473.7 860.136  13
  -8 -10   0 30888.2 934.954   8
  -8 -10   0 29458.8 817.347   6
  -8 -10   0 29425.5 862.037  11
  -8 -10   1 4597.22 283.891   3
  -8 -10   1 5014.90 334.732  12
  -8  10   1 4185.76 277.514  13
  -8 -10   1 5004.65 332.360   8
  -8 -10   1 4454.49 267.929   6
  -8 -10   1 4762.56 296.531  11
  -8 -10   2 2853.55 222.910   3
  -8 -10   2 2643.42 221.283  11
  -8 -10   2 2942.86 251.184  12
  -8  10   2 2761.29 213.458  13
  -8 -10   2 3047.26 259.594   8
  -8 -10   2 2843.65 214.238   6
  -8 -10   3 3006.11 233.959   3
  -8 -10   3 3051.04 240.413  11
  -8 -10   3 3209.79 262.031  12
  -8  10   3 2776.88 201.172  13
  -8  10   3 3077.21 526.102   1
  -8 -10   3 3090.49 265.753   8
  -8 -10   3 2914.88 222.623   6
  -8 -10   4 35247.4 1015.98  12
  -8 -10   4 35241.5 976.350  11
  -8 -10   4 34467.2 947.382   6
  -8  10   4 34752.9 1786.23   1
  -8 -10   4 36735.5 1079.92   8
  -8 -10   4 31194.1 958.166   3
  -8 -10   5 5636.21 355.219  12
  -8 -10   5 5285.80 328.636  11
  -8 -10   5 5307.35 321.786   6
  -8  10   5 4031.18 562.773   1
  -8 -10   5 5483.87 382.634   8
  -8 -10   5 4748.18 326.103   3
  -8 -10   6 3207.33 264.052  11
  -8 -10   6 3466.58 282.775  12
  -8 -10   6 2979.01 301.561   8
  -8 -10   6 2942.94 271.485   3
  -8 -10   6 3329.64 261.963   6
  -8 -10   7 72427.7 1755.63  12
  -8 -10   7 70294.2 1701.18  11
  -8 -10   7 69886.8 1675.92   6
  -8 -10   7 75141.0 1956.66   8
  -8 -10   8 1552.80 204.473  11
  -8  10   8 1745.67 224.501  14
  -8 -10   8 1586.80 228.554   3
  -8 -10   8 1519.30 244.178   8
  -8 -10   8 1691.02 206.539   6
  -8 -10   9 3358.96 348.607   3
  -8 -10   9 3520.88 305.138  11
  -8  10   9 3632.35 337.733  14
  -8 -10   9 3236.51 368.663   8
  -8 -10   9 3689.79 304.032   6
  -8 -10  10 4870.58 362.330   6
  -8 -10  10 4640.59 361.318  11
  -8  10  10 4518.64 383.542   6
  -8 -10  10 3812.82 415.815   8
  -8 -10  10 4578.49 421.661   3
  -8  10  11 2562.63 303.414   6
  -8 -10  11 2086.03 296.336   3
  -8 -10  11 2186.42 255.854  11
  -8 -10  11 2252.40 255.293   6
  -8 -10  12 2694.89 287.582  11
  -8  10  12 3083.17 335.721   6
  -8 -10  12 2666.73 350.033   3
  -8 -10  12 2900.18 292.486   6
  -8  10  13 1743.23 254.116   6
  -8 -10  13 931.469 216.691   3
  -8 -10  13 1569.24 222.965  11
  -8 -10  13 1482.02 215.537   6
  -8 -12 -10 5201.95 517.873  12
  -8  12 -10 4548.30 369.900  13
  -8  12 -10 4262.99 366.115   2
  -8 -12  -9 4506.81 476.685  12
  -8  12  -9 4651.52 380.246  13
  -8  12  -9 4593.46 371.608   2
  -8  12  -8 278.413 104.976  13
  -8 -12  -8 157.098 120.555   5
  -8 -12  -8 209.828 147.007  12
  -8 -12  -8 182.799 130.454   8
  -8  12  -8 147.281 85.4760   2
  -8 -12  -8 190.733 73.4151   2
  -8 -12  -7 8175.68 608.903  12
  -8  12  -7 8335.11 510.338  13
  -8 -12  -7 9278.79 637.782   5
  -8 -12  -7 8568.30 575.196   8
  -8  12  -7 9074.08 497.534   2
  -8 -12  -7 8821.16 503.844   2
  -8  12  -6 2011.42 246.808  13
  -8 -12  -6 1927.88 294.382   5
  -8 -12  -6 1833.99 290.918  12
  -8 -12  -6 1927.07 271.770   8
  -8 -12  -6 1990.42 236.518   2
  -8  12  -6 2110.68 226.880   2
  -8 -12  -5 2174.94 303.531   5
  -8 -12  -5 2297.66 278.670   8
  -8 -12  -5 1942.68 229.853   2
  -8  12  -5 2449.50 226.281   2
  -8  12  -5 2368.14 256.767  13
  -8 -12  -5 2302.63 299.364  12
  -8 -12  -4 15147.3 788.179   5
  -8  12  -4 15480.8 578.236   2
  -8 -12  -4 15250.1 699.764   8
  -8 -12  -4 15328.4 748.343  12
  -8  12  -4 14952.5 661.330  13
  -8 -12  -3 29124.2 1038.68  12
  -8  12  -3 27879.0 931.857  13
  -8 -12  -3 27849.5 912.272  10
  -8  12  -3 28673.9 801.617   2
  -8 -12  -3 28623.8 975.648   8
  -8 -12  -2 8942.50 529.569  12
  -8  12  -2 8214.77 451.791  13
  -8 -12  -2 8321.34 462.694  10
  -8 -12  -2 9041.23 501.690   8
  -8 -12  -2 9802.19 560.822   3
  -8 -12  -1 16571.8 644.794  11
  -8 -12  -1 16159.5 700.212  12
  -8  12  -1 15266.6 618.753  13
  -8 -12  -1 15245.8 658.977  10
  -8 -12  -1 16280.1 675.802   8
  -8 -12  -1 16310.0 661.261   3
  -8 -12   0 9140.56 460.778   3
  -8 -12   0 9582.31 508.621  12
  -8  12   0 9073.03 446.977  13
  -8 -12   0 9057.56 482.912   8
  -8 -12   0 9462.97 436.375   6
  -8 -12   0 9162.68 463.148  11
  -8 -12   1 5235.01 340.051   3
  -8  12   1 5653.19 327.478  13
  -8 -12   1 5974.63 383.001  12
  -8 -12   1 5736.51 373.253   8
  -8 -12   1 6130.17 341.600   6
  -8 -12   1 5837.80 355.002  11
  -8 -12   2 24765.3 832.663   3
  -8 -12   2 27737.6 889.098  12
  -8  12   2 26057.8 775.063  13
  -8 -12   2 26352.8 881.425   8
  -8 -12   2 26844.1 816.117   6
  -8 -12   2 26310.7 839.823  11
  -8 -12   3 5680.95 365.190   3
  -8 -12   3 6683.82 388.771  12
  -8 -12   3 6593.67 401.541   8
  -8 -12   3 6821.91 372.629   6
  -8 -12   3 6175.76 370.812  11
  -8 -12   4 1483.37 189.136   3
  -8 -12   4 1814.84 203.760  12
  -8 -12   4 1771.50 212.687   8
  -8 -12   4 1733.35 196.667   6
  -8 -12   4 1814.77 208.027  11
  -8 -12   5 13543.7 615.243   3
  -8 -12   5 14870.4 605.903  12
  -8 -12   5 14334.8 635.663   8
  -8 -12   5 14411.9 589.833   6
  -8 -12   5 14530.1 605.170  11
  -8 -12   6 7279.92 414.305   6
  -8 -12   6 7737.47 462.449   8
  -8 -12   6 6647.52 436.709   3
  -8 -12   6 6905.60 411.009  11
  -8 -12   6 6911.13 401.221  12
  -8 -12   7 6042.34 385.725   6
  -8 -12   7 6456.37 441.225   8
  -8 -12   7 5672.58 418.469   3
  -8 -12   7 6715.56 413.931  11
  -8 -12   8 3907.81 361.125   3
  -8  12   8 4434.24 395.411  14
  -8 -12   8 4279.25 365.778   8
  -8 -12   8 3787.21 314.440   6
  -8 -12   8 3871.46 321.983  11
  -8  12   9 16675.4 807.852  14
  -8 -12   9 13973.0 739.819   3
  -8 -12   9 15044.5 670.785   6
  -8 -12   9 14605.2 669.687  11
  -8  12  10 7929.52 552.873  14
  -8 -12  10 7473.25 474.647  11
  -8 -12  10 7401.88 540.833   3
  -8 -12  10 7499.58 468.249   6
  -8 -12  11 8956.03 527.679  11
  -8  12  11 10247.0 619.208   6
  -8 -12  11 8979.06 617.943   3
  -8 -12  11 9108.62 529.030   6
  -8 -12  12 334.119 128.818   3
  -8 -12  12 242.837 103.516   6
  -8  12  12 80.4592 87.5452   6
  -8 -12  12 124.162 71.8860  11
  -8 -14  -9 7349.61 617.578  12
  -8  14  -9 7087.40 474.825  13
  -8  14  -9 7137.36 465.553   2
  -8  14  -8 1462.37 220.367  13
  -8 -14  -8 1655.35 299.141   5
  -8 -14  -8 1144.83 261.630  12
  -8 -14  -8 1482.88 255.492   8
  -8  14  -8 1443.12 203.296   2
  -8  14  -7 2132.23 264.065  13
  -8 -14  -7 2022.66 325.621   5
  -8 -14  -7 2079.24 319.992  12
  -8 -14  -7 2453.04 327.768   8
  -8  14  -7 2296.26 248.597   2
  -8  14  -6 2205.48 265.885  13
  -8 -14  -6 2402.30 333.671  12
  -8 -14  -6 2115.92 289.767   8
  -8  14  -6 2180.69 229.222   2
  -8 -14  -6 2345.84 336.338   5
  -8  14  -5 6982.42 459.155  13
  -8 -14  -5 6977.28 532.542  12
  -8 -14  -5 6310.27 543.132   5
  -8 -14  -5 6963.35 499.203   8
  -8 -14  -5 7327.56 450.043   2
  -8 -14  -4 1107.08 232.929  12
  -8 -14  -4 695.241 200.270   5
  -8 -14  -4 973.248 210.230   8
  -8  14  -4 775.245 158.262  13
  -8  14  -3 17616.8 725.390  13
  -8 -14  -3 17926.8 814.161  12
  -8 -14  -3 18942.3 778.405  10
  -8 -14  -3 18258.6 908.041   5
  -8 -14  -3 17651.6 769.428   8
  -8 -14  -2 2736.53 294.426  12
  -8  14  -2 2665.80 261.237  13
  -8 -14  -2 2897.25 293.781  10
  -8 -14  -2 2705.49 286.576   8
  -8 -14  -2 3280.65 348.095   3
  -8 -14  -1 1823.18 229.523  11
  -8 -14  -1 1820.06 240.705  12
  -8  14  -1 1746.38 204.943  13
  -8 -14  -1 1838.76 243.635  10
  -8 -14  -1 1673.00 222.267   8
  -8 -14  -1 2006.89 244.465   3
  -8 -14   0 17673.9 713.517  11
  -8 -14   0 19193.1 771.564  12
  -8  14   0 19574.3 691.523  13
  -8 -14   0 17256.4 773.680  10
  -8 -14   0 17925.6 738.840   8
  -8 -14   0 17140.4 717.827   3
  -8 -14   1 2022.87 231.832   3
  -8  14   1 2545.93 223.425  13
  -8 -14   1 2148.92 238.757  12
  -8 -14   1 2483.92 257.389   8
  -8 -14   1 2314.68 230.478   6
  -8 -14   1 2212.56 245.537  11
  -8 -14   2 4058.33 323.922   3
  -8 -14   2 4266.10 324.987  12
  -8 -14   2 4439.81 338.973   8
  -8 -14   2 4297.18 315.355   6
  -8 -14   2 4400.71 330.322  11
  -8 -14   3 6616.80 428.748   3
  -8 -14   3 8481.25 450.244  12
  -8 -14   3 8304.98 463.220   8
  -8 -14   3 7732.83 431.908   6
  -8 -14   3 7876.27 446.433  11
  -8 -14   4 15140.9 633.523   6
  -8 -14   4 15763.6 659.649  11
  -8 -14   4 15773.3 663.860   8
  -8 -14   4 13817.0 650.260   3
  -8 -14   5 2000.96 231.773  11
  -8 -14   5 1605.60 216.840   3
  -8 -14   5 1679.19 211.772   8
  -8 -14   5 1776.11 220.991   6
  -8 -14   6 266.950 101.292   6
  -8 -14   6 327.336 108.247   8
  -8 -14   6 305.674 115.254  11
  -8 -14   6 240.978 100.552   3
  -8 -14   7 28028.2 968.475  11
  -8 -14   7 26819.9 1022.78   3
  -8 -14   7 28535.2 967.328   6
  -8 -14   8 325.528 115.236   6
  -8 -14   8 327.397 124.137   3
  -8  14   8 413.689 155.489  14
  -8 -14   8 246.460 118.706  11
  -8  14   9 3648.28 388.347  14
  -8 -14   9 3221.28 312.066  11
  -8 -14   9 3293.37 351.336   3
  -8 -14   9 3422.08 316.644   6
  -8 -14  10 1148.22 188.690   6
  -8  14  10 1169.01 223.616  14
  -8 -14  10 1017.20 181.806  11
  -8 -14  10 1193.01 220.257   3
  -8 -14  11 648.774 144.803   6
  -8  14  11 737.974 187.129   6
  -8 -14  11 602.258 157.835   3
  -8 -14  11 728.245 158.923  11
  -8  14  12 2735.19 328.791   6
  -8 -14  12 2084.93 252.126   6
  -8 -14  12 2157.26 256.984  11
  -8 -16  -8 1462.52 281.150  12
  -8  16  -8 2128.28 266.328  13
  -8 -16  -8 1248.92 285.494   5
  -8 -16  -7 2604.06 390.913   5
  -8 -16  -7 3062.12 390.693  12
  -8  16  -7 3211.63 320.815  13
  -8 -16  -7 3108.76 368.716   8
  -8 -16  -6 6124.72 582.943   5
  -8 -16  -6 6656.84 548.070  12
  -8  16  -6 6594.65 450.592  13
  -8 -16  -6 6258.72 504.939   8
  -8 -16  -5 3195.09 418.125   5
  -8  16  -5 2787.46 292.464  13
  -8 -16  -5 3018.37 360.636  12
  -8 -16  -5 3108.67 352.416   8
  -8 -16  -4 9271.88 694.632   5
  -8 -16  -4 9745.79 595.991   8
  -8  16  -4 8999.67 519.153  13
  -8 -16  -4 8911.76 601.117  12
  -8 -16  -3 10515.2 627.056  12
  -8  16  -3 10728.7 556.398  13
  -8 -16  -3 10605.0 622.374  10
  -8 -16  -3 10481.8 724.380   5
  -8 -16  -3 10362.9 600.338   8
  -8 -16  -3 8946.57 761.570   3
  -8  16  -2 6132.99 399.009  13
  -8 -16  -2 6366.71 465.096  12
  -8 -16  -2 6348.75 555.705   5
  -8 -16  -2 5982.13 465.002  10
  -8 -16  -2 6291.82 449.656   8
  -8 -16  -2 6830.25 543.825   3
  -8  16  -1 2464.68 245.140  13
  -8 -16  -1 3142.77 320.665  12
  -8 -16  -1 3139.93 312.342  11
  -8 -16  -1 2892.76 375.838   5
  -8 -16  -1 2730.56 322.813  10
  -8 -16  -1 3777.59 343.343   8
  -8 -16  -1 3179.57 334.644   3
  -8 -16   0 6375.32 433.171  11
  -8 -16   0 6486.96 436.496  12
  -8  16   0 6705.07 383.284  13
  -8 -16   0 6732.92 503.653  10
  -8 -16   0 6080.87 424.572   8
  -8 -16   0 6299.48 446.028   3
  -8 -16   1 12886.0 624.225  11
  -8 -16   1 13233.9 618.702  12
  -8 -16   1 12936.0 714.632  10
  -8 -16   1 12842.6 623.637   8
  -8 -16   1 11976.2 620.588   3
  -8 -16   2 12824.5 604.707   6
  -8 -16   2 12568.9 613.568  11
  -8 -16   2 12192.4 700.882  10
  -8 -16   2 13478.7 623.734   8
  -8 -16   2 10847.1 594.338   3
  -8 -16   3 201.808 101.054  11
  -8 -16   3 273.396 114.775   6
  -8 -16   3 406.613 164.414  10
  -8 -16   3 374.384 135.999   9
  -8 -16   3 317.763 107.633   8
  -8 -16   3 128.630 93.1121   3
  -8 -16   4 4702.60 363.247   6
  -8 -16   4 5124.77 367.392   8
  -8 -16   4 4251.66 367.700   3
  -8 -16   4 5010.54 375.589  11
  -8 -16   5 1829.69 245.927   3
  -8 -16   5 2308.70 257.641   6
  -8 -16   5 2191.45 254.710  11
  -8 -16   6 3273.83 335.953   3
  -8 -16   6 3093.64 306.995   6
  -8 -16   6 3510.04 322.373  11
  -8 -16   7 5235.88 434.245   3
  -8 -16   7 5937.72 420.139   6
  -8 -16   7 5775.72 417.211  11
  -8 -16   8 13026.1 718.533   3
  -8 -16   8 14300.1 686.746   6
  -8 -16   8 13694.1 670.349  11
  -8  16   9 3356.93 400.894  14
  -8 -16   9 2888.61 298.844  11
  -8 -16   9 3073.03 348.338   3
  -8 -16   9 3047.38 309.507   6
  -8  16  10 5849.26 529.058  14
  -8 -16  10 5537.37 424.394  11
  -8 -16  10 5616.86 620.959   9
  -8 -16  10 5621.84 425.644   6
  -8 -16  10 5274.08 462.905   3
  -8 -16  11 509.623 139.110   6
  -8 -16  11 333.485 112.083  11
  -8 -16  11 486.757 212.927   9
  -8 -16  11 342.221 125.674   3
  -8 -18  -7 1606.09 283.670  12
  -8 -18  -7 1919.96 292.967   8
  -8  18  -7 1993.00 248.903  13
  -8 -18  -7 1679.81 328.599   5
  -8 -18  -6 8388.85 595.740   8
  -8  18  -6 8908.63 533.910  13
  -8 -18  -6 8291.29 624.860  12
  -8 -18  -6 7838.90 700.189   5
  -8 -18  -5 1440.69 254.606  12
  -8 -18  -5 1490.55 255.265   8
  -8  18  -5 1326.37 201.317  13
  -8 -18  -5 1388.24 308.239   5
  -8 -18  -4 1952.44 288.715  12
  -8 -18  -4 1847.99 344.683   5
  -8 -18  -4 1848.70 272.152   8
  -8  18  -4 1735.05 232.244  13
  -8  18  -3 2152.24 241.898  13
  -8 -18  -3 2346.75 302.161  12
  -8 -18  -3 1909.22 340.613   5
  -8 -18  -3 2303.56 312.856  10
  -8 -18  -3 2420.75 297.442   8
  -8 -18  -3 1298.93 311.728   3
  -8  18  -2 305.201 92.8099  13
  -8 -18  -2 311.084 123.344  12
  -8 -18  -2 504.669 180.649  10
  -8 -18  -2 550.196 201.703   5
  -8 -18  -2 143.049 101.027   8
  -8 -18  -2 586.616 216.898   3
  -8  18  -1 1469.71 189.754  13
  -8 -18  -1 1517.65 291.846   5
  -8 -18  -1 1376.99 248.312  10
  -8 -18  -1 1822.28 246.656   8
  -8 -18  -1 1594.54 259.542   3
  -8 -18   0 4685.87 396.313  11
  -8 -18   0 5437.05 526.261   5
  -8 -18   0 5569.07 488.463  10
  -8 -18   0 4789.55 386.758   8
  -8 -18   0 4302.48 398.797   3
  -8 -18   1 30794.5 1090.66  11
  -8 -18   1 29215.4 1272.53   5
  -8 -18   1 30995.7 1241.46  10
  -8 -18   1 31243.1 1062.10   8
  -8 -18   1 29004.5 1102.71   3
  -8 -18   2 5798.22 434.198  11
  -8 -18   2 5970.79 528.775   5
  -8 -18   2 5653.30 508.410  10
  -8 -18   2 6633.37 433.297   8
  -8 -18   2 5047.24 425.671   3
  -8 -18   3 31666.8 1109.08  11
  -8 -18   3 33169.7 1303.41   5
  -8 -18   3 32501.6 1294.14  10
  -8 -18   3 31475.8 1091.63   6
  -8 -18   3 28431.3 1105.12   3
  -8 -18   4 1562.79 283.149  10
  -8 -18   4 1300.86 210.897   6
  -8 -18   4 1459.92 252.632   5
  -8 -18   4 1152.32 200.807  11
  -8 -18   4 916.459 188.678   3
  -8 -18   5 165.499 97.6215  11
  -8 -18   5 66.6005 76.7656   5
  -8 -18   5 218.454 112.745   6
  -8 -18   5 189.585 154.528  10
  -8 -18   5 81.0758 112.251   9
  -8 -18   5 146.450 98.6616   3
  -8 -18   6 5759.72 430.180  11
  -8 -18   6 6286.83 577.256   9
  -8 -18   6 6792.15 557.919  10
  -8 -18   6 5963.56 440.688   6
  -8 -18   6 5010.25 434.618   3
  -8 -18   7 1552.02 228.510  11
  -8 -18   7 1402.19 237.275   3
  -8 -18   7 1572.28 285.832  10
  -8 -18   7 1480.62 310.414   9
  -8 -18   7 1592.22 235.843   6
  -8  18   8 4576.65 493.493  14
  -8 -18   8 4396.77 378.157  11
  -8 -18   8 4025.70 507.514   9
  -8 -18   8 4569.64 471.479  10
  -8 -18   8 4634.56 390.226   6
  -8 -18   8 3634.98 381.970   3
  -8  18   9 760.053 205.604  14
  -8 -18   9 609.853 147.321  11
  -8 -18   9 740.003 210.051  10
  -8 -18   9 416.703 190.696   9
  -8 -18   9 603.139 150.790   6
  -8 -18   9 492.801 137.228   3
  -8  20  -5 1211.95 193.722  13
  -8 -20  -5 1620.87 337.626   5
  -8 -20  -5 1455.78 252.387   8
  -8  20  -4 16802.1 736.312  13
  -8 -20  -4 16231.2 830.011   8
  -8 -20  -4 17535.7 1070.48   5
  -8 -20  -3 3566.92 468.440   5
  -8  20  -3 3682.83 313.057  13
  -8 -20  -3 3402.94 414.856  10
  -8 -20  -3 3397.78 358.667   8
  -8 -20  -2 727.761 223.067  10
  -8 -20  -2 759.642 219.253   5
  -8 -20  -2 766.187 173.817   8
  -8 -20  -2 821.888 233.725   3
  -8 -20  -1 546.786 182.477  10
  -8 -20  -1 422.327 179.268   5
  -8 -20  -1 585.763 145.271   8
  -8 -20  -1 621.236 188.591   3
  -8 -20   0 228.994 139.956  10
  -8 -20   0 243.957 107.589   3
  -8 -20   0 282.504 163.774   5
  -8 -20   1 3207.15 399.601  10
  -8 -20   1 3617.50 441.500   5
  -8 -20   1 2966.81 341.702   3
  -8 -20   1 3379.80 345.087  11
  -8 -20   2 1642.13 292.650  10
  -8 -20   2 1598.76 291.364   5
  -8 -20   2 1563.22 240.497  11
  -8 -20   2 1350.37 241.670   3
  -8 -20   3 1055.83 255.218  10
  -8 -20   3 1128.97 237.557   5
  -8 -20   3 1266.50 222.156  11
  -8 -20   3 962.713 204.648   3
  -8 -20   4 582.550 184.833  10
  -8 -20   4 484.689 158.159   5
  -8 -20   4 402.136 131.567  11
  -8 -20   4 683.365 169.493   3
  -8 -20   5 826.059 233.059  10
  -8 -20   5 1005.37 189.994   6
  -8 -20   5 827.103 174.910  11
  -8 -20   5 549.900 151.320   3
  -8 -20   6 523.495 142.313  11
  -8 -20   6 440.210 130.745   6
  -8 -20   6 634.214 205.900  10
  -8 -20   6 723.843 213.198   9
  -8 -20   6 310.739 112.086   3
  -8 -20   7 3545.70 423.416  10
  -8 -20   7 3035.02 425.887   9
  -8 -20   7 3617.62 349.421  11
  -8 -20   7 3603.82 383.009   3
  -8 -20   7 3999.42 374.942   6
  -8 -20   8 12586.9 660.466  11
  -8 -20   8 12087.6 708.324   3
  -8 -20   8 13272.0 691.545   6
  -8 -20   8 10988.3 832.838   9
  -8 -20   8 12688.6 819.438  10
  -8 -22  -3 1234.53 290.752   5
  -8 -22  -2 374.596 147.368  10
  -8 -22  -2 252.726 215.636   3
  -8 -22  -2 492.699 187.654   5
  -8 -22  -1 5905.45 565.381  10
  -8 -22  -1 7132.96 625.521   3
  -8 -22  -1 5959.51 617.887   5
  -8 -22   0 5377.21 553.260  10
  -8 -22   0 6419.53 546.641   3
  -8 -22   0 5623.14 601.178   5
  -8 -22   1 12206.1 822.793  10
  -8 -22   1 11778.2 721.373   3
  -8 -22   1 11945.0 855.566   5
  -8 -22   2 5034.49 526.137  10
  -8 -22   2 4339.96 494.294   5
  -8 -22   2 4316.34 426.598   3
  -8 -22   3 6325.50 594.857  10
  -8 -22   3 5977.72 561.757   5
  -8 -22   3 5833.49 487.792   3
  -8 -22   3 5808.09 459.877  11
  -8 -22   4 441.410 127.945  11
  -8 -22   4 310.178 112.562   3
  -8 -22   4 674.959 197.214  10
  -8 -22   5 1654.31 236.132  11
  -8 -22   5 1737.41 302.787  10
  -8 -22   5 1947.84 283.865   3
  -7   1 -12 1971.69 249.178   2
  -7  -1 -12 1743.77 232.098   2
  -7  -1 -11 352.079 118.783   2
  -7   1 -11 321.529 125.631   2
  -7   1 -10 6467.10 436.540   2
  -7  -1 -10 6562.75 434.743   2
  -7   1 -10 6644.67 484.925  12
  -7   1 -10 6759.84 380.318  13
  -7  -1 -10 6560.30 495.865  12
  -7   1  -9 668.775 151.845   2
  -7  -1  -9 772.383 157.191   2
  -7   1  -9 909.990 178.272  12
  -7  -1  -9 795.495 177.317  12
  -7  -1  -9 979.945 136.513  13
  -7   1  -9 741.730 133.035  13
  -7  -1  -8 14993.2 700.058  12
  -7   1  -8 15007.4 671.756  12
  -7   1  -8 14901.4 601.481  13
  -7  -1  -8 15817.1 591.693  13
  -7   1  -8 15627.2 646.538   2
  -7  -1  -8 15546.9 649.005   2
  -7   1  -7 5488.74 354.904   2
  -7  -1  -7 5620.77 358.871   2
  -7   1  -7 4674.19 339.986  12
  -7  -1  -7 5059.70 371.824  12
  -7   1  -7 5146.78 327.364  13
  -7  -1  -7 5535.44 328.251  13
  -7  -1  -7 5529.19 340.542   8
  -7   1  -7 5026.18 312.773   8
  -7  -1  -6 6685.54 378.740   2
  -7   1  -6 6883.65 380.810   2
  -7   1  -6 6278.18 368.191  12
  -7  -1  -6 6640.29 396.934  12
  -7   1  -6 6012.33 351.384  13
  -7  -1  -6 6248.72 342.515   8
  -7   1  -6 6748.03 334.042   8
  -7  -1  -5 5188.77 331.293   2
  -7   1  -5 3646.82 265.587   2
  -7   1  -5 3831.71 628.421   1
  -7  -1  -5 4733.21 331.121  12
  -7   1  -5 3624.83 259.960  12
  -7   1  -5 3419.99 220.205   8
  -7  -1  -5 4580.08 283.363   8
  -7   1  -4 22141.9 690.379   2
  -7  -1  -4 23644.4 1471.38   1
  -7  -1  -4 22496.6 705.712   2
  -7   1  -4 20937.6 673.155  12
  -7  -1  -4 21807.6 709.539  12
  -7   1  -4 21075.3 601.490   8
  -7  -1  -4 20581.7 629.555   8
  -7   1  -3 9607.36 400.548   2
  -7  -1  -3 9283.61 401.477   2
  -7  -1  -3 9912.86 891.135   1
  -7   1  -3 9463.49 865.685   1
  -7  -1  -3 9699.68 418.025  12
  -7   1  -3 8836.33 382.993  12
  -7   1  -3 9311.02 340.095   8
  -7  -1  -3 9154.48 362.472   8
  -7  -1  -2 16154.1 1083.51   1
  -7   1  -2 16492.6 1096.64   1
  -7   1  -2 15542.9 454.225   8
  -7  -1  -2 15249.4 481.495   8
  -7   1  -2 14914.1 496.709  12
  -7  -1  -2 15175.0 522.720  12
  -7   1  -1 51483.4 1153.57  12
  -7  -1  -1 51949.9 1186.00  12
  -7  -1  -1 51261.2 1021.02  11
  -7  -1  -1 52770.2 1140.91   8
  -7   1  -1 51556.4 1099.71   8
  -7  -1  -1 49947.1 946.573   6
  -7  -1  -1 53540.5 1980.91   1
  -7   1  -1 52189.8 1974.19   1
  -7   1   0 2736.20 109.043  11
  -7  -1   0 2825.01 131.664  11
  -7  -1   0 2954.70 197.455  12
  -7   1   0 2855.73 185.653  12
  -7   1   0 2612.74 168.176   8
  -7  -1   0 2591.86 177.614   8
  -7   1   0 2831.36 93.7528   6
  -7  -1   0 2649.22 109.574   6
  -7  -1   0 2282.49 354.687   1
  -7   1   0 2539.10 368.879   1
  -7  -1   1 1438.91 142.817  12
  -7   1   1 1664.44 89.6446  11
  -7  -1   1 1487.31 96.0788  11
  -7   1   1 1097.42 223.246   1
  -7  -1   1 1216.51 232.419   1
  -7   1   1 1564.63 157.649   8
  -7  -1   1 1506.96 152.318   8
  -7  -1   1 1518.98 89.3066   6
  -7   1   1 1582.25 87.4441   6
  -7  -1   2 129302. 2268.50  11
  -7   1   2 129245. 2241.56  11
  -7   1   2 125931. 2249.05   6
  -7  -1   2 127721. 2255.42   6
  -7  -1   3 44298.3 943.608  11
  -7   1   3 43555.2 929.294  11
  -7   1   3 40995.3 1336.94   1
  -7   1   3 43339.7 937.434   6
  -7  -1   3 40590.7 860.445   3
  -7  -1   3 44340.1 935.985   6
  -7  -1   4 53560.9 1147.00  11
  -7   1   4 52915.2 1134.81  11
  -7   1   4 50491.7 990.370  14
  -7   1   4 52452.5 1135.67   6
  -7   1   4 51776.3 1386.82   1
  -7  -1   4 52717.5 1132.85   6
  -7   1   5 14932.0 483.535   6
  -7   1   5 13770.7 366.913  14
  -7  -1   5 14809.0 475.828   6
  -7  -1   5 15601.2 493.202  11
  -7   1   5 14316.6 479.206  11
  -7   1   6 859.652 117.889   6
  -7  -1   6 1032.20 122.414   6
  -7   1   6 830.916 116.902  11
  -7  -1   6 954.790 123.568  11
  -7   1   7 965.761 137.448   6
  -7  -1   7 1016.17 139.819   6
  -7  -1   7 1423.32 170.581  11
  -7   1   7 1097.73 142.872  11
  -7   1   8 5544.17 328.034   6
  -7  -1   8 5608.25 327.338   6
  -7   1   8 4618.16 504.834   7
  -7  -1   8 4102.62 512.147   7
  -7   1   8 5809.09 342.814  11
  -7  -1   8 5912.39 342.951  11
  -7   1   9 20838.9 725.930   6
  -7  -1   9 20792.1 718.150   6
  -7   1   9 15958.2 1042.00   7
  -7  -1   9 16509.0 1118.23   7
  -7   1   9 21396.2 750.452  11
  -7  -1   9 22177.1 757.640  11
  -7   1  10 4087.66 313.071   6
  -7  -1  10 4551.66 337.698  11
  -7   1  10 4257.20 330.472  11
  -7   1  10 3261.54 513.157   7
  -7  -1  10 4626.26 325.111   6
  -7  -1  11 8572.29 471.242   6
  -7   1  11 8471.12 474.421   6
  -7  -1  11 8812.80 499.195  11
  -7   1  11 8537.94 495.103  11
  -7   1  12 626.205 153.508   6
  -7  -1  12 499.157 131.202   6
  -7  -1  12 568.747 154.386  11
  -7   1  12 580.279 156.011  11
  -7   1  13 78.8981 91.7643   6
  -7  -1  13 114.466 85.9524   6
  -7  -1  13 209.634 98.2445  11
  -7   1  14 15928.6 725.153   6
  -7  -1  14 15198.0 700.381   6
  -7  -1  14 15703.8 747.238  11
  -7   1  14 16139.3 764.996  11
  -7  -3 -12 4844.10 385.278   2
  -7   3 -12 5916.36 430.922   2
  -7   3 -11 298.084 112.807   2
  -7  -3 -11 190.528 90.8689   2
  -7  -3 -11 201.522 143.032  12
  -7   3 -10 11770.5 598.473   2
  -7  -3 -10 10826.9 566.660   2
  -7  -3 -10 10766.3 663.143  12
  -7   3 -10 12080.6 548.756  13
  -7   3  -9 8046.17 474.089   2
  -7  -3  -9 7860.08 464.675   2
  -7   3  -9 8146.59 487.742  12
  -7  -3  -9 8931.71 568.566  12
  -7   3  -9 8606.15 455.386  13
  -7   3  -8 3337.79 288.958  12
  -7  -3  -8 3346.69 334.939  12
  -7   3  -8 3339.67 278.430  13
  -7  -3  -8 3522.50 247.743  13
  -7  -3  -8 3559.00 305.625   8
  -7   3  -8 3942.10 312.442   2
  -7  -3  -8 3612.38 299.584   2
  -7   3  -7 999.979 157.296  13
  -7  -3  -7 1007.84 134.078  13
  -7   3  -7 845.953 143.290  12
  -7  -3  -7 1196.35 203.168  12
  -7  -3  -7 1276.16 175.436   8
  -7  -3  -7 1193.31 176.447   2
  -7   3  -7 1237.85 178.283   2
  -7   3  -6 7276.79 382.810  12
  -7  -3  -6 7456.09 442.222  12
  -7   3  -6 7580.82 405.405  13
  -7  -3  -6 7729.75 403.888   8
  -7  -3  -6 8484.36 435.181   2
  -7   3  -6 8091.86 415.507   2
  -7  -3  -6 7731.06 368.100   5
  -7  -3  -5 14222.7 567.227   2
  -7   3  -5 14507.9 551.472   2
  -7  -3  -5 14120.2 598.761  12
  -7   3  -5 14577.5 527.478  12
  -7   3  -5 13509.2 547.498  13
  -7  -3  -5 14283.2 540.887   8
  -7   3  -5 14498.2 463.943   8
  -7  -3  -4 120891. 2422.95   2
  -7   3  -4 114937. 2360.16   2
  -7  -3  -4 113355. 2347.04   8
  -7   3  -4 114707. 2210.06   8
  -7   3  -4 114115. 2318.73  12
  -7  -3  -4 115475. 2453.28  12
  -7   3  -3 32527.9 857.677   2
  -7   3  -3 31319.7 734.639   8
  -7  -3  -3 32583.4 855.748   8
  -7   3  -3 31858.0 820.676  12
  -7  -3  -3 32083.2 916.665  12
  -7  -3  -3 31884.2 666.543  10
  -7   3  -2 9592.94 845.896   1
  -7   3  -2 8896.78 357.963   2
  -7   3  -2 8592.95 288.516   8
  -7  -3  -2 8817.45 363.536   8
  -7  -3  -2 8708.07 393.405  12
  -7   3  -2 8563.94 335.939  12
  -7  -3  -1 6374.31 243.877  11
  -7  -3  -1 6251.86 314.439  12
  -7   3  -1 6161.54 270.792  12
  -7   3  -1 5905.25 625.273   1
  -7   3  -1 5989.50 274.651   2
  -7  -3  -1 6152.55 294.048   8
  -7   3  -1 6058.91 233.847   8
  -7  -3  -1 5903.63 200.227   6
  -7  -3   0 9380.15 316.723   3
  -7  -3   0 8562.04 366.646  12
  -7   3   0 8537.54 329.519  12
  -7  -3   0 8839.12 292.308  11
  -7   3   0 8982.48 724.097   1
  -7  -3   0 8711.12 360.928   8
  -7   3   0 9210.33 324.438   8
  -7   3   0 8229.11 206.130   6
  -7  -3   0 8544.74 257.684   6
  -7  -3   1 4987.11 191.385   6
  -7   3   1 5033.07 151.572  11
  -7  -3   1 4708.70 205.494  11
  -7  -3   1 5288.04 279.811  12
  -7   3   1 4594.86 477.382   1
  -7   3   1 4821.27 177.916   6
  -7  -3   1 5009.72 280.212   8
  -7  -3   1 6266.18 190.197   3
  -7  -3   2 103026. 1929.72   6
  -7  -3   2 106363. 1968.15  11
  -7   3   2 98158.9 1884.51  11
  -7   3   2 99139.6 2672.18   1
  -7   3   2 96052.8 1915.69   6
  -7  -3   2 102049. 2214.51   8
  -7  -3   2 108038. 1887.04   3
  -7  -3   3 8539.63 316.432  11
  -7   3   3 8579.01 292.250  11
  -7   3   3 7831.87 547.258   1
  -7  -3   3 8657.58 288.848   3
  -7  -3   3 8671.08 305.557   6
  -7  -3   4 1895.06 146.494  11
  -7   3   4 1514.25 207.807   1
  -7   3   4 1663.74 135.978   6
  -7  -3   4 1630.43 134.915   3
  -7  -3   4 1922.70 142.490   6
  -7   3   5 30495.3 815.719   6
  -7  -3   5 32904.2 815.173   6
  -7   3   5 30597.0 947.533   1
  -7  -3   5 33194.2 834.345  11
  -7   3   6 3190.02 225.290   6
  -7   3   6 3650.77 202.654  14
  -7  -3   6 3709.49 240.964  11
  -7  -3   6 3784.99 232.382   6
  -7  -3   7 67.5001 69.6228  11
  -7   3   7 89.2051 37.1551  14
  -7   3   7 111.372 73.6473   6
  -7  -3   7 77.1274 63.1198   6
  -7  -3   8 84917.2 1863.09   6
  -7  -3   8 87661.2 1911.39  11
  -7   3   9 21771.7 768.413   6
  -7  -3   9 22693.3 756.206   6
  -7  -3   9 23105.9 786.111  11
  -7   3  10 144.932 88.2572   6
  -7  -3  10 94.6506 79.8416   6
  -7  -3  10 205.002 102.465  11
  -7   3  11 630.454 141.211   6
  -7  -3  11 663.209 137.586   6
  -7  -3  11 666.442 146.657  11
  -7   3  11 793.995 162.335  11
  -7   3  12 1958.59 243.248   6
  -7  -3  12 1920.83 228.458   6
  -7   3  12 1734.46 244.308  11
  -7  -3  12 1662.11 228.580  11
  -7  -3  13 3143.16 296.757   6
  -7   3  13 3444.40 325.079   6
  -7  -3  13 3293.89 326.087  11
  -7   3  13 3648.87 352.878  11
  -7   3  14 11752.0 623.690   6
  -7  -3  14 11631.0 596.130   6
  -7  -3  14 11498.2 625.026  11
  -7   3  14 12687.6 677.653  11
  -7   5 -12 455.774 127.465   2
  -7  -5 -12 557.108 125.800   2
  -7  -5 -11 14714.0 837.778  12
  -7   5 -11 14505.0 630.328  13
  -7   5 -11 16076.5 730.513   2
  -7  -5 -11 14396.2 675.729   2
  -7   5 -10 1281.10 181.989  13
  -7   5 -10 1039.04 186.315   2
  -7  -5 -10 1330.71 198.335   2
  -7  -5 -10 1217.13 245.896  12
  -7   5  -9 10022.4 529.950   2
  -7  -5  -9 9323.48 508.317   2
  -7  -5  -9 9455.42 609.537  12
  -7   5  -9 9036.91 486.899  13
  -7  -5  -8 5207.21 434.666  12
  -7   5  -8 5455.44 367.751  13
  -7   5  -8 5330.36 365.964   2
  -7  -5  -8 4785.96 347.715   2
  -7  -5  -8 4605.01 366.223   8
  -7  -5  -7 8005.93 512.266  12
  -7   5  -7 7678.67 430.893  13
  -7  -5  -7 8561.23 474.831   8
  -7   5  -7 8095.99 436.247   2
  -7  -5  -7 8689.24 459.771   2
  -7   5  -6 4454.65 274.375  12
  -7   5  -6 4769.40 325.588  13
  -7  -5  -6 4930.76 377.579  12
  -7  -5  -6 4625.70 324.810   8
  -7   5  -6 4850.27 316.405   2
  -7  -5  -6 4595.19 320.647   2
  -7  -5  -6 4926.39 320.297   5
  -7  -5  -5 6557.54 368.954   2
  -7   5  -5 5917.08 330.703   2
  -7   5  -5 5736.15 295.843  12
  -7   5  -5 5414.81 343.973  13
  -7  -5  -5 6013.24 396.445  12
  -7  -5  -5 5773.41 345.092   8
  -7   5  -4 5746.90 766.547   1
  -7   5  -4 6011.33 315.969   2
  -7  -5  -4 6042.16 335.942   8
  -7   5  -4 5915.64 279.552  12
  -7  -5  -4 6029.78 375.148  12
  -7   5  -4 5549.70 333.858  13
  -7   5  -3 11217.1 429.867   2
  -7  -5  -3 11257.3 353.145  10
  -7   5  -3 11056.6 313.021   8
  -7  -5  -3 11808.4 469.378   8
  -7  -5  -3 11753.0 511.897  12
  -7   5  -3 11327.9 389.699  12
  -7   5  -2 672.753 235.138   1
  -7   5  -2 510.037 84.2677   2
  -7   5  -2 550.664 73.8038  12
  -7   5  -2 565.920 56.6046   8
  -7  -5  -2 568.668 101.149   8
  -7  -5  -2 667.685 120.955  12
  -7  -5  -2 711.221 93.4885  11
  -7  -5  -1 15916.4 538.442   3
  -7  -5  -1 14776.8 456.640  11
  -7   5  -1 14738.1 439.923  12
  -7  -5  -1 16505.2 564.603  12
  -7   5  -1 14927.1 460.865   2
  -7   5  -1 15916.5 1095.98   1
  -7  -5  -1 14985.6 518.485   8
  -7   5  -1 13759.9 373.247   8
  -7  -5  -1 14746.6 409.495   6
  -7  -5   0 4776.52 215.487   3
  -7  -5   0 4557.71 219.917  11
  -7   5   0 4589.95 223.338  12
  -7  -5   0 4623.34 274.703  12
  -7   5   0 4425.75 209.947   2
  -7   5   0 4373.70 538.209   1
  -7  -5   0 4267.10 255.099   8
  -7   5   0 4508.20 206.608   8
  -7  -5   0 4700.84 200.159   6
  -7  -5   1 8188.64 280.896   6
  -7   5   1 7084.24 185.643  11
  -7  -5   1 7552.72 296.507  11
  -7  -5   1 8372.46 368.928  12
  -7   5   1 8304.56 702.275   1
  -7  -5   1 8031.09 365.835   8
  -7  -5   1 8661.77 287.017   3
  -7  -5   2 184.249 47.6305   6
  -7   5   2 32.2890 57.3263   1
  -7  -5   2 62.0305 29.9671   3
  -7  -5   2 129.772 63.5356   8
  -7  -5   2 236.549 70.7248  12
  -7  -5   2 128.702 43.1672  11
  -7  -5   3 91500.7 1785.85  11
  -7  -5   3 87378.0 1746.86   6
  -7   5   3 85990.3 2459.76   1
  -7  -5   3 89742.0 2033.41   8
  -7  -5   3 84966.6 1742.73   3
  -7  -5   4 50004.1 1057.87  11
  -7  -5   4 47775.2 1023.10   6
  -7   5   4 47312.1 1539.75   1
  -7   5   5 3395.09 338.885   1
  -7  -5   5 3873.49 236.268  11
  -7  -5   5 3166.84 233.861   3
  -7  -5   5 3840.30 225.291   6
  -7  -5   6 912.185 125.366  11
  -7  -5   6 738.518 126.422   3
  -7   5   6 710.404 134.705   1
  -7  -5   6 879.058 118.318   6
  -7   5   6 987.856 119.413  14
  -7   5   7 2970.79 223.014  14
  -7  -5   7 3352.82 250.820  11
  -7  -5   7 3176.95 232.840   6
  -7   5   8 1911.63 207.837   6
  -7   5   8 1705.59 179.467  14
  -7  -5   8 1932.66 195.038   6
  -7  -5   8 1787.62 196.540  11
  -7   5   9 7929.22 447.002   6
  -7  -5   9 8310.13 425.942   6
  -7  -5   9 8826.37 454.922  11
  -7  -5  10 53.0233 78.4247   6
  -7   5  10 39.4307 86.3694   6
  -7  -5  10 61.1208 84.3781  11
  -7   5  11 3358.35 309.448   6
  -7  -5  11 3653.71 300.823   6
  -7  -5  11 3357.84 304.502  11
  -7   5  12 5858.45 426.456   6
  -7  -5  12 5653.17 388.394   6
  -7  -5  12 6273.48 422.230  11
  -7  -5  13 1274.48 189.536   6
  -7   5  13 1155.66 198.783   6
  -7   5  13 1207.17 210.351  11
  -7  -5  13 1172.19 194.304  11
  -7   5  14 829.548 163.653   6
  -7  -5  14 588.367 134.644   6
  -7   5  14 659.621 172.554  11
  -7  -5  14 661.176 151.761  11
  -7   7 -12 837.258 139.255  13
  -7   7 -12 908.537 175.881   2
  -7   7 -11 419.447 116.089  13
  -7   7 -11 525.216 148.373   2
  -7  -7 -11 368.599 111.018   2
  -7  -7 -11 695.156 213.861  12
  -7   7 -10 1973.02 229.336  13
  -7  -7 -10 1914.62 231.226   2
  -7   7 -10 1993.06 248.771   2
  -7  -7 -10 2105.72 319.335  12
  -7   7  -9 5579.34 398.178   2
  -7  -7  -9 5884.42 395.765   2
  -7  -7  -9 5218.95 473.197  12
  -7   7  -9 5240.24 374.967  13
  -7   7  -8 2763.06 272.336  13
  -7  -7  -8 3204.19 357.240  12
  -7  -7  -8 2691.82 301.124   8
  -7  -7  -8 2442.23 255.069   2
  -7   7  -8 2818.77 269.743   2
  -7  -7  -7 25702.4 1002.20  12
  -7   7  -7 24001.2 856.973  13
  -7  -7  -7 26307.2 927.829   8
  -7  -7  -7 24853.9 860.845   2
  -7   7  -7 25053.6 846.619   2
  -7  -7  -7 25334.1 907.324   5
  -7   7  -6 2342.25 238.319  13
  -7  -7  -6 2512.03 294.432  12
  -7  -7  -6 2635.79 264.518   8
  -7  -7  -6 2536.87 243.125   2
  -7   7  -6 2696.43 236.480   2
  -7  -7  -6 2363.67 248.238   5
  -7   7  -5 5569.13 323.386   2
  -7  -7  -5 5591.43 353.241   2
  -7  -7  -5 5612.06 402.139  12
  -7   7  -5 5772.64 365.972  13
  -7  -7  -5 6144.97 376.934   8
  -7   7  -4 64560.9 1481.57   2
  -7  -7  -4 65546.6 1575.74   8
  -7   7  -4 64001.7 1577.13  13
  -7   7  -3 14048.8 486.164   2
  -7  -7  -3 13993.0 460.203  10
  -7  -7  -3 14361.3 557.868   8
  -7  -7  -3 15213.7 617.460  12
  -7   7  -3 12516.5 532.687  13
  -7  -7  -2 53569.5 1209.49  11
  -7   7  -2 48520.1 1070.71  12
  -7  -7  -2 57003.2 1372.29  12
  -7   7  -2 59581.3 2496.93   1
  -7   7  -2 54245.4 1174.17   2
  -7  -7  -2 54325.4 1297.64   8
  -7  -7  -2 50241.4 1381.53   3
  -7  -7  -1 24042.7 664.888   3
  -7  -7  -1 20510.9 608.328  11
  -7  -7  -1 22122.6 713.978  12
  -7   7  -1 18601.3 513.520  12
  -7   7  -1 23301.6 1431.75   1
  -7   7  -1 21072.9 562.867   2
  -7  -7  -1 21924.7 682.641   8
  -7  -7  -1 20176.1 561.328   6
  -7  -7   0 1615.65 136.249   3
  -7  -7   0 1377.13 164.661  12
  -7  -7   0 1441.10 133.783  11
  -7   7   0 1025.90 98.5241  12
  -7   7   0 1608.32 341.540   1
  -7   7   0 1292.43 100.419   2
  -7  -7   0 1501.92 165.302   8
  -7   7   0 1149.36 86.8325   8
  -7  -7   0 1301.69 116.661   6
  -7  -7   1 98.0413 45.2409   6
  -7  -7   1 218.349 116.547   8
  -7   7   1 139.516 29.1843   2
  -7   7   1 82.3109 104.441   1
  -7  -7   1 119.812 46.1123   3
  -7  -7   1 183.065 110.249  12
  -7  -7   1 182.306 69.4354  11
  -7  -7   2 31748.1 786.713   6
  -7   7   2 33934.6 1543.16   1
  -7   7   2 30247.0 629.016   2
  -7  -7   2 32635.4 813.871  11
  -7  -7   2 32748.3 888.198  12
  -7  -7   2 33777.9 918.903   8
  -7  -7   2 33494.8 809.203   3
  -7  -7   3 5296.35 258.373   6
  -7   7   3 5385.38 558.762   1
  -7  -7   3 4634.55 255.068  11
  -7  -7   3 4854.56 293.120  12
  -7  -7   3 5587.54 339.647   8
  -7  -7   3 4940.14 260.648   3
  -7  -7   4 2316.33 174.958   6
  -7   7   4 1987.90 320.632   1
  -7  -7   4 2284.48 183.039  11
  -7  -7   4 2315.77 242.380   8
  -7  -7   4 2121.77 182.233   3
  -7  -7   5 36837.9 916.795   6
  -7  -7   5 36637.1 936.767  11
  -7   7   5 36648.7 1437.78   1
  -7  -7   5 32488.7 1140.75   8
  -7  -7   5 31957.5 961.738   3
  -7  -7   6 88.5091 66.8712  11
  -7   7   6 254.762 105.424   1
  -7  -7   6 107.542 75.0827   3
  -7  -7   6 25.6440 60.6342   6
  -7  -7   7 836.549 137.293   6
  -7  -7   7 495.016 130.878   3
  -7   7   7 807.079 130.822  14
  -7  -7   7 766.986 132.414  11
  -7   7   8 64633.5 1609.38  14
  -7  -7   8 66817.4 1576.79  11
  -7  -7   8 66391.1 1542.87   6
  -7  -7   9 1037.66 169.514  11
  -7  -7   9 844.202 177.229   3
  -7   7   9 1383.92 184.775  14
  -7  -7   9 1257.39 175.899   6
  -7  -7  10 19176.8 740.396  11
  -7  -7  10 17796.9 866.204   3
  -7  -7  10 19510.9 722.314   6
  -7   7  10 18569.6 769.490   6
  -7  -7  11 9779.96 525.425  11
  -7   7  11 9301.99 545.820   6
  -7  -7  11 9447.07 640.391   3
  -7  -7  11 9247.69 494.316   6
  -7  -7  12 441.264 120.905   6
  -7   7  12 506.192 145.078   6
  -7  -7  12 412.691 132.059  11
  -7  -7  12 334.456 130.551   3
  -7   7  13 261.931 112.802   6
  -7  -7  13 319.063 111.967   6
  -7  -7  13 364.638 127.083   3
  -7  -7  13 375.550 125.192  11
  -7   7  14 4341.84 384.513   6
  -7  -7  14 4020.46 335.971   6
  -7   7  14 3724.75 372.579  11
  -7  -7  14 4165.70 354.026  11
  -7  -9 -11 7413.08 616.368  12
  -7   9 -11 6631.04 429.279  13
  -7   9 -11 7261.83 483.226   2
  -7   9 -10 3830.84 323.572  13
  -7  -9 -10 4262.92 455.853  12
  -7   9 -10 3731.68 341.321   2
  -7  -9 -10 3670.56 313.772   2
  -7   9  -9 9673.68 528.344  13
  -7  -9  -9 10779.6 697.300  12
  -7   9  -9 10011.3 546.751   2
  -7  -9  -9 9466.39 513.489   2
  -7   9  -8 2149.38 245.730  13
  -7  -9  -8 2288.39 316.188  12
  -7  -9  -8 2489.52 301.126   8
  -7   9  -8 2173.88 239.595   2
  -7  -9  -8 2509.61 251.167   2
  -7  -9  -7 2370.87 284.339   5
  -7  -9  -7 2024.75 257.396   8
  -7  -9  -7 2235.50 237.518   2
  -7   9  -7 2455.45 242.772   2
  -7   9  -7 1991.93 237.044  13
  -7  -9  -7 2117.03 289.553  12
  -7  -9  -6 3613.94 342.990   5
  -7  -9  -6 4179.95 345.427   8
  -7   9  -6 3822.49 286.862   2
  -7  -9  -6 3902.85 305.220   2
  -7   9  -6 3632.91 304.066  13
  -7  -9  -6 4028.49 374.076  12
  -7  -9  -5 5182.52 392.774   5
  -7  -9  -5 4804.06 333.213   2
  -7   9  -5 4941.14 309.333   2
  -7  -9  -5 4713.23 351.286   8
  -7   9  -5 4749.69 341.937  13
  -7  -9  -5 4985.20 393.121  12
  -7  -9  -4 4249.85 259.772  10
  -7   9  -4 4113.12 262.818   2
  -7  -9  -4 4094.98 317.090   8
  -7  -9  -4 4162.79 343.917  12
  -7   9  -4 4160.72 310.088  13
  -7  -9  -3 24941.0 850.281  12
  -7   9  -3 21993.9 750.447  13
  -7   9  -3 23221.2 662.415   2
  -7  -9  -3 23276.7 695.800  10
  -7  -9  -3 23852.5 787.444   8
  -7  -9  -2 5426.21 360.341  12
  -7   9  -2 4993.38 317.881  13
  -7  -9  -2 5640.91 309.641  11
  -7   9  -2 5250.87 258.631   2
  -7  -9  -2 5418.31 308.868  10
  -7  -9  -2 5612.46 341.888   8
  -7  -9  -2 6302.63 380.779   3
  -7  -9  -1 6692.30 335.854  11
  -7  -9  -1 7100.61 392.977  12
  -7   9  -1 6234.48 343.959  13
  -7   9  -1 7858.55 870.602   1
  -7   9  -1 6611.39 272.639   2
  -7  -9  -1 7350.12 382.389   8
  -7  -9  -1 7662.60 365.089   3
  -7  -9   0 11860.9 450.397   3
  -7  -9   0 11624.6 448.072  11
  -7   9   0 9977.90 324.657  12
  -7  -9   0 12182.6 505.018  12
  -7   9   0 10388.6 442.176  13
  -7   9   0 11253.6 335.297   2
  -7   9   0 11400.4 1026.27   1
  -7  -9   0 12046.4 494.624   8
  -7  -9   0 11560.0 416.574   6
  -7  -9   1 21444.7 649.356   3
  -7  -9   1 20179.7 636.553  11
  -7  -9   1 21421.3 703.499  12
  -7   9   1 21532.9 1388.48   1
  -7  -9   1 21522.2 702.164   8
  -7  -9   1 20941.2 615.446   6
  -7  -9   2 67603.3 1493.30   3
  -7  -9   2 66456.0 1484.59  11
  -7  -9   2 65757.5 1544.74  12
  -7  -9   2 66104.7 1559.67   8
  -7  -9   2 66161.2 1452.22   6
  -7  -9   3 119671. 2415.19  11
  -7  -9   3 120350. 2473.30  12
  -7  -9   3 119917. 2386.57   6
  -7   9   3 126194. 3649.54   1
  -7  -9   3 123849. 2532.81   8
  -7  -9   3 113778. 2422.12   3
  -7  -9   4 9218.73 404.445  11
  -7  -9   4 8838.42 417.298  12
  -7  -9   4 8489.15 378.399   6
  -7   9   4 8019.04 756.241   1
  -7  -9   4 9373.41 463.770   8
  -7  -9   4 7920.56 398.853   3
  -7  -9   5 16262.6 606.209  12
  -7  -9   5 16574.5 585.118  11
  -7  -9   5 15123.7 551.681   6
  -7   9   5 16121.1 1049.96   1
  -7  -9   5 16890.0 694.726   8
  -7  -9   5 14084.5 591.400   3
  -7  -9   6 7651.77 380.060   6
  -7  -9   6 7288.39 484.687   8
  -7  -9   6 6381.28 407.965   3
  -7  -9   6 7371.41 383.076  11
  -7  -9   7 11461.8 492.267   6
  -7  -9   7 10908.7 643.762   8
  -7  -9   7 10284.1 555.637   3
  -7  -9   7 11547.3 505.416  11
  -7  -9   8 4438.57 376.426   3
  -7   9   8 4730.68 362.376  14
  -7  -9   8 4569.28 320.076  11
  -7  -9   8 4461.01 309.123   6
  -7   9   9 1909.51 238.515  14
  -7  -9   9 2043.05 227.402  11
  -7  -9   9 1688.95 256.594   3
  -7  -9   9 1100.52 242.054   8
  -7  -9   9 1955.10 217.644   6
  -7  -9  10 464.397 129.562  11
  -7  -9  10 535.366 166.807   3
  -7  -9  10 501.340 125.838   6
  -7  -9  10 53.8638 96.9740   8
  -7   9  10 572.904 149.236  14
  -7  -9  11 6846.36 424.878   6
  -7   9  11 7009.02 480.684   6
  -7  -9  11 6619.68 429.220  11
  -7  -9  11 6515.12 533.618   3
  -7  -9  12 3643.39 326.667  11
  -7   9  12 3853.37 366.220   6
  -7  -9  12 3248.70 395.011   3
  -7  -9  12 3424.60 307.737   6
  -7   9  13 2089.90 271.963   6
  -7  -9  13 1707.67 299.838   3
  -7  -9  13 2253.22 264.208  11
  -7  -9  13 2179.09 253.821   6
  -7  11 -11 3555.42 332.168   2
  -7 -11 -11 3237.69 420.383  12
  -7  11 -11 2998.95 285.863  13
  -7 -11 -10 370.105 190.757  12
  -7  11 -10 393.610 127.696   2
  -7  11 -10 434.867 125.596  13
  -7 -11  -9 1272.99 264.889  12
  -7  11  -9 1330.14 201.952  13
  -7  11  -9 1326.54 201.823   2
  -7 -11  -8 6366.88 534.552  12
  -7  11  -8 6458.85 435.105  13
  -7 -11  -8 6728.10 503.587   8
  -7  11  -8 6583.04 424.873   2
  -7 -11  -8 6176.43 402.995   2
  -7 -11  -8 6481.38 506.561   5
  -7 -11  -7 5292.81 462.794  12
  -7  11  -7 5120.36 379.758  13
  -7 -11  -7 5518.61 470.035   5
  -7 -11  -7 4893.51 414.853   8
  -7  11  -7 5360.25 363.754   2
  -7 -11  -7 5497.64 370.755   2
  -7  11  -6 869.007 164.470  13
  -7 -11  -6 767.414 180.252   5
  -7 -11  -6 608.459 176.202  12
  -7 -11  -6 632.448 165.831   8
  -7  11  -6 733.973 130.029   2
  -7 -11  -6 631.850 125.730   2
  -7 -11  -5 42873.3 1394.59   5
  -7  11  -5 42750.5 1243.03  13
  -7 -11  -5 44792.7 1383.70  12
  -7 -11  -5 44234.8 1306.27   8
  -7  11  -5 44624.3 1169.77   2
  -7 -11  -5 42406.7 1218.31   2
  -7 -11  -4 4738.43 406.371   5
  -7 -11  -4 4231.38 302.348  10
  -7  11  -4 4434.63 278.884   2
  -7 -11  -4 4982.54 367.397   8
  -7  11  -4 4761.53 338.411  13
  -7 -11  -4 4706.76 381.155  12
  -7 -11  -3 9239.56 513.207  12
  -7  11  -3 8343.89 440.806  13
  -7  11  -3 8281.64 365.516   2
  -7 -11  -3 8544.23 432.416  10
  -7 -11  -3 8795.48 471.434   8
  -7 -11  -3 7078.15 526.975   3
  -7 -11  -2 9079.03 490.030  12
  -7  11  -2 8440.77 432.261  13
  -7 -11  -2 9029.95 434.968  11
  -7  11  -2 9156.20 357.212   2
  -7 -11  -2 8488.14 436.400  10
  -7 -11  -2 8292.46 447.274   8
  -7 -11  -2 10180.1 503.895   3
  -7 -11  -1 38007.7 1103.47  12
  -7  11  -1 35539.4 1007.75  13
  -7 -11  -1 35236.6 1000.63  11
  -7  11  -1 36667.4 841.475   2
  -7 -11  -1 35580.8 1053.46  10
  -7 -11  -1 37690.3 1067.19   8
  -7 -11  -1 38012.3 1046.51   3
  -7 -11   0 2232.16 207.365   3
  -7  11   0 1998.65 186.791  13
  -7 -11   0 2157.31 219.629  12
  -7 -11   0 2117.90 214.712   8
  -7 -11   0 2266.94 193.075   6
  -7 -11   0 2056.21 201.455  11
  -7 -11   1 8481.05 410.707   3
  -7 -11   1 8669.57 430.013  12
  -7  11   1 8049.20 373.427  13
  -7 -11   1 8087.02 419.408   8
  -7 -11   1 8212.79 379.167   6
  -7 -11   1 8853.25 413.517  11
  -7 -11   2 2909.01 235.828   3
  -7  11   2 3056.28 206.995  13
  -7 -11   2 2814.85 235.196  12
  -7 -11   2 2934.35 246.337   8
  -7 -11   2 2996.39 223.993   6
  -7 -11   2 2793.21 230.047  11
  -7 -11   3 1866.90 194.248   3
  -7 -11   3 1981.31 196.998  11
  -7 -11   3 2230.63 206.349  12
  -7  11   3 2240.90 159.906  13
  -7 -11   3 1839.99 201.185   8
  -7 -11   3 2051.07 190.548   6
  -7 -11   4 2028.63 212.405   3
  -7 -11   4 2127.71 205.690  11
  -7 -11   4 2203.40 206.241  12
  -7  11   4 2249.59 440.348   1
  -7 -11   4 2234.29 222.557   8
  -7 -11   4 2186.05 202.019   6
  -7 -11   5 4783.42 306.490   6
  -7 -11   5 4971.95 344.310   8
  -7 -11   5 4313.21 324.822   3
  -7 -11   5 5034.05 319.691  11
  -7 -11   5 5067.75 315.757  12
  -7 -11   6 4158.84 293.866   6
  -7 -11   6 4214.69 328.421   8
  -7 -11   6 3665.61 308.710   3
  -7 -11   6 3769.93 275.809  12
  -7 -11   6 3971.46 291.382  11
  -7 -11   7 15303.2 609.133   6
  -7 -11   7 15612.7 692.222   8
  -7 -11   7 13546.2 669.366   3
  -7 -11   7 14860.2 611.090  11
  -7 -11   7 14840.0 597.076  12
  -7 -11   8 3219.29 329.763   3
  -7  11   8 3602.57 340.894  14
  -7 -11   8 3388.15 332.113   8
  -7 -11   8 3628.51 293.190   6
  -7 -11   8 3678.92 299.110  11
  -7 -11   9 11183.8 668.753   3
  -7  11   9 12389.2 676.391  14
  -7 -11   9 13224.2 692.315   8
  -7 -11   9 12641.1 581.083   6
  -7 -11   9 11955.0 576.866  11
  -7  11  10 4938.91 428.381  14
  -7 -11  10 4503.55 355.298  11
  -7 -11  10 3685.51 385.232   3
  -7 -11  10 4071.12 330.854   6
  -7 -11  11 9943.29 544.335  11
  -7  11  11 10240.2 609.151   6
  -7 -11  11 9469.07 650.863   3
  -7 -11  11 10209.0 542.597   6
  -7 -11  12 672.932 187.883   3
  -7  11  12 761.082 180.911   6
  -7 -11  12 774.589 155.364   6
  -7 -11  12 615.810 144.656  11
  -7 -11  13 341.454 139.693   3
  -7 -11  13 434.897 118.736   6
  -7  11  13 407.111 142.638   6
  -7 -11  13 432.161 114.432  11
  -7 -13 -10 6624.28 580.721  12
  -7  13 -10 7217.71 464.003  13
  -7  13 -10 6406.80 451.859   2
  -7 -13  -9 4252.40 459.856  12
  -7  13  -9 4156.99 351.531  13
  -7  13  -9 4302.23 357.835   2
  -7  13  -8 13895.9 667.179  13
  -7 -13  -8 14018.2 819.032  12
  -7 -13  -8 14334.3 772.334   8
  -7  13  -8 14480.5 662.167   2
  -7 -13  -8 14513.8 855.738   5
  -7  13  -7 3711.07 332.408  13
  -7 -13  -7 3847.24 415.263  12
  -7 -13  -7 4054.09 395.466   8
  -7  13  -7 3924.37 318.012   2
  -7 -13  -7 3783.42 422.008   5
  -7  13  -6 6713.15 437.319  13
  -7 -13  -6 6383.47 501.351  12
  -7 -13  -6 6634.87 543.362   5
  -7 -13  -6 7357.93 503.286   8
  -7 -13  -6 6349.77 402.236   2
  -7  13  -6 6826.96 400.465   2
  -7  13  -5 353.779 126.919  13
  -7 -13  -5 438.030 159.685  12
  -7 -13  -5 447.594 133.694   5
  -7 -13  -5 456.556 149.669   8
  -7 -13  -5 505.718 115.382   2
  -7  13  -5 541.500 103.198   2
  -7  13  -4 1394.18 194.100  13
  -7 -13  -4 1270.85 222.299  12
  -7 -13  -4 979.442 160.352  10
  -7  13  -4 1364.42 156.228   2
  -7 -13  -4 1387.74 210.629   8
  -7 -13  -4 1292.12 241.487   5
  -7  13  -3 6041.34 312.239   2
  -7 -13  -3 6686.90 450.355  12
  -7  13  -3 6529.45 396.907  13
  -7 -13  -3 6436.08 411.051  10
  -7 -13  -3 6664.61 502.159   5
  -7 -13  -3 6429.75 418.349   8
  -7 -13  -3 6138.39 507.033   3
  -7 -13  -2 3063.95 295.981  12
  -7  13  -2 2678.54 245.158  13
  -7 -13  -2 2626.42 266.652  10
  -7 -13  -2 3239.50 293.391   8
  -7 -13  -1 11558.0 530.744  11
  -7 -13  -1 11975.1 571.494  12
  -7  13  -1 10599.9 490.447  13
  -7 -13  -1 11700.3 575.649  10
  -7 -13  -1 11165.2 540.712   8
  -7 -13  -1 12049.1 561.643   3
  -7 -13   0 29418.6 917.221  11
  -7 -13   0 30200.0 960.950  12
  -7  13   0 29053.5 865.607  13
  -7 -13   0 30214.3 1009.57  10
  -7 -13   0 29340.6 940.249   8
  -7 -13   0 28686.7 926.895   3
  -7 -13   1 1441.68 182.396   3
  -7  13   1 1997.43 182.608  13
  -7 -13   1 1610.45 189.652  12
  -7 -13   1 1888.31 209.519   8
  -7 -13   1 1809.72 195.478   6
  -7 -13   1 1824.79 204.101  11
  -7 -13   2 9355.09 485.583   3
  -7 -13   2 11097.0 498.602  12
  -7  13   2 10120.1 407.478  13
  -7 -13   2 10897.9 507.410   8
  -7 -13   2 10901.3 482.553   6
  -7 -13   2 11470.3 506.570  11
  -7 -13   3 6874.14 415.417   3
  -7 -13   3 8089.70 410.552  12
  -7 -13   3 7727.31 422.028   8
  -7 -13   3 7866.53 411.531   6
  -7 -13   3 8233.77 428.553  11
  -7 -13   4 12367.0 590.188   3
  -7 -13   4 14033.5 551.092  12
  -7 -13   4 13794.0 583.452   8
  -7 -13   4 13785.7 570.059   6
  -7 -13   4 13455.0 570.690  11
  -7 -13   5 13797.1 580.275   6
  -7 -13   5 14073.4 596.590   8
  -7 -13   5 12117.9 601.500   3
  -7 -13   5 13568.8 578.069  11
  -7 -13   6 17328.3 671.424   6
  -7 -13   6 17244.5 682.631   8
  -7 -13   6 15096.9 703.937   3
  -7 -13   6 16823.1 667.662  11
  -7 -13   7 6347.91 396.341   6
  -7 -13   7 6148.37 396.778   8
  -7 -13   7 5452.11 425.127   3
  -7 -13   7 6114.01 391.401  11
  -7  13   8 4465.97 417.728  14
  -7 -13   8 4577.09 348.194  11
  -7 -13   8 4326.02 388.973   3
  -7 -13   8 4640.05 345.096   6
  -7 -13   9 1032.60 175.578   6
  -7  13   9 1139.09 218.699  14
  -7 -13   9 1015.85 209.192   3
  -7 -13   9 894.872 166.228  11
  -7 -13  10 1137.53 184.092   6
  -7 -13  10 1438.28 246.476   3
  -7 -13  10 977.388 171.526  11
  -7  13  10 1393.22 247.832  14
  -7 -13  11 1592.14 222.182  11
  -7  13  11 1808.35 275.629  14
  -7 -13  11 1643.73 265.487   3
  -7 -13  11 1616.84 223.029   6
  -7 -13  12 833.822 195.029   3
  -7  13  12 889.465 188.467   6
  -7 -13  12 987.557 171.943   6
  -7 -13  12 778.965 159.132  11
  -7 -15  -9 534.546 185.879  12
  -7  15  -9 478.968 118.372  13
  -7  15  -9 313.818 101.696   2
  -7  15  -8 2296.49 267.040  13
  -7 -15  -8 1729.42 309.426   5
  -7 -15  -8 2443.20 344.360  12
  -7 -15  -8 2067.00 308.321   8
  -7  15  -8 2145.92 243.711   2
  -7  15  -7 968.954 178.560  13
  -7 -15  -7 910.596 231.328   5
  -7 -15  -7 995.006 221.057  12
  -7 -15  -7 1002.73 206.289   8
  -7  15  -7 776.649 140.728   2
  -7 -15  -6 11765.7 777.133   5
  -7  15  -6 12006.7 605.179  13
  -7 -15  -6 11463.6 707.509  12
  -7 -15  -6 11992.5 681.875   8
  -7 -15  -5 26570.0 1177.70   5
  -7 -15  -5 25489.1 1006.01   8
  -7  15  -5 25114.2 917.866  13
  -7 -15  -5 25616.6 1059.76  12
  -7  15  -4 3768.01 318.994  13
  -7 -15  -4 3945.63 376.385  12
  -7 -15  -4 3456.72 336.389  10
  -7 -15  -4 4174.96 444.154   5
  -7 -15  -4 4235.21 370.729   8
  -7  15  -3 3745.76 306.779  13
  -7 -15  -3 4009.69 364.638  12
  -7 -15  -3 3815.41 352.088  10
  -7 -15  -3 3403.27 393.279   5
  -7 -15  -3 3773.47 341.623   8
  -7 -15  -3 3548.12 423.094   3
  -7  15  -2 9282.83 479.727  13
  -7 -15  -2 9305.33 535.938  12
  -7 -15  -2 9235.23 629.489   5
  -7 -15  -2 8866.47 542.050  10
  -7 -15  -2 8732.89 503.074   8
  -7 -15  -2 9959.62 588.952   3
  -7 -15  -1 19788.6 774.509  11
  -7 -15  -1 21585.1 823.876  12
  -7  15  -1 21218.2 741.284  13
  -7 -15  -1 21305.7 875.244  10
  -7 -15  -1 20035.9 791.655   8
  -7 -15  -1 21748.6 847.267   3
  -7 -15   0 21169.0 790.558  11
  -7 -15   0 22278.9 813.851  12
  -7  15   0 21767.3 721.567  13
  -7 -15   0 20372.1 869.600  10
  -7 -15   0 21141.3 796.227   8
  -7 -15   0 20374.8 809.416   3
  -7 -15   1 11257.1 569.047   3
  -7 -15   1 11580.2 553.947  11
  -7 -15   1 12127.8 551.169  12
  -7  15   1 11239.8 464.941  13
  -7 -15   1 10500.1 605.885  10
  -7 -15   1 11126.7 544.834   8
  -7 -15   1 11468.3 537.413   6
  -7 -15   2 6470.43 398.417   6
  -7 -15   2 6961.64 417.830  11
  -7 -15   2 6914.55 497.553  10
  -7 -15   2 6422.51 436.548   9
  -7 -15   2 7104.37 413.174   8
  -7 -15   2 6106.26 416.737   3
  -7 -15   3 1270.72 186.545   6
  -7 -15   3 1455.17 185.801   8
  -7 -15   3 1058.53 178.630   3
  -7 -15   3 1434.83 194.211  11
  -7 -15   4 5007.94 354.450   6
  -7 -15   4 5090.14 359.422  11
  -7 -15   4 5295.34 349.930   8
  -7 -15   4 4683.08 372.422   3
  -7 -15   5 732.616 152.233   6
  -7 -15   5 780.100 139.391   8
  -7 -15   5 739.594 154.068  11
  -7 -15   5 878.688 172.802   3
  -7 -15   6 10211.8 529.554   6
  -7 -15   6 10043.1 526.058  11
  -7 -15   6 8984.53 553.031   3
  -7 -15   7 20921.9 805.489   6
  -7 -15   7 18955.8 860.134   3
  -7 -15   7 20109.7 795.231  11
  -7 -15   8 1281.78 203.149   6
  -7  15   8 1452.78 261.270  14
  -7 -15   8 1129.41 209.720   3
  -7 -15   8 1351.15 204.992  11
  -7  15   9 10161.2 691.068  14
  -7 -15   9 8620.35 583.461   3
  -7 -15   9 8670.79 512.114  11
  -7 -15   9 9046.34 523.201   6
  -7 -15  10 2596.24 280.426  11
  -7  15  10 3055.18 371.402  14
  -7 -15  10 3163.17 309.893   6
  -7 -15  10 2294.97 306.447   3
  -7  15  11 8585.75 639.379  14
  -7 -15  11 8040.95 497.908  11
  -7 -15  11 8872.65 775.484   9
  -7 -15  11 6758.50 542.691   3
  -7 -15  11 8527.12 517.248   6
  -7 -17  -8 1636.85 286.294  12
  -7  17  -8 1521.68 209.185  13
  -7 -17  -8 1380.62 289.539   5
  -7 -17  -7 5737.93 488.444   8
  -7  17  -7 5916.00 423.967  13
  -7 -17  -7 5056.85 486.581  12
  -7 -17  -7 5504.58 576.722   5
  -7 -17  -6 1338.54 251.210  12
  -7 -17  -6 1226.17 237.597   8
  -7  17  -6 1499.55 210.608  13
  -7 -17  -6 1086.95 259.690   5
  -7 -17  -5 1771.09 276.505  12
  -7 -17  -5 1891.42 333.804   5
  -7 -17  -5 1590.88 250.407   8
  -7  17  -5 1905.96 238.285  13
  -7  17  -4 5482.79 387.212  13
  -7 -17  -4 5308.70 452.629  12
  -7 -17  -4 5081.76 440.120  10
  -7 -17  -4 4413.38 498.376   5
  -7 -17  -4 5269.18 427.426   8
  -7  17  -3 16121.5 679.621  13
  -7 -17  -3 15923.4 773.808  12
  -7 -17  -3 14860.5 891.351   5
  -7 -17  -3 14701.5 782.761  10
  -7 -17  -3 15324.9 732.214   8
  -7 -17  -3 16416.5 968.293   3
  -7  17  -2 867.340 144.634  13
  -7 -17  -2 792.483 160.016  12
  -7 -17  -2 642.388 173.590  10
  -7 -17  -2 784.051 193.997   3
  -7 -17  -2 604.189 148.749   8
  -7 -17  -2 762.599 220.625   5
  -7 -17  -1 1577.67 213.623  12
  -7  17  -1 1831.85 201.846  13
  -7 -17  -1 1859.95 311.300   5
  -7 -17  -1 1539.29 254.425  10
  -7 -17  -1 1969.91 238.064   8
  -7 -17  -1 1784.77 249.204   3
  -7  17   0 8527.56 418.221  13
  -7 -17   0 7930.16 484.961  11
  -7 -17   0 7808.11 600.977   5
  -7 -17   0 7081.03 533.955  10
  -7 -17   0 8607.93 490.052   8
  -7 -17   0 7749.45 511.531   3
  -7 -17   1 22106.5 849.491  11
  -7 -17   1 22291.7 1028.86   5
  -7 -17   1 22936.0 993.830  10
  -7 -17   1 22095.5 823.236   8
  -7 -17   1 19755.7 851.928   3
  -7 -17   2 2428.86 264.714   6
  -7 -17   2 2732.77 341.066  10
  -7 -17   2 3153.31 304.897  11
  -7 -17   2 2708.28 262.456   8
  -7 -17   2 2147.99 268.464   3
  -7 -17   3 6018.88 415.806  11
  -7 -17   3 5964.63 410.015   6
  -7 -17   3 5174.08 413.154   3
  -7 -17   3 5579.45 456.134   9
  -7 -17   3 6568.01 520.283  10
  -7 -17   4 3922.21 335.712  11
  -7 -17   4 4600.47 446.299  10
  -7 -17   4 4366.50 428.455   9
  -7 -17   4 4110.07 342.344   6
  -7 -17   4 3931.42 366.391   3
  -7 -17   5 22640.7 859.349  11
  -7 -17   5 24573.4 1005.77   5
  -7 -17   5 21286.7 843.987   6
  -7 -17   5 19852.4 889.759   3
  -7 -17   5 20950.3 1032.58   9
  -7 -17   5 23120.3 1045.62  10
  -7 -17   6 5426.52 399.148  11
  -7 -17   6 5338.34 529.919   9
  -7 -17   6 5645.32 507.480  10
  -7 -17   6 5397.01 402.504   6
  -7 -17   6 4777.64 415.579   3
  -7 -17   7 211.252 97.2037  11
  -7 -17   7 111.162 95.0588   6
  -7 -17   7 192.972 153.385  10
  -7 -17   7 46.6248 128.612   9
  -7 -17   7 134.838 109.523   3
  -7  17   8 4466.94 478.396  14
  -7 -17   8 3608.52 460.185   9
  -7 -17   8 3636.45 412.191  10
  -7 -17   8 4110.33 350.198  11
  -7 -17   8 3706.48 376.772   3
  -7 -17   8 3864.66 347.440   6
  -7  17   9 4226.23 474.338  14
  -7 -17   9 3194.89 312.650  11
  -7 -17   9 3762.63 423.624  10
  -7 -17   9 3872.77 501.727   9
  -7 -17   9 4293.99 365.431   6
  -7 -17   9 3707.59 385.322   3
  -7  17  10 352.058 143.705  14
  -7 -17  10 288.243 95.8909  11
  -7 -17  10 213.115 99.5911   6
  -7 -17  10 172.893 118.952  10
  -7 -17  10 225.927 185.206   9
  -7 -17  10 338.640 132.291   3
  -7 -19  -7 983.292 222.832  12
  -7  19  -7 1512.68 209.692  13
  -7 -19  -7 1239.82 282.699   5
  -7 -19  -6 11159.2 694.673   8
  -7 -19  -6 10598.5 695.900  12
  -7  19  -6 11521.2 603.180  13
  -7 -19  -6 11218.6 850.689   5
  -7 -19  -5 765.742 176.195  12
  -7 -19  -5 459.263 205.865   5
  -7  19  -5 712.287 145.862  13
  -7 -19  -5 692.166 175.356   8
  -7 -19  -4 5015.75 550.249   5
  -7 -19  -4 4771.00 419.239   8
  -7  19  -4 5069.63 380.707  13
  -7  19  -3 515.183 123.378  13
  -7 -19  -3 432.775 162.871  10
  -7 -19  -3 250.580 158.289   5
  -7 -19  -3 466.437 129.460   8
  -7 -19  -3 588.222 217.121   3
  -7  19  -2 13793.8 608.145  13
  -7 -19  -2 13197.3 870.641   5
  -7 -19  -2 12488.4 660.573   8
  -7 -19  -2 13681.8 813.062   3
  -7 -19  -2 12653.5 771.396  10
  -7 -19  -1 1970.96 329.750   5
  -7 -19  -1 2313.45 267.441   8
  -7 -19  -1 2012.12 290.273   3
  -7 -19  -1 1654.38 280.983  10
  -7 -19   0 14564.0 872.899   5
  -7 -19   0 14801.3 833.880  10
  -7 -19   0 14957.8 681.187   8
  -7 -19   0 14286.7 755.458   3
  -7 -19   1 3401.17 396.316  10
  -7 -19   1 4064.62 445.873   5
  -7 -19   1 4285.60 369.863  11
  -7 -19   1 3632.13 365.999   3
  -7 -19   2 2850.17 368.508  10
  -7 -19   2 2628.36 357.910   5
  -7 -19   2 2315.91 275.087  11
  -7 -19   2 2217.60 291.714   3
  -7 -19   3 11281.1 738.218  10
  -7 -19   3 11224.1 717.246   5
  -7 -19   3 10619.6 591.698  11
  -7 -19   3 9899.62 614.252   3
  -7 -19   4 2030.72 257.925  11
  -7 -19   4 1322.59 245.713   5
  -7 -19   4 1957.42 313.530  10
  -7 -19   4 1495.69 243.226   3
  -7 -19   4 1879.48 249.778   6
  -7 -19   5 3003.73 307.468  11
  -7 -19   5 3533.46 339.080   6
  -7 -19   5 2804.65 328.028   3
  -7 -19   5 2898.85 375.530   9
  -7 -19   5 3138.22 402.609  10
  -7 -19   6 8157.63 509.147  11
  -7 -19   6 8015.99 639.201  10
  -7 -19   6 8163.90 673.317   9
  -7 -19   6 9035.35 547.770   6
  -7 -19   6 7972.13 563.716   3
  -7 -19   7-23.4604 53.0728  11
  -7 -19   7 18.0389 73.6376   6
  -7 -19   7 162.617 111.418  10
  -7 -19   7 60.2689 139.976   9
  -7 -19   7 117.385 91.3586   3
  -7 -19   8 2021.15 289.395   3
  -7 -19   8 1679.86 226.949  11
  -7  19   8 2258.24 366.481  14
  -7 -19   8 1931.49 312.267  10
  -7 -19   8 1809.71 363.908   9
  -7 -19   8 1855.95 246.714   6
  -7 -19   9 1810.04 276.627   3
  -7  19   9 1745.64 320.649  14
  -7 -19   9 1747.54 239.943  11
  -7 -19   9 1310.22 259.870  10
  -7 -19   9 1575.55 334.204   9
  -7 -19   9 1846.63 252.344   6
  -7  21  -5 2810.34 278.309  13
  -7 -21  -5 3078.17 445.887   5
  -7 -21  -5 2170.33 296.342   8
  -7  21  -4 6537.55 425.005  13
  -7 -21  -4 5414.73 460.134   8
  -7 -21  -4 6704.24 660.991   5
  -7 -21  -3 545.562 195.839   5
  -7 -21  -3 269.583 175.599   3
  -7 -21  -3 417.366 159.345  10
  -7 -21  -2 3007.86 439.316   5
  -7 -21  -2 3123.11 449.420   3
  -7 -21  -2 2518.06 360.672  10
  -7 -21  -1 11064.5 818.858   5
  -7 -21  -1 13505.3 811.061   3
  -7 -21  -1 11929.4 792.438  10
  -7 -21   0 1784.32 281.011   3
  -7 -21   0 1669.89 298.572  10
  -7 -21   0 1651.62 311.817   5
  -7 -21   1 3352.18 423.383  10
  -7 -21   1 2989.40 406.014   5
  -7 -21   1 2601.96 337.640   3
  -7 -21   2 2597.92 368.981  10
  -7 -21   2 2366.57 355.362   5
  -7 -21   2 1966.07 290.714   3
  -7 -21   2 2445.37 295.114  11
  -7 -21   3 1521.21 293.184  10
  -7 -21   3 1356.93 262.211   5
  -7 -21   3 1372.86 238.181   3
  -7 -21   3 1407.33 224.023  11
  -7 -21   4 5254.94 525.581  10
  -7 -21   4 4618.86 396.304  11
  -7 -21   4 4392.51 424.022   3
  -7 -21   5 8624.11 684.007  10
  -7 -21   5 8617.93 591.044   3
  -7 -21   5 8510.49 549.013  11
  -7 -21   6 2605.33 378.035  10
  -7 -21   6 1950.60 280.344   3
  -7 -21   6 1987.50 260.087  11
  -7 -21   6 2730.41 302.311   6
  -7  21   7 2221.42 368.944  14
  -7 -21   7 2074.48 257.965  11
  -7 -21   7 1751.34 303.350  10
  -7 -21   7 2322.87 280.881   6
  -7 -21   7 1882.02 335.107   9
  -7 -21   7 1808.47 278.139   3
  -7 -23  -2 1871.78 366.037   3
  -7 -23  -2 1682.01 300.949  10
  -7 -23  -1 174.161 121.685   5
  -7 -23  -1 448.599 172.373   3
  -7 -23  -1 572.946 194.898  10
  -7 -23   0 4207.97 519.766   5
  -7 -23   0 5661.72 514.784   3
  -7 -23   0 4919.10 522.625  10
  -7 -23   1 1233.30 246.256   3
  -7 -23   1 1239.30 276.772  10
  -7 -23   1 1324.47 278.758   5
  -7 -23   2 2338.33 368.121  10
  -7 -23   2 2533.20 324.576   3
  -7 -23   2 2418.99 361.952   5
  -7 -23   3 3857.59 401.310   3
  -7 -23   3 4471.54 504.103  10
  -7 -23   4 32.8649 49.5824  11
  -7 -23   4-84.2168 109.071  10
  -7 -23   4 169.799 105.736   3
  -6   0 -13-1.25514 47.8792   2
  -6   0 -12 7881.94 488.337   2
  -6   0 -11 49.3020 74.5828   2
  -6   0 -10 6893.74 433.628   2
  -6   0 -10 7316.02 507.118  12
  -6   0  -9-50.7343 89.2362   2
  -6   0  -9-43.7475 104.937  12
  -6   0  -9-141.717 63.7175  13
  -6   0  -8 36766.4 1081.42   2
  -6   0  -8 37890.8 1167.81  12
  -6   0  -8 38440.8 1023.43  13
  -6   0  -7-20.6760 86.2621   2
  -6   0  -7-11.6239 67.7458  12
  -6   0  -7 34.9181 49.3376  13
  -6   0  -7 18.4213 49.2893   8
  -6   0  -6 89134.8 1891.27   2
  -6   0  -6 89512.3 3302.37   1
  -6   0  -6 83993.6 1810.02   8
  -6   0  -6 81926.7 1894.15  12
  -6   0  -6 82262.5 1822.80  13
  -6   0  -5 32.0725 40.7315   8
  -6   0  -5 11.8009 63.2047   2
  -6   0  -5 191.079 173.014   1
  -6   0  -5-29.9223 59.9257  12
  -6   0  -4 1344.64 324.506   1
  -6   0  -4 1163.79 139.037   2
  -6   0  -4 1187.08 117.053   8
  -6   0  -4 1223.74 139.431  12
  -6   0  -3 38.8407 31.9309   8
  -6   0  -3-24.2414 99.5476   1
  -6   0  -3 22.1861 41.0647   2
  -6   0  -3 21.9686 40.5012  12
  -6   0  -2 87555.4 1706.98   8
  -6   0  -2 85013.5 1762.77  12
  -6   0  -1 27.5299 28.3016   8
  -6   0  -1 30.9780 15.5628  11
  -6   0  -1-4.24102 32.4789  12
  -6   0   0 40272.4 940.575  12
  -6   0   0 41665.3 807.531  11
  -6   0   0 42234.9 937.796   8
  -6   0   0 41626.0 775.441   6
  -6   0   1 14.6860 13.4024   6
  -6   0   1-5.09505 41.6187   8
  -6   0   1 66.6385 67.8140   1
  -6   0   1 18.4869 15.3926  11
  -6   0   2 92849.5 2339.91   1
  -6   0   2 98622.4 1826.28  11
  -6   0   2 98399.9 1827.10   6
  -6   0   3 109.731 34.2732   6
  -6   0   3-23.8832 43.4460   1
  -6   0   3 127.395 36.1209  11
  -6   0   4 86788.0 1717.51  11
  -6   0   4 85453.0 1711.34   6
  -6   0   5 28.2174 40.1531  11
  -6   0   5 88.4592 48.3378   6
  -6   0   6 322404. 5665.11  11
  -6   0   6 322060. 5653.29   6
  -6   0   7 34.1447 56.2505  11
  -6   0   7 140.085 95.7769   7
  -6   0   7 11.1047 54.1368   6
  -6   0   8 6421.81 358.721  11
  -6   0   8 6863.11 358.362   6
  -6   0   9 142.991 85.7949   6
  -6   0   9-40.2791 105.699  11
  -6   0   9-20.7800 137.255   7
  -6   0  10 4764.33 343.892  11
  -6   0  10 4841.38 330.349   6
  -6   0  11 1.79115 78.8530   6
  -6   0  11-33.1946 92.0884  11
  -6   0  12 13482.8 651.679  11
  -6   0  12 13159.0 616.499   6
  -6   0  13 69.9335 85.7086  11
  -6   0  13-0.59306 68.2737   6
  -6   0  14 960.070 186.728  11
  -6   0  14 1234.80 191.930   6
  -6  -2 -13 5992.60 416.762   2
  -6   2 -13 6185.91 436.018   2
  -6  -2 -12 3629.54 327.850   2
  -6   2 -12 3650.50 332.205   2
  -6  -2 -11 4527.56 356.684   2
  -6   2 -11 4176.22 353.928   2
  -6  -2 -10 327.823 151.982  12
  -6   2 -10 383.937 97.0523  13
  -6   2 -10 561.304 141.246   2
  -6  -2 -10 273.320 102.021   2
  -6   2  -9 2085.91 247.115  12
  -6  -2  -9 2248.98 282.548  12
  -6   2  -9 2211.32 215.123  13
  -6   2  -9 2283.15 244.419   2
  -6  -2  -9 2160.23 232.810   2
  -6   2  -8 6784.88 413.824  12
  -6  -2  -8 6662.55 445.432  12
  -6   2  -8 6993.64 378.121  13
  -6  -2  -8 6651.02 336.540  13
  -6   2  -8 6540.91 391.891   2
  -6  -2  -8 6367.87 384.256   2
  -6   2  -7 4244.80 297.534   2
  -6  -2  -7 4124.33 295.736   2
  -6  -2  -7 3796.76 278.955   8
  -6   2  -7 3859.69 290.289  12
  -6  -2  -7 4106.51 326.872  12
  -6   2  -7 3821.39 271.874  13
  -6  -2  -7 4000.37 255.684  13
  -6   2  -6 649.762 114.041  12
  -6  -2  -6 550.287 123.434  12
  -6   2  -6 805.115 133.628   2
  -6  -2  -6 758.745 130.330   2
  -6   2  -6 860.543 112.760   8
  -6  -2  -6 832.662 127.969   8
  -6  -2  -6 918.315 119.710  13
  -6   2  -6 801.710 124.866  13
  -6  -2  -6 669.217 97.2203   5
  -6  -2  -5 31264.8 872.976   2
  -6   2  -5 30558.2 851.171   2
  -6   2  -5 30133.9 833.984  12
  -6   2  -5 27728.1 826.549  13
  -6  -2  -5 30965.3 903.713  12
  -6   2  -5 30378.4 767.538   8
  -6  -2  -5 30138.4 829.918   8
  -6   2  -4 1588.73 356.224   1
  -6  -2  -4 1281.80 145.374   2
  -6   2  -4 1123.00 132.488   2
  -6   2  -4 1100.17 124.152  12
  -6  -2  -4 1048.79 142.689  12
  -6  -2  -4 1261.36 131.457   8
  -6   2  -4 1537.51 119.134   8
  -6   2  -3 56463.3 1273.49   2
  -6   2  -3 57257.8 1250.87  12
  -6  -2  -3 57566.1 1325.36  12
  -6   2  -3 56823.6 1169.79   8
  -6  -2  -3 56821.7 1253.66   8
  -6   2  -2 16609.3 1028.35   1
  -6   2  -2 14512.0 462.726   2
  -6   2  -2 14344.9 398.115   8
  -6  -2  -2 14841.8 460.402   8
  -6  -2  -2 14912.3 500.495  12
  -6   2  -2 14937.9 449.590  12
  -6  -2  -1 55358.3 1111.24  11
  -6  -2  -1 57067.1 1245.89  12
  -6   2  -1 55924.2 1182.93  12
  -6   2  -1 54499.4 1946.17   1
  -6  -2  -1 56711.2 1203.44   8
  -6   2  -1 56247.9 1131.38   8
  -6  -2  -1 55990.8 1052.52   6
  -6  -2   0 75990.2 1351.32   6
  -6   2   0 73250.1 1301.40   6
  -6   2   0 69937.9 1294.98  11
  -6  -2   0 76398.2 1394.90  11
  -6  -2   0 74589.6 1522.07  12
  -6   2   0 75275.7 1480.47  12
  -6   2   0 72752.1 2188.38   1
  -6   2   0 77904.5 1476.36   8
  -6  -2   0 75104.8 1508.66   8
  -6  -2   1 25072.6 553.022   6
  -6  -2   1 25211.7 677.784  12
  -6   2   1 25794.1 522.820  11
  -6  -2   1 25311.5 575.072  11
  -6   2   1 23983.2 1050.90   1
  -6   2   1 24423.3 541.788   6
  -6  -2   1 25863.4 714.776   8
  -6  -2   1 26239.9 518.305   3
  -6  -2   2 2905.34 142.193   6
  -6  -2   2 2948.83 149.747  11
  -6   2   2 2309.02 279.607   1
  -6   2   2 2962.07 144.615   6
  -6  -2   2 3198.19 125.433   3
  -6   2   3 2297.76 134.894  11
  -6  -2   3 2181.63 137.854  11
  -6   2   3 1959.98 226.785   1
  -6   2   3 2199.32 137.655   6
  -6  -2   3 2065.93 129.803   3
  -6  -2   3 2230.06 135.461   6
  -6   2   4 8953.32 335.587   6
  -6  -2   4 9939.54 341.057   6
  -6   2   4 9341.15 442.813   1
  -6  -2   4 9587.06 344.128  11
  -6   2   5 29357.8 763.346   6
  -6  -2   5 31437.7 763.137   6
  -6  -2   5 30652.1 776.202  11
  -6  -2   6 6239.94 304.745  11
  -6   2   6 5893.53 262.036  14
  -6   2   6 5809.42 294.424   6
  -6   2   6 3860.85 378.387   7
  -6  -2   6 3531.48 438.375   7
  -6  -2   6 6108.86 291.919   6
  -6   2   7 28008.5 808.123   6
  -6  -2   7 29820.1 804.359   6
  -6  -2   7 23626.4 1246.15   7
  -6   2   7 22044.5 1068.95   7
  -6  -2   7 29871.4 826.726  11
  -6   2   8 2253.41 211.750   6
  -6   2   8 1955.66 328.887   7
  -6  -2   8 2269.65 203.499   6
  -6  -2   8 2128.14 206.356  11
  -6   2   9 5209.56 334.137   6
  -6  -2   9 3240.48 525.073   7
  -6  -2   9 5468.05 331.320   6
  -6   2   9 3874.00 499.304   7
  -6  -2   9 5665.62 352.979  11
  -6   2  10 13552.0 580.605   6
  -6  -2  10 13173.2 558.131   6
  -6   2  10 9612.24 842.766   7
  -6  -2  10 9669.89 942.517   7
  -6  -2  10 13190.2 584.180  11
  -6   2  11 11919.1 566.640   6
  -6  -2  11 10512.5 519.132   6
  -6   2  11 11149.1 568.866  11
  -6  -2  11 11583.1 567.185  11
  -6   2  12 6387.93 444.258  11
  -6  -2  12 6365.27 432.090  11
  -6   2  12 6138.65 415.472   6
  -6  -2  12 5753.89 771.862   7
  -6  -2  12 6640.88 418.286   6
  -6   2  13 14639.9 678.745   6
  -6  -2  13 14931.2 660.760   6
  -6  -2  13 14733.9 697.299  11
  -6   2  13 15289.8 728.442  11
  -6   2  14 604.479 147.488   6
  -6  -2  14 574.060 132.464   6
  -6   2  14 747.088 169.000  11
  -6  -2  14 786.888 173.334  11
  -6   4 -12 4754.32 381.568   2
  -6  -4 -12 4301.56 349.321   2
  -6   4 -11 1693.75 191.108  13
  -6   4 -11 1585.37 218.502   2
  -6  -4 -11 1718.15 220.350   2
  -6  -4 -11 1577.95 276.436  12
  -6  -4 -10 6248.71 408.420   2
  -6   4 -10 6440.68 427.437   2
  -6  -4 -10 6446.93 507.712  12
  -6   4 -10 7090.49 401.342  13
  -6  -4  -9 39608.0 1164.26   2
  -6   4  -9 40345.7 1188.02   2
  -6  -4  -9 39775.7 1331.64  12
  -6   4  -9 40467.3 1138.55  13
  -6   4  -8 14118.0 599.483  12
  -6  -4  -8 15400.1 717.302  12
  -6   4  -8 14939.2 598.276  13
  -6   4  -8 14405.4 610.584   2
  -6  -4  -8 14462.8 607.148   2
  -6  -4  -8 15259.0 656.748   8
  -6  -4  -7 8527.07 498.057  12
  -6   4  -7 8538.67 415.996  12
  -6   4  -7 8482.13 427.368  13
  -6  -4  -7 8564.79 370.963  13
  -6  -4  -7 8657.25 453.035   8
  -6   4  -7 9297.34 450.583   2
  -6  -4  -7 8793.98 442.626   2
  -6   4  -6 30264.9 866.686  12
  -6   4  -6 31883.4 927.617  13
  -6  -4  -6 31972.3 1007.50  12
  -6  -4  -6 32802.9 939.248   8
  -6  -4  -6 31636.5 925.344   2
  -6   4  -6 30964.8 903.282   2
  -6  -4  -6 32035.2 898.376   5
  -6  -4  -5 3401.01 247.218   2
  -6   4  -5 2957.88 220.266   2
  -6   4  -5 3211.45 556.940   1
  -6  -4  -5 3340.51 272.734  12
  -6   4  -5 2593.61 192.660  12
  -6   4  -5 2909.44 230.413  13
  -6  -4  -5 2795.12 222.035   8
  -6  -4  -4 14291.2 516.735   2
  -6   4  -4 13868.4 483.455   2
  -6  -4  -4 13417.4 491.023   8
  -6   4  -4 13057.3 381.916   8
  -6  -4  -4 13594.7 544.269  12
  -6   4  -4 12802.1 495.552  13
  -6   4  -4 12678.1 433.577  12
  -6   4  -3 16369.9 516.231   2
  -6  -4  -3 15907.9 406.367  10
  -6   4  -3 15304.8 400.832   8
  -6  -4  -3 16214.8 530.634   8
  -6   4  -3 15643.3 466.273  12
  -6  -4  -3 16456.6 577.567  12
  -6   4  -2 6990.36 291.892   2
  -6   4  -2 7973.50 734.422   1
  -6   4  -2 6913.03 264.427  12
  -6  -4  -2 7453.21 348.123  12
  -6   4  -2 6353.66 214.289   8
  -6  -4  -2 7406.63 318.811   8
  -6  -4  -2 7279.91 275.512  11
  -6  -4  -1 5523.01 267.982   3
  -6  -4  -1 4910.11 214.616  11
  -6  -4  -1 4938.92 266.835  12
  -6   4  -1 4977.80 212.281  12
  -6   4  -1 4791.18 219.662   2
  -6   4  -1 4879.47 538.557   1
  -6  -4  -1 5125.30 256.880   8
  -6   4  -1 4699.09 175.956   8
  -6  -4  -1 4847.74 182.952   6
  -6  -4   0 81681.2 1504.76   3
  -6   4   0 77639.6 1534.93  12
  -6  -4   0 76861.6 1509.87  11
  -6  -4   0 78370.2 1633.22  12
  -6   4   0 75958.2 1509.32   2
  -6   4   0 75208.6 2375.91   1
  -6  -4   0 75883.3 1606.31   8
  -6   4   0 74336.6 1515.09   8
  -6  -4   0 76911.8 1470.12   6
  -6   4   1 926.711 55.3394  11
  -6  -4   1 1012.66 90.3382  11
  -6  -4   1 1027.32 115.476  12
  -6  -4   1 972.670 80.7090   6
  -6   4   1 906.944 210.590   1
  -6  -4   1 1048.18 121.683   8
  -6  -4   1 1044.81 81.9900   3
  -6  -4   2 22426.6 637.573  12
  -6  -4   2 21164.3 549.489  11
  -6  -4   2 20712.8 524.790   6
  -6   4   2 20335.7 961.163   1
  -6  -4   2 21968.6 696.871   8
  -6  -4   2 21975.7 529.482   3
  -6   4   3 100592. 2576.91   1
  -6  -4   3 107320. 2025.77   6
  -6  -4   3 109565. 2050.56  11
  -6  -4   3 101955. 2048.79   3
  -6   4   4 1210.55 189.588   1
  -6  -4   4 1079.78 107.215   6
  -6  -4   4 1228.99 117.460  11
  -6  -4   4 976.016 114.053   3
  -6  -4   5 7352.92 310.239   6
  -6   4   5 7087.82 420.440   1
  -6  -4   5 7690.87 328.315  11
  -6   4   6 88825.0 1786.03   1
  -6  -4   6 94288.5 1831.15  11
  -6  -4   6 91495.2 1791.35   6
  -6   4   6 87493.9 1784.19  14
  -6  -4   7 13208.7 497.289  11
  -6   4   7 12328.7 469.480  14
  -6  -4   7 7633.26 733.951   7
  -6   4   7 8952.72 579.283   7
  -6  -4   7 12756.9 472.871   6
  -6  -4   8 552.613 112.617   6
  -6   4   8 663.263 137.785   6
  -6  -4   8 633.419 285.060   7
  -6  -4   8 642.913 124.200  11
  -6   4   9 2496.61 245.188   6
  -6  -4   9 2927.97 238.856   6
  -6  -4   9 2793.07 248.830  11
  -6  -4  10 240.022 94.6419   6
  -6   4  10 333.997 117.125   6
  -6  -4  10 238.763 236.073   7
  -6  -4  10 282.702 106.540  11
  -6   4  11 10259.3 536.709   6
  -6  -4  11 9686.17 492.106   6
  -6  -4  11 10513.4 534.337  11
  -6   4  12 8431.21 501.760   6
[truncated: 750,022 more chars]
