# Supplementary material for: Synthesis and crystal structure of dipotassium nickel polyphosphate
Source: Acta Crystallogr E Crystallogr Commun. 2025 Mar 19;81(Pt 4):324–7. doi: 10.1107/S2056989025002221 (PMC11974328; doi:10.1107/S2056989025002221)
Supplement: Supplementary file 2 [file e-81-00324-Isup2.hkl]

data_I                                                                          
_shelx_title ' S3-Barry-1_auto in Cc'                                           
_shelx_refln_list_code          4                                               
_shelx_F_calc_maximum      389.94                                               
_exptl_crystal_F_000       888.00                                               
_reflns_d_resolution_high  0.5006                                               
                                                                                
loop_                                                                           
 _space_group_symop_operation_xyz                                               
 'x, y, z'                                                                      
 'x, -y, z+1/2'                                                                 
 'x+1/2, y+1/2, z'                                                              
 'x+1/2, -y+1/2, z+1/2'                                                         
                                                                                
_cell_length_a    11.0718                                                       
_cell_length_b    12.5039                                                       
_cell_length_c     7.5397                                                       
_cell_angle_alpha  90.000                                                       
_cell_angle_beta  103.235                                                       
_cell_angle_gamma  90.000                                                       
                                                                                
_shelx_F_squared_multiplier     1.000                                           
                                                                                
loop_                                                                           
 _refln_index_h                                                                 
 _refln_index_k                                                                 
 _refln_index_l                                                                 
 _refln_F_squared_calc                                                          
 _refln_F_squared_meas                                                          
 _refln_F_squared_sigma                                                         
 _refln_observed_status                                                         
  -2   0 -14       3254.39       3126.97       131.10 o                         
   0   0 -14       1033.28        971.55        67.33 o                         
   2   0 -14        268.32        268.33        33.44 o                         
   4   0 -14       1769.03       1788.38        88.56 o                         
  -1   1 -14        519.07        564.33        36.50 o                         
   1   1 -14        700.08        671.68        38.70 o                         
   3   1 -14       1077.74       1029.82        67.40 o                         
   5   1 -14        158.60        183.50        27.73 o                         
  -2   2 -14        234.71        206.57        22.30 o                         
   0   2 -14        257.44        214.10        22.17 o                         
   2   2 -14        437.32        428.08        44.45 o                         
   4   2 -14        605.26        562.93        49.96 o                         
   6   2 -14        131.68        122.56        23.94 o                         
  -1   3 -14        498.88        587.09        54.71 o                         
   1   3 -14       1966.44       2084.73       103.10 o                         
   3   3 -14        192.44        132.37        26.20 o                         
   5   3 -14        528.70        589.72        51.76 o                         
   7   3 -14       2020.19       2153.28       101.21 o                         
  -2   4 -14       1272.10       1317.78        83.73 o                         
   0   4 -14        145.58        182.57        31.16 o                         
   2   4 -14         42.77         58.93        18.61 o                         
   4   4 -14        904.76        986.48        68.21 o                         
   6   4 -14         15.03         20.71        12.45 o                         
  -1   5 -14        225.65        238.38        35.63 o                         
   1   5 -14         51.35         45.53        17.22 o                         
   3   5 -14        410.27        447.05        46.03 o                         
   5   5 -14        215.47        195.22        31.04 o                         
   0   6 -14        172.14        130.63        27.64 o                         
   2   6 -14        429.09        443.96        47.46 o                         
   4   6 -14       1956.21       2008.55       102.56 o                         
   6   6 -14         30.75         23.04        12.33 o                         
   1   7 -14        517.19        586.25        55.17 o                         
   3   7 -14        562.84        562.22        53.29 o                         
   5   7 -14        951.80        986.34        69.93 o                         
   2   8 -14        131.76        134.23        26.37 o                         
   4   8 -14        699.47        687.81        59.21 o                         
  -5   1 -13       1159.03       1182.32        56.81 o                         
  -3   1 -13        522.25        521.95        36.05 o                         
  -1   1 -13        159.40        145.65        19.07 o                         
   1   1 -13        141.69        145.61        18.49 o                         
   3   1 -13       3169.63       3296.06        88.62 o                         
   5   1 -13        707.50        779.60        50.66 o                         
   7   1 -13         28.16         11.27        10.88 o                         
  -6   2 -13       1156.31       1119.45        55.41 o                         
  -4   2 -13        931.94        905.12        60.21 o                         
  -2   2 -13        910.13        934.15        52.53 o                         
   0   2 -13        191.84        206.53        21.74 o                         
   2   2 -13        195.74        225.10        26.20 o                         
   4   2 -13        859.10        890.85        61.72 o                         
   6   2 -13       2580.77       2769.23       113.06 o                         
  -5   3 -13        823.10        751.82        44.52 o                         
  -3   3 -13        221.01        218.79        23.22 o                         
  -1   3 -13        871.23        843.70        44.20 o                         
   1   3 -13        451.58        416.50        29.76 o                         
   3   3 -13        914.77        926.79        64.46 o                         
   5   3 -13        111.20        117.92        23.83 o                         
   7   3 -13        597.27        589.43        49.79 o                         
  -4   4 -13        633.55        572.64        38.10 o                         
  -2   4 -13         36.48         20.74         9.79 o                         
   0   4 -13       1960.98       1958.91       100.35 o                         
   2   4 -13        803.58        747.20        59.07 o                         
   4   4 -13        454.15        426.97        43.49 o                         
   6   4 -13        365.98        410.32        42.95 o                         
  -5   5 -13        210.05        202.20        34.56 o                         
  -3   5 -13        298.02        368.66        45.48 o                         
  -1   5 -13        280.78        307.31        40.32 o                         
   1   5 -13       1509.29       1582.52        89.48 o                         
   3   5 -13       1071.32       1083.99        71.56 o                         
   5   5 -13        148.12        147.97        26.58 o                         
   7   5 -13        243.78        206.17        31.00 o                         
  -4   6 -13        219.47        205.85        33.08 o                         
  -2   6 -13       1159.44       1276.16        82.92 o                         
   0   6 -13        261.53        285.57        38.70 o                         
   2   6 -13        119.60        105.61        25.69 o                         
   4   6 -13       1149.08       1177.54        75.52 o                         
   6   6 -13        328.34        368.64        41.47 o                         
  -3   7 -13        267.88        277.95        38.84 o                         
  -1   7 -13       1161.23       1150.71        78.46 o                         
   1   7 -13        151.55        127.94        26.27 o                         
   3   7 -13         65.47         65.02        21.09 o                         
   5   7 -13       1569.57       1650.07        91.52 o                         
  -2   8 -13        235.04        314.31        26.57 o                         
   0   8 -13       1236.66       1370.37        85.27 o                         
   2   8 -13         79.82         98.76        24.39 o                         
   4   8 -13        527.52        545.87        52.57 o                         
   6   8 -13        834.05        958.47        68.75 o                         
  -3   9 -13        770.97        810.92        66.54 o                         
  -1   9 -13         33.23         21.52         9.32 o                         
   1   9 -13       1780.16       1920.02       102.84 o                         
   3   9 -13        218.31        252.67        36.88 o                         
   5   9 -13       1059.35       1047.17        73.19 o                         
  -2  10 -13        493.19        505.09        51.77 o                         
   0  10 -13        349.87        393.21        45.38 o                         
   2  10 -13       1276.38       1447.79        88.83 o                         
   4  10 -13         14.06         -2.96        10.98 o                         
   1  11 -13        108.72         91.13        23.23 o                         
   3  11 -13       1917.69       2212.72       112.01 o                         
   5  11 -13       2071.88       2322.58       114.93 o                         
   2  12 -13         73.65         95.49        24.26 o                         
   4  12 -13       1270.15       1385.41        87.24 o                         
  -8   0 -12        722.03        806.50        69.12 o                         
  -6   0 -12       1542.54       1449.69        89.82 o                         
  -4   0 -12        304.77        231.04        34.86 o                         
  -2   0 -12        298.46        252.61        34.68 o                         
   0   0 -12      10857.91      10560.49       269.62 o                         
   2   0 -12       1221.59       1145.54        67.51 o                         
   4   0 -12        670.41        798.48        54.35 o                         
   6   0 -12       2359.08       2600.62       103.04 o                         
  -7   1 -12        331.96        341.48        31.24 o                         
  -5   1 -12         75.65         78.18        15.79 o                         
  -3   1 -12        405.49        372.05        29.95 o                         
  -1   1 -12        389.60        365.94        28.43 o                         
   1   1 -12       1825.58       1764.53        61.31 o                         
   3   1 -12       1362.31       1387.73        52.23 o                         
   5   1 -12       1134.88       1172.84        46.60 o                         
   7   1 -12        114.07        111.77        14.39 o                         
  -8   2 -12        177.62        176.31        22.67 o                         
  -6   2 -12        693.73        669.47        42.92 o                         
  -4   2 -12        210.48        194.53        22.71 o                         
  -2   2 -12         10.07          9.60        16.97 o                         
   0   2 -12         22.43         30.71        10.68 o                         
   2   2 -12         94.25         79.04        13.04 o                         
   4   2 -12       1246.56       1351.51        50.72 o                         
   6   2 -12       1146.70       1267.45        47.92 o                         
  -7   3 -12       1012.89        988.38        98.61 o                         
  -5   3 -12        670.24        627.35        40.39 o                         
  -3   3 -12       1654.18       1642.67        63.58 o                         
  -1   3 -12        673.28        657.55        38.61 o                         
   1   3 -12       1114.06       1113.94        47.76 o                         
   3   3 -12       6518.22       6591.72       133.16 o                         
   5   3 -12        417.09        359.79        38.40 o                         
   7   3 -12        321.85        370.02        38.17 o                         
  -8   4 -12       1459.18       1474.60        65.82 o                         
  -6   4 -12        878.08        831.21        47.39 o                         
  -4   4 -12        608.81        569.57        37.39 o                         
  -2   4 -12        163.33        168.42        19.96 o                         
   0   4 -12       4081.04       4072.14       101.53 o                         
   2   4 -12        184.86        184.87        19.02 o                         
   4   4 -12         17.57         15.13        15.26 o                         
   6   4 -12       1339.89       1517.44        81.03 o                         
  -7   5 -12         78.75         94.20        16.47 o                         
  -5   5 -12         25.69         21.45         8.90 o                         
  -3   5 -12        623.98        626.88        30.20 o                         
  -1   5 -12        130.62        142.99        15.44 o                         
   1   5 -12        667.02        691.13        36.13 o                         
   3   5 -12          8.25          5.01        13.42 o                         
   5   5 -12        473.22        442.67        43.94 o                         
   7   5 -12       1108.62       1095.62        69.23 o                         
   9   5 -12        513.52        452.61        60.15 o                         
  11   5 -12        506.73        441.02        62.60 o                         
  -6   6 -12       1544.07       1570.89        51.45 o                         
  -4   6 -12        411.38        422.99        25.16 o                         
  -2   6 -12        921.26        983.74        46.37 o                         
   0   6 -12        518.37        578.54        34.15 o                         
   2   6 -12         19.51         16.65        15.64 o                         
   4   6 -12        946.19       1045.67        69.43 o                         
   6   6 -12       4034.86       4196.40       150.13 o                         
  10   6 -12         34.16         27.12        20.28 o                         
  12   6 -12       1000.76        907.50        93.28 o                         
  -7   7 -12        172.25        159.30        20.08 o                         
  -5   7 -12       2948.12       3134.07        92.30 o                         
  -3   7 -12       1476.23       1562.82        60.99 o                         
  -1   7 -12        436.64        394.45        29.43 o                         
   1   7 -12         26.42         27.55        10.11 o                         
   3   7 -12       3007.59       3180.25       129.57 o                         
   5   7 -12        885.75        947.88        66.69 o                         
   7   7 -12         83.39        100.54        23.99 o                         
   9   7 -12        577.93        551.31        69.52 o                         
  11   7 -12        202.22        201.94        46.07 o                         
  13   7 -12        434.88        385.10        65.12 o                         
  -6   8 -12        105.47         91.40        16.39 o                         
  -4   8 -12        245.91        236.25        23.93 o                         
  -2   8 -12         46.80         34.17        11.13 o                         
   0   8 -12        124.53        119.10        16.92 o                         
   2   8 -12         16.05         23.32        16.29 o                         
   4   8 -12        275.61        254.17        36.72 o                         
   6   8 -12        650.39        753.49        60.21 o                         
   8   8 -12         12.53        -23.22        23.22 o                         
  10   8 -12        928.49        739.96        82.71 o                         
  12   8 -12        172.45        197.18        48.89 o                         
  -5   9 -12        199.57        254.31        30.25 o                         
  -3   9 -12        269.60        296.42        26.93 o                         
  -1   9 -12        190.96        187.37        22.52 o                         
   1   9 -12        831.22        853.91        43.22 o                         
   3   9 -12        257.04        292.02        38.82 o                         
   5   9 -12        119.51        110.50        25.26 o                         
   7   9 -12        609.12        603.76        73.46 o                         
   9   9 -12        950.53        948.48        94.21 o                         
  11   9 -12        188.64        114.27        37.03 o                         
  13   9 -12        195.66        114.35        38.12 o                         
  -4  10 -12         75.37         77.70        16.76 o                         
  -2  10 -12       1284.89       1353.58        57.84 o                         
   0  10 -12        330.15        392.17        30.04 o                         
   2  10 -12        417.87        457.76        48.65 o                         
   4  10 -12        165.34        201.70        33.47 o                         
   6  10 -12       1435.89       1453.56       104.56 o                         
   8  10 -12        464.27        488.45        68.59 o                         
  10  10 -12        626.63        624.13        79.77 o                         
  12  10 -12        891.07        800.12        90.10 o                         
  -3  11 -12        392.53        369.39        30.37 o                         
  -1  11 -12         47.66         52.38        12.75 o                         
   1  11 -12         11.12         19.19        15.75 o                         
   3  11 -12        257.26        279.90        38.35 o                         
   5  11 -12        135.93        158.45        24.04 o                         
   7  11 -12        132.94        132.28        40.28 o                         
   9  11 -12        291.94        294.60        57.51 o                         
  11  11 -12        514.84        458.50        67.10 o                         
  -2  12 -12         29.65         41.22        11.23 o                         
   0  12 -12        120.48        140.28        18.92 o                         
   2  12 -12        471.32        529.64        54.21 o                         
   4  12 -12        371.89        441.84        47.95 o                         
   6  12 -12       1112.99        929.87        93.57 o                         
   8  12 -12         32.44         14.99        23.54 o                         
  10  12 -12       2194.84       1909.91       140.95 o                         
  -1  13 -12        700.14        785.17        43.98 o                         
   1  13 -12       3819.15       4308.32       165.49 o                         
   3  13 -12        461.03        484.17        51.52 o                         
   5  13 -12        181.30        133.06        38.68 o                         
   7  13 -12        163.49        179.05        41.39 o                         
   9  13 -12       1646.32       1426.04       121.63 o                         
   0  14 -12        912.30       1028.68        75.46 o                         
   2  14 -12        565.00        598.20        56.90 o                         
   4  14 -12         21.60         28.96        23.24 o                         
   6  14 -12        272.73        211.20        46.43 o                         
   8  14 -12        398.33        319.89        58.26 o                         
   5  15 -12        421.58        358.89        60.55 o                         
  -9   1 -11        140.28        129.87        21.41 o                         
  -7   1 -11         61.57         62.03        15.87 o                         
  -5   1 -11        328.74        312.30        28.64 o                         
  -3   1 -11       1665.63       1607.75        61.07 o                         
  -1   1 -11        525.70        499.54        39.20 o                         
   1   1 -11        271.24        272.36        22.49 o                         
   3   1 -11        145.28        157.90        17.16 o                         
   5   1 -11       2498.24       2741.85        72.37 o                         
   7   1 -11       1469.28       1650.24        53.54 o                         
 -10   2 -11        923.11        914.88        54.58 o                         
  -8   2 -11        555.15        527.99        33.85 o                         
  -6   2 -11        802.58        801.48        46.21 o                         
  -4   2 -11        726.14        680.06        40.25 o                         
  -2   2 -11       1947.37       1860.94        64.54 o                         
   0   2 -11        191.32        184.77        19.47 o                         
   2   2 -11        471.23        514.38        30.21 o                         
   4   2 -11        272.60        313.70        22.88 o                         
   6   2 -11       2054.89       2301.96        64.91 o                         
   8   2 -11       4482.58       4781.48       355.59 o                         
  -9   3 -11       1174.67       1162.58        51.12 o                         
  -7   3 -11         59.99         42.10        11.67 o                         
  -5   3 -11        286.91        288.73        21.02 o                         
  -3   3 -11       2093.28       2065.69        55.00 o                         
  -1   3 -11        673.69        677.81        28.36 o                         
   1   3 -11       1943.90       2041.55        85.81 o                         
   3   3 -11        148.97        144.53        16.37 o                         
   5   3 -11       1078.47       1149.30        43.78 o                         
   7   3 -11        140.05        121.90        20.64 o                         
   9   3 -11        248.36        213.93        42.62 o                         
 -10   4 -11        174.62        190.17        21.74 o                         
  -8   4 -11       1769.18       1686.87        50.63 o                         
  -6   4 -11        317.78        304.57        20.31 o                         
  -4   4 -11        152.88        158.71        15.19 o                         
  -2   4 -11        345.93        327.55        20.17 o                         
   0   4 -11        760.94        821.61        30.94 o                         
   2   4 -11       1378.30       1458.99        40.62 o                         
   4   4 -11       1507.68       1622.81        53.22 o                         
   6   4 -11       1808.83       1776.09        66.68 o                         
   8   4 -11        852.56        891.21        47.76 o                         
  10   4 -11       1714.87       1686.35       118.25 o                         
  -9   5 -11       1587.67       1543.48        49.19 o                         
  -7   5 -11       2760.86       2742.41        65.00 o                         
  -5   5 -11        226.70        240.88        19.63 o                         
  -3   5 -11        766.55        806.00        33.37 o                         
  -1   5 -11       1626.63       1705.67        47.36 o                         
   1   5 -11       1569.09       1673.87        53.52 o                         
   3   5 -11        669.50        670.37        52.41 o                         
   5   5 -11        695.77        758.68        55.41 o                         
   7   5 -11        634.55        674.27        53.75 o                         
   9   5 -11       1238.96       1123.33        93.69 o                         
  11   5 -11       2520.36       2335.02       145.40 o                         
 -10   6 -11        431.92        438.38        65.13 o                         
  -8   6 -11        176.30        156.37        16.00 o                         
  -6   6 -11       1557.04       1512.15        46.35 o                         
  -4   6 -11        230.61        242.15        19.52 o                         
  -2   6 -11        528.30        483.42        25.17 o                         
   0   6 -11       1145.76       1129.91        37.20 o                         
   2   6 -11       1324.01       1377.99        59.13 o                         
   4   6 -11       1442.98       1522.63        81.10 o                         
   6   6 -11       1295.55       1293.06        58.96 o                         
   8   6 -11       1280.84       1276.33       100.80 o                         
  10   6 -11        815.47        689.44        78.14 o                         
  12   6 -11        811.93        679.80        80.73 o                         
  -9   7 -11        814.93        760.14        34.30 o                         
  -7   7 -11         78.10         86.69        12.33 o                         
  -5   7 -11        982.37        980.54        39.55 o                         
  -3   7 -11       1303.10       1225.53        42.05 o                         
  -1   7 -11        670.59        682.69        37.58 o                         
   1   7 -11       3298.81       3487.73       109.63 o                         
   3   7 -11        599.71        640.58        52.87 o                         
   5   7 -11        109.85        133.01        25.16 o                         
   7   7 -11       1728.74       1749.40        71.41 o                         
   9   7 -11        364.09        274.52        50.30 o                         
  11   7 -11        207.89        179.28        45.64 o                         
  13   7 -11        411.00        472.20        71.72 o                         
  -8   8 -11        531.31        581.38        29.62 o                         
  -6   8 -11        230.17        210.42        17.61 o                         
  -4   8 -11        824.96        831.84        44.52 o                         
  -2   8 -11        689.83        744.69        44.57 o                         
   0   8 -11       1578.57       1666.40        60.11 o                         
   2   8 -11       1124.43       1226.31        49.78 o                         
   4   8 -11       1265.54       1373.77        93.81 o                         
   6   8 -11        182.30        219.95        26.48 o                         
   8   8 -11       2252.70       2187.45       138.80 o                         
  10   8 -11       1272.37       1093.03       101.71 o                         
  12   8 -11       1062.48        879.98        94.48 o                         
  14   8 -11        225.90        201.18        49.03 o                         
  -7   9 -11       1293.88       1293.70        52.36 o                         
  -5   9 -11        259.36        190.27        32.82 o                         
  -3   9 -11       1997.90       2011.86        70.65 o                         
  -1   9 -11       1847.87       1810.81        64.96 o                         
   1   9 -11         99.55         79.19        14.13 o                         
   3   9 -11       1427.15       1510.69        70.76 o                         
   5   9 -11        123.76        101.45        33.80 o                         
   7   9 -11       1265.97       1139.21        99.68 o                         
   9   9 -11       2722.46       2318.96       148.68 o                         
  11   9 -11       2175.40       2000.84       141.55 o                         
  13   9 -11       1319.17       1096.27       109.87 o                         
  15   9 -11        253.20        228.34        54.19 o                         
  -8  10 -11        398.54        407.44        39.94 o                         
  -6  10 -11        460.67        451.09        30.87 o                         
  -4  10 -11       1363.53       1400.85        59.34 o                         
  -2  10 -11       2178.38       2219.10       150.29 o                         
   0  10 -11       4081.11       4028.25       103.37 o                         
   2  10 -11        396.43        401.03        27.54 o                         
   4  10 -11       3630.81       3644.09       132.69 o                         
   6  10 -11        877.18        839.94        51.38 o                         
   8  10 -11        434.00        363.94        59.62 o                         
  10  10 -11        156.81        104.50        37.08 o                         
  12  10 -11        138.67         72.11        26.60 o                         
  14  10 -11        761.15        636.23        85.20 o                         
  -7  11 -11        556.88        598.61        35.42 o                         
  -5  11 -11        630.52        688.87        42.47 o                         
  -3  11 -11        211.20        258.15        25.76 o                         
  -1  11 -11       1350.27       1409.78        57.87 o                         
   1  11 -11        760.80        803.25        64.93 o                         
   3  11 -11        148.86        163.06        23.51 o                         
   5  11 -11       1412.33       1492.77       103.48 o                         
   7  11 -11       1846.20       1720.27       128.47 o                         
   9  11 -11        290.04        240.27        51.43 o                         
  11  11 -11         38.76         14.41        24.94 o                         
  13  11 -11        936.66        869.51        98.45 o                         
  -6  12 -11        578.44        618.90        40.44 o                         
  -4  12 -11       1104.96       1132.16        54.62 o                         
  -2  12 -11         95.56        106.73        17.48 o                         
   0  12 -11       1651.97       1788.52        66.25 o                         
   2  12 -11        299.70        269.23        30.41 o                         
   4  12 -11        195.13        191.92        55.83 o                         
   6  12 -11       1497.09       1394.68        79.29 o                         
   8  12 -11       1680.97       1635.92       129.45 o                         
  10  12 -11        778.71        611.45        81.73 o                         
  12  12 -11        275.44        202.40        50.33 o                         
  14  12 -11       1017.74        928.62       100.68 o                         
  -5  13 -11        165.85        174.11        22.27 o                         
  -3  13 -11        720.05        710.11        56.78 o                         
  -1  13 -11         99.41         96.83        16.63 o                         
   1  13 -11       1057.97       1105.29        51.31 o                         
   3  13 -11        367.14        417.04        72.57 o                         
   5  13 -11        272.01        205.13        48.06 o                         
   7  13 -11        290.22        199.12        34.79 o                         
   9  13 -11        101.49         41.11        22.63 o                         
  11  13 -11         54.90         17.81        20.86 o                         
  13  13 -11        405.89        310.95        59.85 o                         
  -4  14 -11       1012.92       1107.96        53.95 o                         
  -2  14 -11        986.26       1066.95        52.21 o                         
   0  14 -11        245.74        217.25        20.78 o                         
   2  14 -11        455.68        490.34        69.00 o                         
   4  14 -11       1366.00       1279.54       115.14 o                         
   6  14 -11        825.74        766.89        89.91 o                         
   8  14 -11        112.36        133.01        27.89 o                         
  10  14 -11        805.13        733.54        89.71 o                         
  -3  15 -11        800.37        828.76        67.13 o                         
  -1  15 -11        928.79        967.96        49.82 o                         
   1  15 -11        411.86        445.21        93.87 o                         
   3  15 -11        579.87        533.35        74.84 o                         
   5  15 -11       1510.76       1381.88       122.04 o                         
   7  15 -11       1395.27       1259.38        80.33 o                         
   9  15 -11        152.67        198.44        42.30 o                         
   0  16 -11         85.93         53.82        16.17 o                         
   2  16 -11         83.82         35.92        24.53 o                         
   4  16 -11         59.67         36.39        21.15 o                         
   6  16 -11       1728.95       1644.63       135.68 o                         
   8  16 -11         63.11         92.55        33.57 o                         
 -12   0 -10        193.23        176.33        35.32 o                         
 -10   0 -10       3004.47       3003.73       176.30 o                         
  -8   0 -10       1839.89       1812.94        76.17 o                         
  -6   0 -10       1346.41       1301.87        60.62 o                         
  -4   0 -10       4554.99       4291.14       149.40 o                         
  -2   0 -10       2374.63       2309.52        98.18 o                         
   0   0 -10        750.35        673.47        48.32 o                         
   2   0 -10      15798.76      15962.21       345.77 o                         
   4   0 -10        249.50        280.79        29.52 o                         
   6   0 -10        889.25        989.32        54.68 o                         
   8   0 -10       5165.82       5926.87       162.30 o                         
 -11   1 -10        107.93        111.92        16.64 o                         
  -9   1 -10       1096.55       1096.50        48.47 o                         
  -7   1 -10       1244.24       1215.93        36.23 o                         
  -5   1 -10        776.12        749.11        28.93 o                         
  -3   1 -10        321.02        344.30        20.25 o                         
  -1   1 -10       4226.90       4304.39        76.31 o                         
   1   1 -10        378.09        401.47        24.66 o                         
   3   1 -10        686.51        684.65        32.66 o                         
   5   1 -10        933.31        964.80        52.80 o                         
   7   1 -10        771.66        847.14        42.70 o                         
 -12   2 -10        471.68        462.61        33.31 o                         
 -10   2 -10        290.10        298.29        21.71 o                         
  -8   2 -10        505.09        464.87        26.84 o                         
  -6   2 -10         75.29         71.60        10.70 o                         
  -4   2 -10       2655.39       2628.11        55.91 o                         
  -2   2 -10        840.21        836.10        30.82 o                         
   0   2 -10        793.35        829.62        29.04 o                         
   2   2 -10         68.00         94.71         9.97 o                         
   4   2 -10          6.72          5.44         6.41 o                         
   6   2 -10       2249.11       2544.74        65.16 o                         
   8   2 -10       1074.31       1218.22       144.21 o                         
  10   2 -10       1561.56       1506.64       105.51 o                         
 -11   3 -10        597.88        577.26        31.05 o                         
  -9   3 -10        557.40        568.02        29.28 o                         
  -7   3 -10       2082.17       2103.27        59.94 o                         
  -5   3 -10       1453.38       1417.29        41.36 o                         
  -3   3 -10       1291.92       1245.44        39.86 o                         
  -1   3 -10       7399.93       7209.41       141.91 o                         
   1   3 -10        909.30        971.35        50.70 o                         
   3   3 -10        160.77        157.33        24.06 o                         
   5   3 -10      10781.27      11802.49       328.43 o                         
   7   3 -10         41.22         58.26         9.65 o                         
   9   3 -10        654.63        571.63        63.79 o                         
  11   3 -10       2480.60       2292.53       138.79 o                         
 -12   4 -10        396.03        404.94        26.24 o                         
 -10   4 -10        463.71        483.17        27.95 o                         
  -8   4 -10        485.28        480.55        26.38 o                         
  -6   4 -10       1284.46       1212.60        39.61 o                         
  -4   4 -10       2273.30       2257.05        52.40 o                         
  -2   4 -10       1098.84       1131.63        37.03 o                         
   0   4 -10        737.46        737.22        28.06 o                         
   2   4 -10       5577.90       5819.96       149.38 o                         
   4   4 -10        383.90        373.42        20.87 o                         
   6   4 -10         48.68         34.64        12.27 o                         
   8   4 -10       2463.44       2609.74       134.79 o                         
  10   4 -10        243.89        254.39        47.03 o                         
  12   4 -10        498.64        477.88        67.70 o                         
 -11   5 -10        264.71        230.85        19.83 o                         
  -9   5 -10        136.09        124.90        14.92 o                         
  -7   5 -10        234.19        225.34        18.30 o                         
  -5   5 -10        129.64        107.42        12.30 o                         
  -3   5 -10        169.75        168.76        14.24 o                         
  -1   5 -10        100.34         94.52        11.53 o                         
   1   5 -10          5.26          3.97         4.96 o                         
   3   5 -10        446.52        451.95        19.27 o                         
   5   5 -10        118.15        144.46        19.57 o                         
   7   5 -10          9.65          6.11         9.78 o                         
   9   5 -10        497.17        474.30        61.71 o                         
  11   5 -10        290.25        206.37        44.78 o                         
  13   5 -10       1421.10       1182.40       106.52 o                         
 -10   6 -10        727.53        754.07        35.11 o                         
  -8   6 -10        119.68         94.05        13.35 o                         
  -6   6 -10        117.01        113.44        13.66 o                         
  -4   6 -10       4876.79       4881.55        83.99 o                         
  -2   6 -10       1621.22       1593.06        45.58 o                         
   0   6 -10        260.81        250.30        16.72 o                         
   2   6 -10       2180.12       2333.20        57.75 o                         
   4   6 -10        493.75        528.42        35.27 o                         
   6   6 -10       5409.54       5695.44       366.76 o                         
   8   6 -10       3123.16       2992.90       154.60 o                         
  10   6 -10       1019.74        932.95        89.59 o                         
  12   6 -10         35.25         55.29        26.37 o                         
  14   6 -10       3581.79       3344.97       188.22 o                         
 -11   7 -10       1814.59       1911.97        57.40 o                         
  -9   7 -10        433.27        446.00        26.62 o                         
  -7   7 -10        377.99        364.78        23.05 o                         
  -5   7 -10        149.85        148.61        14.49 o                         
  -3   7 -10       6508.03       6618.11       100.86 o                         
  -1   7 -10       3550.16       3629.45        72.40 o                         
   1   7 -10       1346.60       1340.95        43.86 o                         
   3   7 -10         50.12         45.29         9.43 o                         
   5   7 -10       8260.75       8679.16       209.34 o                         
   7   7 -10       3346.26       3583.45       262.97 o                         
   9   7 -10        224.69        170.68        39.05 o                         
  11   7 -10         73.85         51.33        30.22 o                         
  13   7 -10        580.57        474.94        71.27 o                         
 -10   8 -10        108.12        117.48        15.09 o                         
  -8   8 -10        691.74        658.48        31.43 o                         
  -6   8 -10         75.01         81.59        12.81 o                         
  -4   8 -10        760.99        749.19        30.26 o                         
  -2   8 -10        425.10        428.19        29.92 o                         
   0   8 -10        341.16        335.65        22.74 o                         
   2   8 -10        196.87        196.58        17.38 o                         
   4   8 -10        336.97        326.95        37.68 o                         
   6   8 -10        315.86        334.93        26.08 o                         
   8   8 -10        701.62        566.69        68.28 o                         
  10   8 -10        114.66         69.13        30.95 o                         
  12   8 -10       1226.32       1062.34       101.61 o                         
  14   8 -10        555.85        508.16        74.35 o                         
  -9   9 -10        309.94        321.91        22.90 o                         
  -7   9 -10        716.02        704.17        31.97 o                         
  -5   9 -10        173.96        176.62        15.43 o                         
  -3   9 -10        282.79        287.80        23.14 o                         
  -1   9 -10        750.41        804.39        35.86 o                         
   1   9 -10        373.02        360.79        23.92 o                         
   3   9 -10       1284.52       1360.45        46.10 o                         
   5   9 -10        945.32        967.98        44.12 o                         
   7   9 -10        104.41         48.57        44.83 o                         
   9   9 -10       1359.77       1340.21       111.55 o                         
  11   9 -10       1314.84       1191.73       107.58 o                         
  13   9 -10        509.20        406.60        66.06 o                         
  15   9 -10         69.42         80.32        37.27 o                         
 -10  10 -10        528.29        609.06        37.08 o                         
  -8  10 -10         53.64         51.57        14.14 o                         
  -6  10 -10        376.30        410.97        28.75 o                         
  -4  10 -10       1075.78       1093.78        45.30 o                         
  -2  10 -10        639.19        685.14        39.18 o                         
   0  10 -10        673.71        702.60        33.86 o                         
   2  10 -10       1260.65       1314.04        47.81 o                         
   4  10 -10        191.09        221.77        22.16 o                         
   6  10 -10       1128.83       1147.09        49.79 o                         
   8  10 -10        819.23        852.65        61.49 o                         
  10  10 -10        822.68        798.63        88.64 o                         
  12  10 -10        358.57        282.63        56.30 o                         
  14  10 -10       1557.21       1380.61       125.03 o                         
  16  10 -10         32.73         52.27        27.74 o                         
  -9  11 -10        514.07        517.70        50.13 o                         
  -7  11 -10         93.74         74.49        14.91 o                         
  -5  11 -10        490.48        444.67        29.79 o                         
  -3  11 -10       1243.30       1265.59        55.51 o                         
  -1  11 -10        496.23        512.07        30.12 o                         
   1  11 -10        185.22        180.19        18.16 o                         
   3  11 -10        429.20        400.59        56.28 o                         
   5  11 -10       1295.62       1322.46        53.96 o                         
   7  11 -10        741.87        700.39        56.51 o                         
   9  11 -10        295.46        252.57        36.75 o                         
  11  11 -10        282.15        192.96        48.06 o                         
  13  11 -10       1366.25       1195.03       115.36 o                         
  15  11 -10        196.76        162.15        47.77 o                         
  -8  12 -10        836.86        844.40        42.76 o                         
  -6  12 -10       1223.22       1219.02        50.61 o                         
  -4  12 -10          6.39          7.48         8.91 o                         
  -2  12 -10        716.18        704.57        36.29 o                         
   0  12 -10        451.40        475.50        29.47 o                         
   2  12 -10        133.70        135.93        17.99 o                         
   4  12 -10       1176.55       1195.90        52.00 o                         
   6  12 -10        209.64        156.86        29.36 o                         
   8  12 -10       1406.74       1198.53        75.80 o                         
  10  12 -10        114.82        129.54        27.65 o                         
  12  12 -10       2070.99       1801.78       142.27 o                         
  14  12 -10        203.07        198.56        52.39 o                         
  -7  13 -10       1157.75       1246.81        52.01 o                         
  -5  13 -10        817.02        895.04        42.88 o                         
  -3  13 -10        105.98        117.18        19.63 o                         
  -1  13 -10        280.48        277.15        23.37 o                         
   1  13 -10       1779.84       1842.47        59.25 o                         
   3  13 -10       2584.71       2689.23       203.19 o                         
   5  13 -10        351.73        260.05        34.81 o                         
   7  13 -10        225.75        205.90        32.98 o                         
   9  13 -10        898.47        777.24        62.76 o                         
  11  13 -10       2101.35       1822.86       124.92 o                         
  13  13 -10        387.92        354.70        65.29 o                         
  -6  14 -10        663.52        759.76        39.80 o                         
  -4  14 -10         90.99        109.29        17.67 o                         
  -2  14 -10          8.61         15.66         8.54 o                         
   0  14 -10         38.56         34.75        10.24 o                         
   2  14 -10        990.57       1033.51        59.43 o                         
   4  14 -10        624.85        634.55        39.46 o                         
   6  14 -10         10.39        -29.86        36.45 o                         
   8  14 -10        188.48        210.34        41.29 o                         
  10  14 -10         88.06        102.94        29.76 o                         
  12  14 -10        308.25        255.01        39.38 o                         
  -5  15 -10        508.54        511.83        43.79 o                         
  -3  15 -10        402.82        382.82        30.13 o                         
  -1  15 -10         21.80         20.24         9.47 o                         
   1  15 -10        531.39        550.14        34.61 o                         
   3  15 -10        180.39        162.32        24.74 o                         
   5  15 -10        652.31        638.00        55.91 o                         
   7  15 -10        522.45        410.44        46.53 o                         
   9  15 -10       1505.81       1400.76        86.66 o                         
  11  15 -10        640.65        573.78        56.97 o                         
  -4  16 -10         34.44         42.68        12.52 o                         
  -2  16 -10       1452.92       1639.56        65.79 o                         
   0  16 -10        886.65        982.73        58.21 o                         
   2  16 -10        598.60        538.09        81.46 o                         
   4  16 -10       1365.78       1446.57       127.71 o                         
   6  16 -10       1912.00       1828.61        98.28 o                         
   8  16 -10       1034.02        915.18        70.96 o                         
  10  16 -10        141.07        125.50        28.38 o                         
  -3  17 -10        277.54        294.51        24.88 o                         
  -1  17 -10        228.99        261.94        23.18 o                         
   1  17 -10         46.12          0.83        17.84 o                         
   3  17 -10        622.54        593.15        83.90 o                         
   5  17 -10        265.03        259.31        41.31 o                         
   7  17 -10         37.20         60.74        23.54 o                         
   9  17 -10        197.78        275.43        52.26 o                         
   0  18 -10        258.90        198.95        49.23 o                         
   2  18 -10        625.16        559.73        79.95 o                         
   4  18 -10        260.39        272.33        56.07 o                         
   6  18 -10       1233.73       1082.30        76.99 o                         
 -13   1  -9        415.29        435.12        30.85 o                         
 -11   1  -9       1764.18       1757.33        53.50 o                         
  -9   1  -9       1266.83       1273.96        34.23 o                         
  -7   1  -9        145.07        151.89        11.47 o                         
  -5   1  -9        126.33        109.01         9.09 o                         
  -3   1  -9       3632.92       3574.41        56.21 o                         
  -1   1  -9        713.84        703.98        25.07 o                         
   1   1  -9        570.22        554.78        22.11 o                         
   3   1  -9         36.18         37.25         6.89 o                         
   5   1  -9        966.90        922.87        31.02 o                         
   7   1  -9       3783.76       4289.90        87.38 o                         
   9   1  -9       1403.19       1398.47        95.86 o                         
 -14   2  -9        588.51        655.08        47.87 o                         
 -12   2  -9       2475.99       2547.43        67.41 o                         
 -10   2  -9        680.80        689.54        32.60 o                         
  -8   2  -9        238.63        200.87        15.44 o                         
  -6   2  -9        405.00        404.26        19.87 o                         
  -4   2  -9       1924.90       1895.66        44.82 o                         
  -2   2  -9       2120.35       2081.86        44.58 o                         
   0   2  -9        777.22        775.63        46.97 o                         
   2   2  -9       1057.83       1042.42        44.11 o                         
   4   2  -9       1820.31       1786.66        44.68 o                         
   6   2  -9        995.88       1095.36        35.02 o                         
   8   2  -9        322.42        298.67        52.08 o                         
  10   2  -9       4625.94       4048.51       179.06 o                         
 -13   3  -9        126.46        122.12        15.48 o                         
 -11   3  -9       1389.72       1361.81        47.58 o                         
  -9   3  -9        175.17        160.61        16.08 o                         
  -7   3  -9       1430.95       1526.38        39.95 o                         
  -5   3  -9        491.99        484.48        23.15 o                         
  -3   3  -9        329.79        327.07        17.96 o                         
  -1   3  -9       1744.02       1779.71        43.97 o                         
   1   3  -9        736.82        758.77        26.18 o                         
   3   3  -9       4940.82       5306.51        97.21 o                         
   5   3  -9        144.30        133.05        14.17 o                         
   7   3  -9       3855.77       4282.57       103.35 o                         
   9   3  -9       1347.51       1171.43        89.15 o                         
  11   3  -9        510.22        432.60        60.63 o                         
 -12   4  -9        525.01        490.29        29.32 o                         
 -10   4  -9        230.51        220.45        19.57 o                         
  -8   4  -9        342.20        344.60        21.93 o                         
  -6   4  -9       7436.27       7370.22       110.28 o                         
  -4   4  -9        242.11        222.45        15.84 o                         
  -2   4  -9        880.97        927.17        29.29 o                         
   0   4  -9        926.43        923.52        30.22 o                         
   2   4  -9       1315.39       1333.45        32.29 o                         
   4   4  -9       3976.68       4100.34        95.99 o                         
   6   4  -9        473.90        490.03        45.17 o                         
   8   4  -9       1993.07       2064.76        70.37 o                         
  10   4  -9       1296.36       1215.30        96.60 o                         
  12   4  -9       4761.63       4292.98       200.63 o                         
 -13   5  -9        522.56        567.36        32.11 o                         
 -11   5  -9         99.33        117.60        15.18 o                         
  -9   5  -9        291.94        287.65        21.49 o                         
  -7   5  -9       1837.91       1738.45        48.57 o                         
  -5   5  -9       2747.59       2701.08        58.27 o                         
  -3   5  -9        208.23        195.06        14.31 o                         
  -1   5  -9        797.13        835.68        27.43 o                         
   1   5  -9       2751.04       2790.81        50.91 o                         
   3   5  -9       3028.22       3147.78        73.15 o                         
   5   5  -9        317.62        301.84        26.04 o                         
   7   5  -9       1542.75       1566.18       149.67 o                         
   9   5  -9       1027.18        874.70        80.36 o                         
  11   5  -9        759.77        671.31        75.64 o                         
  13   5  -9       3294.63       2911.39       168.92 o                         
 -12   6  -9         36.00         45.03        10.99 o                         
 -10   6  -9       1379.87       1348.34        55.26 o                         
  -8   6  -9        252.06        224.47        18.70 o                         
  -6   6  -9        330.26        312.19        20.25 o                         
  -4   6  -9       5042.29       5106.23        83.72 o                         
  -2   6  -9        224.93        218.04        14.96 o                         
   0   6  -9       2737.12       2800.70        52.41 o                         
   2   6  -9       1876.97       1909.39        40.65 o                         
   4   6  -9       4290.11       4374.82       109.71 o                         
   6   6  -9       2236.20       2236.73        83.15 o                         
   8   6  -9        128.32        128.57        34.28 o                         
  10   6  -9       2003.41       1744.69       119.82 o                         
  12   6  -9        599.69        539.34        71.83 o                         
  14   6  -9       1171.51        998.34       101.81 o                         
 -13   7  -9        117.52        101.27        21.58 o                         
 -11   7  -9        117.22        131.71        14.53 o                         
  -9   7  -9       1020.25        969.74        34.99 o                         
  -7   7  -9        990.91       1012.98        37.33 o                         
  -5   7  -9         72.86         73.01        10.84 o                         
  -3   7  -9       1447.96       1429.48        39.32 o                         
  -1   7  -9        421.70        425.60        18.61 o                         
   1   7  -9        444.65        441.76        19.04 o                         
   3   7  -9       6284.36       6571.03        99.40 o                         
   5   7  -9       1170.05       1215.10        45.91 o                         
   7   7  -9        192.49        212.75        21.46 o                         
   9   7  -9       2331.95       2232.99        95.03 o                         
  11   7  -9        141.74         88.45        34.11 o                         
  13   7  -9        813.55        694.36        83.30 o                         
  15   7  -9        335.10        267.22        55.53 o                         
 -12   8  -9        169.72        195.96        19.31 o                         
 -10   8  -9        116.00        129.89        14.07 o                         
  -8   8  -9       1077.82       1077.13        40.04 o                         
  -6   8  -9       3053.98       3116.35        66.66 o                         
  -4   8  -9        684.88        689.45        28.07 o                         
  -2   8  -9        219.83        210.49        13.74 o                         
   0   8  -9        784.74        835.27        34.14 o                         
   2   8  -9       1799.77       1832.89        45.65 o                         
   4   8  -9       6471.50       6959.38       147.02 o                         
   6   8  -9        691.06        667.54        35.30 o                         
   8   8  -9        495.69        504.34        44.74 o                         
  10   8  -9       2507.00       2291.06       100.34 o                         
  12   8  -9       4313.38       3923.13       199.59 o                         
  14   8  -9        503.37        522.39        74.58 o                         
 -11   9  -9        242.90        240.15        18.76 o                         
  -9   9  -9          7.75          4.22         7.85 o                         
  -7   9  -9       1851.68       1820.60        51.46 o                         
  -5   9  -9       3125.68       3117.51        65.58 o                         
  -3   9  -9       1825.26       1830.79        42.27 o                         
  -1   9  -9       2479.13       2638.97        65.75 o                         
   1   9  -9       3089.57       3235.18        73.08 o                         
   3   9  -9        723.71        777.66        29.76 o                         
   5   9  -9       1346.64       1344.83        54.75 o                         
   7   9  -9        314.05        280.25        34.18 o                         
   9   9  -9       1382.52       1416.08        77.97 o                         
  11   9  -9       4043.35       3864.63       137.82 o                         
  13   9  -9       2863.62       2673.94       168.75 o                         
  15   9  -9       1070.66        785.66        93.63 o                         
 -10  10  -9       1045.85       1093.09        38.72 o                         
  -8  10  -9        397.29        377.06        23.90 o                         
  -6  10  -9        573.97        556.06        27.37 o                         
  -4  10  -9       1069.90       1051.33        38.39 o                         
  -2  10  -9       1843.49       1891.28        50.72 o                         
   0  10  -9       4066.54       4157.76        87.21 o                         
   2  10  -9       4593.73       4880.67        84.87 o                         
   4  10  -9        627.88        644.74        35.21 o                         
   6  10  -9       7490.89       7368.43       188.63 o                         
   8  10  -9        576.01        532.01        48.26 o                         
  10  10  -9        815.12        729.48        58.52 o                         
  12  10  -9        269.75        217.39        35.40 o                         
  14  10  -9        204.10        226.07        57.22 o                         
  16  10  -9       1223.42        950.04       105.40 o                         
 -11  11  -9       2575.69       2650.22        80.92 o                         
  -9  11  -9        260.02        290.00        21.53 o                         
  -7  11  -9        285.37        242.10        23.11 o                         
  -5  11  -9       1323.33       1337.11        45.28 o                         
  -3  11  -9       3868.62       3979.79        80.05 o                         
  -1  11  -9        448.22        448.48        27.40 o                         
   1  11  -9       1402.85       1387.71        47.48 o                         
   3  11  -9        739.67        826.86        32.61 o                         
   5  11  -9       1169.93       1059.58        64.72 o                         
   7  11  -9       2155.11       1947.54        92.15 o                         
   9  11  -9       1818.52       1707.20        88.96 o                         
  11  11  -9        121.63        124.53        29.01 o                         
  13  11  -9         25.05          4.83        34.88 o                         
  15  11  -9       1405.58       1208.10       119.76 o                         
 -10  12  -9        319.26        382.65        50.88 o                         
  -8  12  -9        781.01        845.18        42.69 o                         
  -6  12  -9        115.10        124.47        17.02 o                         
  -4  12  -9        796.26        802.85        34.98 o                         
  -2  12  -9       2294.01       2263.70        58.41 o                         
   0  12  -9         89.41        102.94        14.72 o                         
   2  12  -9       2027.21       2111.05        54.39 o                         
   4  12  -9       1458.07       1486.11        75.44 o                         
   6  12  -9         32.46         17.60        16.66 o                         
   8  12  -9       2708.24       2619.86       111.40 o                         
  10  12  -9        872.95        788.66        62.25 o                         
  12  12  -9        441.04        407.12        56.99 o                         
  14  12  -9        319.97        269.00        58.32 o                         
  16  12  -9        486.40        445.24        73.55 o                         
  -9  13  -9        196.98        167.84        19.55 o                         
  -7  13  -9        743.19        778.89        40.49 o                         
  -5  13  -9         78.71         80.39        13.06 o                         
  -3  13  -9       1358.82       1378.07        56.32 o                         
  -1  13  -9       1245.56       1278.22        54.09 o                         
   1  13  -9         76.83         69.59        12.85 o                         
   3  13  -9        806.42        872.09        59.93 o                         
   5  13  -9        172.50        134.71        27.74 o                         
   7  13  -9        169.83        104.88        25.34 o                         
   9  13  -9        745.82        641.26        56.23 o                         
  11  13  -9         87.02         91.89        27.22 o                         
  13  13  -9        446.97        405.21        48.71 o                         
  15  13  -9        301.78        248.28        56.11 o                         
  -8  14  -9       1210.69       1318.29        53.84 o                         
  -6  14  -9        565.44        631.76        32.81 o                         
  -4  14  -9        268.93        228.93        19.69 o                         
  -2  14  -9       2278.92       2538.51        80.62 o                         
   0  14  -9       2241.94       2317.32        76.15 o                         
   2  14  -9        520.14        512.18        31.90 o                         
   4  14  -9        593.63        559.25        36.57 o                         
   6  14  -9       2909.79       2769.59       116.40 o                         
   8  14  -9        654.69        613.25        56.29 o                         
  10  14  -9         23.63         49.07        24.39 o                         
  12  14  -9        440.58        343.29        49.55 o                         
  14  14  -9        875.26        787.32        67.41 o                         
  -7  15  -9         85.12         78.71        13.10 o                         
  -5  15  -9       1503.18       1613.22        59.13 o                         
  -3  15  -9       1882.15       2024.27        71.61 o                         
  -1  15  -9        286.68        314.98        24.99 o                         
   1  15  -9        563.93        568.66        32.83 o                         
   3  15  -9         62.60         50.94        20.40 o                         
   5  15  -9       2540.19       2333.38       107.68 o                         
   7  15  -9       1651.18       1529.42        88.52 o                         
   9  15  -9       1125.93        993.41        78.93 o                         
  11  15  -9        204.52        173.99        33.74 o                         
  13  15  -9         11.52         16.90        76.81 o                         
  -6  16  -9        381.68        344.99        24.44 o                         
  -4  16  -9       1112.60       1162.19        49.24 o                         
  -2  16  -9        902.67        898.56        42.86 o                         
   0  16  -9        129.66        123.97        16.62 o                         
   2  16  -9        244.21        239.70        36.24 o                         
   4  16  -9         67.20         68.38        22.08 o                         
   6  16  -9        157.68        129.16        27.40 o                         
   8  16  -9        603.70        469.69        67.94 o                         
  10  16  -9         56.56         27.85        25.06 o                         
  12  16  -9        808.22        632.90        76.40 o                         
  -5  17  -9        748.03        811.92       100.49 o                         
  -3  17  -9        633.13        660.70        46.95 o                         
  -1  17  -9        190.66        195.80        20.76 o                         
   1  17  -9       1627.68       1474.50       128.52 o                         
   3  17  -9       2330.78       2181.00       105.86 o                         
   5  17  -9        416.16        352.58        44.89 o                         
   7  17  -9        758.57        642.09        59.63 o                         
   9  17  -9        788.20        785.49        86.35 o                         
  11  17  -9       1067.11        926.38        72.60 o                         
  -4  18  -9         66.15         80.84        22.70 o                         
  -2  18  -9         86.18        122.72        16.34 o                         
   0  18  -9       1244.33       1449.53       145.72 o                         
   2  18  -9       1211.73       1259.28       120.34 o                         
   4  18  -9       1010.49        959.12        71.58 o                         
   6  18  -9        545.09        601.08        58.07 o                         
   8  18  -9        115.72        107.49        32.34 o                         
  10  18  -9        660.42        535.92        56.30 o                         
  -1  19  -9        219.11        195.22        32.88 o                         
   1  19  -9        645.22        630.82        88.83 o                         
   3  19  -9       1319.77       1169.88       117.87 o                         
   5  19  -9         50.64         33.94        40.70 o                         
   7  19  -9        342.12        278.38        38.69 o                         
 -14   0  -8       2237.75       2409.37        93.50 o                         
 -12   0  -8        853.79        810.33        42.26 o                         
 -10   0  -8        365.72        322.83        25.12 o                         
  -8   0  -8       6341.21       6399.13       116.13 o                         
  -6   0  -8       6866.52       6940.03       115.34 o                         
  -4   0  -8        861.45        774.09        29.70 o                         
  -2   0  -8      10955.28      10662.41       251.39 o                         
   0   0  -8       2491.43       2867.25        62.88 o                         
   2   0  -8       5823.67       6064.76       185.59 o                         
   4   0  -8      27131.88      26617.76      1233.41 o                         
   6   0  -8       1132.47       1246.72        93.23 o                         
   8   0  -8       2462.40       2226.24       114.16 o                         
 -15   1  -8       1533.45       1676.58        64.35 o                         
 -13   1  -8         81.85         84.24        12.29 o                         
 -11   1  -8        233.34        222.76        15.80 o                         
  -9   1  -8        474.82        466.19        18.74 o                         
  -7   1  -8       2873.04       2821.58        48.06 o                         
  -5   1  -8       5730.66       5668.10        69.07 o                         
  -3   1  -8       3325.89       3444.40        47.14 o                         
  -1   1  -8        205.31        275.85        11.73 o                         
   1   1  -8       7183.45       7264.30       205.85 o                         
   3   1  -8       4177.33       4142.36        71.26 o                         
   5   1  -8         76.32         67.32         9.01 o                         
   7   1  -8       1109.66       1161.27        62.11 o                         
   9   1  -8        480.14        472.22        55.03 o                         
 -14   2  -8        148.93        167.05        18.17 o                         
 -12   2  -8        804.28        806.09        32.34 o                         
 -10   2  -8        128.15        118.00        10.68 o                         
  -8   2  -8        901.91        900.22        24.92 o                         
  -6   2  -8       1194.36       1227.13        29.09 o                         
  -4   2  -8        138.95        114.77         8.67 o                         
  -2   2  -8       4592.59       4602.48        77.80 o                         
   0   2  -8        697.23        767.51        21.26 o                         
   2   2  -8        374.79        421.05        16.05 o                         
   4   2  -8        161.79        138.11        11.55 o                         
   6   2  -8        408.11        453.67        28.55 o                         
   8   2  -8       1826.26       1615.33        98.15 o                         
  10   2  -8       1504.11       1525.69       103.22 o                         
 -15   3  -8        788.24        812.77        39.17 o                         
 -13   3  -8        309.71        326.55        24.63 o                         
 -11   3  -8       2038.22       2068.12        52.17 o                         
  -9   3  -8       1501.94       1518.67        37.43 o                         
  -7   3  -8        683.73        648.80        20.29 o                         
  -5   3  -8       8168.36       8047.66        87.76 o                         
  -3   3  -8       1284.01       1331.07        34.78 o                         
  -1   3  -8       2019.52       1870.20        39.06 o                         
   1   3  -8      13575.21      13491.97       183.52 o                         
   3   3  -8        430.21        557.39        20.10 o                         
   5   3  -8        500.98        544.39        22.36 o                         
   7   3  -8      14642.47      16299.20       260.60 o                         
   9   3  -8        538.02        479.03        56.51 o                         
  11   3  -8       1062.45        948.39        85.52 o                         
 -14   4  -8       1520.86       1630.19        56.01 o                         
 -12   4  -8        506.23        496.36        26.32 o                         
 -10   4  -8        495.35        497.42        24.90 o                         
  -8   4  -8       1552.88       1479.45        39.92 o                         
  -6   4  -8       2749.75       2709.59        47.12 o                         
  -4   4  -8        639.56        642.43        25.02 o                         
  -2   4  -8       3985.77       3807.56        56.44 o                         
   0   4  -8         95.56        109.16         9.34 o                         
   2   4  -8       1559.48       1467.80        32.40 o                         
   4   4  -8       8885.39       9170.20       146.08 o                         
   6   4  -8        100.55        139.01        12.57 o                         
   8   4  -8        279.85        209.49        38.22 o                         
  10   4  -8       4804.80       4364.24       186.67 o                         
  12   4  -8       1398.40       1329.43       104.86 o                         
 -13   5  -8        185.41        177.32        17.02 o                         
 -11   5  -8        513.24        496.53        25.89 o                         
  -9   5  -8        309.95        316.44        19.81 o                         
  -7   5  -8        917.49        935.02        30.71 o                         
  -5   5  -8        186.42        203.89        16.54 o                         
  -3   5  -8        446.76        412.62        17.65 o                         
  -1   5  -8        538.99        547.56        19.10 o                         
   1   5  -8        354.92        377.44        14.94 o                         
   3   5  -8       2608.35       2686.98        61.44 o                         
   5   5  -8        442.25        424.23        17.96 o                         
   7   5  -8        329.37        352.31        23.30 o                         
   9   5  -8        118.52        154.70        37.13 o                         
  11   5  -8         86.11        111.43        37.09 o                         
  13   5  -8         23.22         12.23        23.23 o                         
 -14   6  -8        577.26        614.56        30.89 o                         
 -12   6  -8        575.53        554.01        27.94 o                         
 -10   6  -8        883.29        890.14        33.51 o                         
  -8   6  -8       4882.99       4816.75        79.26 o                         
  -6   6  -8        498.87        517.91        22.59 o                         
  -4   6  -8         33.52         20.58         5.85 o                         
  -2   6  -8       4493.28       4514.69        64.85 o                         
   0   6  -8       2488.78       2453.98        43.01 o                         
   2   6  -8        621.20        595.11        22.94 o                         
   4   6  -8       1323.47       1334.39        66.75 o                         
   6   6  -8         80.36        120.97        16.34 o                         
   8   6  -8       5077.28       4744.04       134.38 o                         
  10   6  -8       6574.26       6314.96       167.39 o                         
  12   6  -8       2125.22       2114.69       139.26 o                         
  14   6  -8         23.53         38.97        29.98 o                         
 -13   7  -8        854.05        907.52        37.06 o                         
 -11   7  -8       1544.60       1584.36        46.78 o                         
  -9   7  -8       1383.26       1408.43        54.20 o                         
  -7   7  -8        490.16        507.19        23.46 o                         
  -5   7  -8        948.87        947.05        27.28 o                         
  -3   7  -8        811.26        751.07        24.53 o                         
  -1   7  -8       6028.95       6175.76        79.54 o                         
   1   7  -8       7175.81       7333.50       127.44 o                         
   3   7  -8       3324.39       3516.13       141.40 o                         
   5   7  -8         13.00          6.26         8.49 o                         
   7   7  -8      11200.50      11085.58       231.13 o                         
   9   7  -8       5259.62       5143.83       146.46 o                         
  11   7  -8        236.02        214.09        44.50 o                         
  13   7  -8        750.24        578.36        75.36 o                         
  15   7  -8       1168.13       1094.19       108.94 o                         
 -14   8  -8        332.77        301.27        21.50 o                         
 -12   8  -8        487.32        487.40        27.01 o                         
 -10   8  -8       1435.26       1393.91        43.06 o                         
  -8   8  -8         22.86         21.97         7.37 o                         
  -6   8  -8       1406.94       1449.53        35.78 o                         
  -4   8  -8        338.60        333.64        16.24 o                         
  -2   8  -8       1887.10       1916.66        40.02 o                         
   0   8  -8        281.20        278.27        13.13 o                         
   2   8  -8       1298.70       1329.72        48.99 o                         
   4   8  -8          8.95         10.27         7.04 o                         
   6   8  -8       2029.72       2084.89        98.85 o                         
   8   8  -8        107.35         99.93        21.93 o                         
  10   8  -8        415.49        420.34        43.28 o                         
  12   8  -8        323.39        274.16        37.90 o                         
  14   8  -8       1359.71       1244.08       113.54 o                         
  16   8  -8        809.68        704.21        90.39 o                         
 -13   9  -8        614.71        618.94        30.83 o                         
 -11   9  -8        576.62        626.18        29.81 o                         
  -9   9  -8         96.59         98.48        12.56 o                         
  -7   9  -8        439.74        426.56        21.85 o                         
  -5   9  -8       1006.81       1027.78        29.36 o                         
  -3   9  -8        682.82        681.29        24.18 o                         
  -1   9  -8         12.16        126.42        72.45 o                         
   1   9  -8        855.34        902.36        30.88 o                         
   3   9  -8        345.96        341.14        19.36 o                         
   5   9  -8       2775.48       2735.62       117.62 o                         
   7   9  -8        808.85        780.14        53.74 o                         
   9   9  -8        626.06        631.96        50.94 o                         
  11   9  -8       2003.61       1837.84        92.73 o                         
  13   9  -8       2238.30       1892.53       139.43 o                         
  15   9  -8        559.44        522.96        79.24 o                         
 -12  10  -8         24.96         12.74         7.13 o                         
 -10  10  -8        874.40        949.37        35.92 o                         
  -8  10  -8       2592.82       2700.79        59.02 o                         
  -6  10  -8         99.84         98.74        10.83 o                         
  -4  10  -8        966.64       1003.95        28.76 o                         
  -2  10  -8        430.27        438.45        23.34 o                         
   0  10  -8       1455.93       1440.14        40.54 o                         
   2  10  -8       3543.49       3772.16        79.97 o                         
   4  10  -8       1972.28       2062.79        83.28 o                         
   6  10  -8        335.75        327.20        26.41 o                         
   8  10  -8        268.04        211.57        31.48 o                         
  10  10  -8       3837.51       3611.53       129.18 o                         
  12  10  -8        684.33        680.58        57.87 o                         
  14  10  -8         34.21         17.28        30.97 o                         
  16  10  -8        749.29        777.66        94.78 o                         
 -11  11  -8        131.45        113.66        13.44 o                         
  -9  11  -8        423.48        441.55        24.19 o                         
  -7  11  -8       1156.89       1187.40        34.56 o                         
  -5  11  -8         55.82         46.05         7.88 o                         
  -3  11  -8        403.76        406.08        23.50 o                         
  -1  11  -8        820.83        866.51        32.68 o                         
   1  11  -8       3990.64       4065.33        79.34 o                         
   3  11  -8         19.30         13.70         8.03 o                         
   5  11  -8        787.13        773.69        39.11 o                         
   7  11  -8        609.27        627.09        51.16 o                         
   9  11  -8       3867.76       3640.64       130.11 o                         
  11  11  -8        372.46        363.54        43.79 o                         
  13  11  -8        111.83         81.79        46.11 o                         
  15  11  -8        694.49        558.50        80.44 o                         
 -12  12  -8        819.67        798.96        39.22 o                         
 -10  12  -8        134.72        126.23        14.26 o                         
  -8  12  -8         30.13         35.45         7.59 o                         
  -6  12  -8       2299.86       2466.06        57.08 o                         
  -4  12  -8        922.22        955.47        36.87 o                         
  -2  12  -8        274.81        272.70        19.50 o                         
   0  12  -8       1270.33       1286.06        40.49 o                         
   2  12  -8       1808.44       1923.84        57.24 o                         
   4  12  -8        366.10        334.69        37.57 o                         
   6  12  -8        110.85         61.08        18.38 o                         
   8  12  -8        706.98        607.58        53.45 o                         
  10  12  -8        623.50        545.22        55.99 o                         
  12  12  -8        850.54        795.93        64.22 o                         
  14  12  -8       1127.88       1034.06        75.58 o                         
  16  12  -8        213.64        240.98        54.97 o                         
 -11  13  -8         32.57         18.28        16.30 o                         
  -9  13  -8        957.83        995.12        41.32 o                         
  -7  13  -8       2477.14       2619.48        61.11 o                         
  -5  13  -8       1964.27       2046.40        57.10 o                         
  -3  13  -8        577.35        618.37        29.94 o                         
  -1  13  -8        279.54        278.29        22.12 o                         
   1  13  -8        223.96        222.63        20.01 o                         
   3  13  -8       3870.22       4116.10       136.12 o                         
   5  13  -8       2335.38       2204.44        97.42 o                         
   7  13  -8        853.52        841.58        61.93 o                         
   9  13  -8        357.65        271.56        37.67 o                         
  11  13  -8       1046.88        957.05        70.83 o                         
  13  13  -8       1922.06       1733.30        97.19 o                         
  15  13  -8        226.36        242.97        52.65 o                         
 -10  14  -8        444.06        403.02        32.97 o                         
  -8  14  -8        287.24        266.06        19.85 o                         
  -6  14  -8        993.75       1012.13        36.83 o                         
  -4  14  -8        938.16       1000.87        39.47 o                         
  -2  14  -8        126.85        151.23        15.74 o                         
   0  14  -8          2.88          5.16         7.29 o                         
   2  14  -8        776.77        780.61        34.83 o                         
   4  14  -8        883.93        784.25        58.49 o                         
   6  14  -8        242.95        202.69        33.26 o                         
   8  14  -8         75.66         51.81        21.38 o                         
  10  14  -8        675.44        591.16        55.97 o                         
  12  14  -8        483.70        446.89        50.95 o                         
  14  14  -8        108.92         93.56        25.42 o                         
  16  14  -8        348.64        371.11        65.12 o                         
  -9  15  -8        364.67        387.51        28.24 o                         
  -7  15  -8        402.59        397.17        23.69 o                         
  -5  15  -8        373.83        350.45        23.69 o                         
  -3  15  -8        860.56        871.64        36.52 o                         
  -1  15  -8       2389.75       2478.27        70.11 o                         
   1  15  -8        512.94        495.06        27.03 o                         
   3  15  -8        753.95        775.37        59.56 o                         
   5  15  -8        654.42        578.30        53.01 o                         
   7  15  -8        231.12        208.76        34.65 o                         
   9  15  -8        287.61        270.10        48.85 o                         
  11  15  -8        738.32        638.49        59.57 o                         
  13  15  -8        243.83        224.44        36.50 o                         
  15  15  -8        320.97        264.64        39.45 o                         
  -8  16  -8        316.38        317.13        49.47 o                         
  -6  16  -8       1749.96       1851.29        56.58 o                         
  -4  16  -8        297.38        332.23        23.43 o                         
  -2  16  -8         42.87         43.11        11.63 o                         
   0  16  -8       1482.81       1608.73        67.09 o                         
   2  16  -8       2146.92       2154.33       101.36 o                         
   4  16  -8       1137.32       1092.62        73.02 o                         
   6  16  -8        422.76        412.28        56.77 o                         
   8  16  -8       2418.43       2340.40       112.75 o                         
  10  16  -8        654.50        532.63        54.92 o                         
  12  16  -8        774.79        736.01        64.57 o                         
  14  16  -8        886.55        809.00        68.22 o                         
  -7  17  -8        253.65        279.82        26.83 o                         
  -5  17  -8        277.87        296.08        27.62 o                         
  -3  17  -8        144.77        153.95        18.67 o                         
  -1  17  -8        342.19        373.58        27.12 o                         
   1  17  -8         97.04        106.97        21.30 o                         
   3  17  -8       1218.46       1175.58        77.40 o                         
   5  17  -8        469.08        439.70        74.18 o                         
   7  17  -8        708.08        630.88        58.55 o                         
   9  17  -8         47.34         32.86        21.82 o                         
  11  17  -8        585.92        582.39        59.08 o                         
  13  17  -8        548.50        443.68        63.54 o                         
  -6  18  -8       1557.09       1526.47        78.54 o                         
  -4  18  -8        796.57        811.09        56.94 o                         
  -2  18  -8          0.07         16.25         9.90 o                         
   0  18  -8        276.25        325.56        33.63 o                         
   2  18  -8        369.77        308.88        40.75 o                         
   4  18  -8        714.13        686.82        60.83 o                         
   6  18  -8        746.10        669.84        60.23 o                         
   8  18  -8        779.47        599.34        59.70 o                         
  10  18  -8        266.72        235.39        38.46 o                         
  12  18  -8        256.60        250.38        39.02 o                         
  -5  19  -8         90.77         55.56        16.00 o                         
  -3  19  -8       1744.65       1938.19       156.22 o                         
  -1  19  -8       2457.02       2675.95       315.65 o                         
   1  19  -8        186.10        142.69        52.45 o                         
   3  19  -8        453.92        394.83        46.78 o                         
   5  19  -8        910.16        766.94        66.85 o                         
   7  19  -8        335.25        318.68        45.22 o                         
   9  19  -8        729.73        714.48        65.09 o                         
  -2  20  -8        273.13        352.60        49.43 o                         
   0  20  -8       1766.12       1848.18       151.59 o                         
   2  20  -8        609.40        511.08        53.91 o                         
   4  20  -8        227.86        170.58        31.39 o                         
   6  20  -8          8.42          9.42        14.71 o                         
   8  20  -8       2383.20       2345.84       117.44 o                         
   3  21  -8        150.23         72.17        23.29 o                         
 -15   1  -7         98.13         77.90        11.61 o                         
 -13   1  -7        964.86        950.49        33.07 o                         
 -11   1  -7       1219.19       1197.58        31.53 o                         
  -9   1  -7       1494.14       1456.56        29.73 o                         
  -7   1  -7       1002.62        969.60        22.13 o                         
  -5   1  -7        809.26        775.04        19.21 o                         
  -3   1  -7       1319.57       1160.36        23.37 o                         
  -1   1  -7       6326.21       6056.44        79.79 o                         
   1   1  -7        393.54        321.41         9.88 o                         
   3   1  -7        968.72        884.94        29.17 o                         
   5   1  -7       2736.72       2739.39       109.66 o                         
   7   1  -7        191.10        172.24        11.62 o                         
   9   1  -7       4892.88       4572.55       177.39 o                         
 -16   2  -7       1061.68       1138.15        60.70 o                         
 -14   2  -7        847.27        842.80        35.00 o                         
 -12   2  -7       1002.34        996.15        29.74 o                         
 -10   2  -7       4292.21       4362.32        62.13 o                         
  -8   2  -7       5567.54       5491.72        67.07 o                         
  -6   2  -7        684.00        733.62        19.88 o                         
  -4   2  -7        350.22        332.10        12.09 o                         
  -2   2  -7       3334.58       3093.08        37.15 o                         
   0   2  -7      13066.39      12761.14       142.33 o                         
   2   2  -7        189.95        230.73        15.32 o                         
   4   2  -7        817.74       1030.84        59.30 o                         
   6   2  -7       5495.65       5873.90        99.95 o                         
   8   2  -7       6032.74       5344.82       188.30 o                         
  10   2  -7       1891.50       1846.84       110.73 o                         
 -15   3  -7         65.74         76.80        12.17 o                         
 -13   3  -7         57.66         47.71         8.73 o                         
 -11   3  -7       1118.96       1128.43        33.29 o                         
  -9   3  -7       3215.07       3250.79        50.44 o                         
  -7   3  -7        189.63        201.91        11.30 o                         
  -5   3  -7       1629.37       1647.83        29.29 o                         
  -3   3  -7        100.04         95.40         6.45 o                         
  -1   3  -7        852.26        881.32        18.19 o                         
   1   3  -7       9871.63      10205.64       192.12 o                         
   3   3  -7        154.38        147.70         8.61 o                         
   5   3  -7       4161.23       4446.04       192.47 o                         
   7   3  -7          4.80         14.51         8.29 o                         
   9   3  -7       5672.40       5159.20       192.97 o                         
  11   3  -7       1049.33       1062.13        90.82 o                         
 -16   4  -7        601.69        609.03        35.07 o                         
 -14   4  -7       1875.29       1873.70        53.25 o                         
 -12   4  -7        136.18        122.35        12.41 o                         
 -10   4  -7       1575.55       1634.63        38.94 o                         
  -8   4  -7        120.54        140.03        10.25 o                         
  -6   4  -7       1632.72       1598.65        30.05 o                         
  -4   4  -7       4832.60       4748.25        49.66 o                         
  -2   4  -7         40.02         36.24         5.56 o                         
   0   4  -7         83.62        132.25        15.36 o                         
   2   4  -7       6125.09       6052.03        70.92 o                         
   4   4  -7        350.05        347.28        16.62 o                         
   6   4  -7       2291.23       2366.79       125.26 o                         
   8   4  -7        606.21        515.93        39.24 o                         
  10   4  -7        889.83        911.18        79.65 o                         
  12   4  -7       2139.02       2130.88       132.93 o                         
 -15   5  -7       2314.20       2511.97        63.73 o                         
 -13   5  -7       1765.27       1810.42        51.55 o                         
 -11   5  -7        453.44        445.41        24.19 o                         
  -9   5  -7        704.28        678.74        27.42 o                         
  -7   5  -7       1500.81       1510.02        37.85 o                         
  -5   5  -7       4472.07       4355.82        54.23 o                         
  -3   5  -7       3039.23       2812.52        42.15 o                         
  -1   5  -7        150.11        111.90        11.46 o                         
   1   5  -7       1394.89       1301.86        26.16 o                         
   3   5  -7       4009.34       3940.07        96.37 o                         
   5   5  -7       2658.73       2790.41       148.34 o                         
   7   5  -7        663.68        559.25        33.05 o                         
   9   5  -7       2520.97       2247.05        86.93 o                         
  11   5  -7       2890.84       2734.96       147.29 o                         
  13   5  -7       1255.99       1205.72       103.00 o                         
 -14   6  -7        725.37        704.57        32.77 o                         
 -12   6  -7       1807.88       1808.47        50.52 o                         
 -10   6  -7         55.53         46.14         9.63 o                         
  -8   6  -7       2408.18       2623.42       110.68 o                         
  -6   6  -7        263.66        274.14        14.68 o                         
  -4   6  -7        576.82        632.93        20.18 o                         
  -2   6  -7       7405.20       7238.64        77.15 o                         
   0   6  -7       1507.17       1479.06        27.42 o                         
   2   6  -7       5988.88       6235.10       105.13 o                         
   4   6  -7       2036.80       2076.36        60.06 o                         
   6   6  -7       5585.43       5287.72       134.08 o                         
   8   6  -7       1576.92       1451.10        67.70 o                         
  10   6  -7        313.75        354.91        40.53 o                         
  12   6  -7       2362.54       2262.37       138.81 o                         
  14   6  -7       1097.01       1057.69       103.64 o                         
 -15   7  -7        123.36        133.27        15.10 o                         
 -13   7  -7        483.46        471.06        26.55 o                         
 -11   7  -7        973.12        898.76        34.39 o                         
  -9   7  -7          8.12          8.88         8.54 o                         
  -7   7  -7       4553.96       4629.97        67.26 o                         
  -5   7  -7        752.54        754.26        23.29 o                         
  -3   7  -7         12.63         33.14         6.16 o                         
  -1   7  -7       3002.18       2977.86        42.86 o                         
   1   7  -7        611.42        631.88        22.56 o                         
   3   7  -7       1072.39        998.73        32.42 o                         
   5   7  -7       6968.82       6443.74       152.50 o                         
   7   7  -7        110.01        121.64        22.54 o                         
   9   7  -7        526.71        522.01        43.31 o                         
  11   7  -7       2620.26       2420.85        99.44 o                         
  13   7  -7        146.01        115.21        41.96 o                         
  15   7  -7       1050.49        905.97        98.74 o                         
 -14   8  -7        119.21        165.70        16.67 o                         
 -12   8  -7        718.83        783.16        33.32 o                         
 -10   8  -7       1455.06       1527.10        44.04 o                         
  -8   8  -7        233.50        230.11        15.29 o                         
  -6   8  -7       4801.60       4886.08        68.90 o                         
  -4   8  -7        685.52        686.49        22.00 o                         
  -2   8  -7       2107.58       2077.56        36.52 o                         
   0   8  -7        895.59        849.45        21.12 o                         
   2   8  -7       3209.61       3210.43        70.83 o                         
   4   8  -7       3275.07       3091.31       105.29 o                         
   6   8  -7       3170.19       2870.50        98.18 o                         
   8   8  -7       1150.25       1057.15        60.58 o                         
  10   8  -7        236.53        260.42        34.82 o                         
  12   8  -7       3328.09       3094.35       118.04 o                         
  14   8  -7       3231.50       2906.22       172.13 o                         
  16   8  -7       1417.88       1336.51       122.17 o                         
 -13   9  -7         24.56         15.53         8.97 o                         
 -11   9  -7       1047.09       1088.13        38.50 o                         
  -9   9  -7        506.52        529.02        23.42 o                         
  -7   9  -7        400.56        406.67        19.19 o                         
  -5   9  -7       5793.88       6090.29        78.28 o                         
  -3   9  -7       2080.84       2106.13        39.16 o                         
  -1   9  -7       3294.08       3477.94        50.00 o                         
   1   9  -7       1420.47       1436.05        37.91 o                         
   3   9  -7       8114.61       8275.30       296.93 o                         
   5   9  -7        311.50        316.36        23.14 o                         
   7   9  -7       2129.84       2054.78        84.75 o                         
   9   9  -7       1985.43       1961.89       114.26 o                         
  11   9  -7       1662.13       1562.35        92.46 o                         
  13   9  -7       3762.19       3472.38       129.99 o                         
  15   9  -7       1776.32       1569.53       131.49 o                         
 -14  10  -7        551.40        550.99        29.26 o                         
 -12  10  -7         71.27         75.28        12.45 o                         
 -10  10  -7       2014.52       2040.14        48.20 o                         
  -8  10  -7       2310.99       2374.95        49.29 o                         
  -6  10  -7        526.11        556.93        22.00 o                         
  -4  10  -7       2199.71       2227.65        42.31 o                         
  -2  10  -7        516.68        538.39        17.59 o                         
   0  10  -7       1217.50       1304.19        47.29 o                         
   2  10  -7       2889.61       3054.10        98.75 o                         
   4  10  -7       4037.98       4358.92       187.19 o                         
   6  10  -7        819.52        818.24        53.35 o                         
   8  10  -7      12020.35      11823.51       247.79 o                         
  10  10  -7        633.20        529.10        48.51 o                         
  12  10  -7       1261.02       1198.57        74.42 o                         
  14  10  -7        156.55        128.20        29.03 o                         
  16  10  -7        281.17        258.92        53.19 o                         
 -13  11  -7        113.03        134.86        14.62 o                         
 -11  11  -7        677.83        690.64        31.16 o                         
  -9  11  -7       4226.80       4493.51        74.11 o                         
  -7  11  -7        910.84        972.62        30.33 o                         
  -5  11  -7       1050.36       1096.69        30.26 o                         
  -3  11  -7       3829.63       3911.91        66.48 o                         
  -1  11  -7       8056.79       8190.35       104.56 o                         
   1  11  -7       1450.67       1463.87        41.96 o                         
   3  11  -7        664.79        685.14        33.00 o                         
   5  11  -7       1552.02       1550.32        53.90 o                         
   7  11  -7       2753.93       2532.10       108.84 o                         
   9  11  -7       1838.35       1733.33        85.96 o                         
  11  11  -7       1147.89        990.06        67.74 o                         
  13  11  -7        130.77        138.72        29.53 o                         
  15  11  -7        242.02        181.36        48.14 o                         
  17  11  -7       2112.43       1903.94        95.43 o                         
 -12  12  -7        583.20        663.65        36.24 o                         
 -10  12  -7        574.51        610.69        26.71 o                         
  -8  12  -7       1555.19       1604.88        41.13 o                         
  -6  12  -7       1499.50       1598.28        38.56 o                         
  -4  12  -7        413.10        411.99        21.12 o                         
  -2  12  -7       3131.42       3158.59        59.12 o                         
   0  12  -7       6026.89       6303.57        89.39 o                         
   2  12  -7        411.83        421.30        22.58 o                         
   4  12  -7        636.60        619.33        34.37 o                         
   6  12  -7       2039.12       1924.21        87.29 o                         
   8  12  -7       1069.31        969.24        64.08 o                         
  10  12  -7       3008.82       2840.75       116.07 o                         
  12  12  -7        296.94        238.88        37.05 o                         
  14  12  -7         29.93         25.80        25.23 o                         
  16  12  -7       1701.90       1457.32       130.09 o                         
 -11  13  -7        782.97        855.47        44.83 o                         
  -9  13  -7        127.79        149.50        13.57 o                         
  -7  13  -7        645.79        710.75        30.34 o                         
  -5  13  -7       1339.53       1388.04        46.70 o                         
  -3  13  -7        107.21         89.10        11.27 o                         
  -1  13  -7        833.56        908.99        30.66 o                         
   1  13  -7        475.30        478.13        25.69 o                         
   3  13  -7        311.23        292.24        19.68 o                         
   5  13  -7       3536.61       3454.13       120.99 o                         
   7  13  -7       1073.22       1000.05        65.58 o                         
   9  13  -7        626.91        511.87        49.72 o                         
  11  13  -7        941.04        861.10        65.82 o                         
  13  13  -7        246.33        235.45        38.28 o                         
  15  13  -7        323.20        275.65        40.65 o                         
  17  13  -7         61.10         49.74        18.00 o                         
 -12  14  -7        758.56        908.84        49.11 o                         
 -10  14  -7        421.43        491.56        31.64 o                         
  -8  14  -7        373.49        406.69        23.94 o                         
  -6  14  -7        896.52        953.81        34.76 o                         
  -4  14  -7       1922.64       2029.31        49.52 o                         
  -2  14  -7        302.51        274.79        18.08 o                         
   0  14  -7       4415.29       4849.29       130.55 o                         
   2  14  -7       2862.48       3067.57       103.28 o                         
   4  14  -7        276.67        271.91        35.82 o                         
   6  14  -7        625.65        577.88        51.30 o                         
   8  14  -7       4904.13       4655.62       153.38 o                         
  10  14  -7       3332.26       3231.99       129.94 o                         
  12  14  -7        297.82        263.34        40.53 o                         
  14  14  -7        267.93        213.38        53.36 o                         
  16  14  -7        672.59        527.26        79.11 o                         
 -11  15  -7        822.06        898.73        43.40 o                         
  -9  15  -7       3144.99       3335.36        84.49 o                         
  -7  15  -7        171.72        168.06        15.30 o                         
  -5  15  -7        907.35        881.98        33.12 o                         
  -3  15  -7       3349.31       3466.11        74.36 o                         
  -1  15  -7       4990.61       5332.04       138.48 o                         
   1  15  -7       1618.28       1718.92        49.68 o                         
   3  15  -7        267.89        221.86        38.16 o                         
   5  15  -7        447.94        438.31        45.84 o                         
   7  15  -7       3650.65       3347.64       129.29 o                         
   9  15  -7       2192.17       2014.43       101.78 o                         
  11  15  -7         26.72         62.42        37.66 o                         
  13  15  -7        297.41        253.12        38.85 o                         
  15  15  -7        277.68        203.94        35.49 o                         
 -10  16  -7        631.40        625.88        46.18 o                         
  -8  16  -7        532.97        559.02        33.49 o                         
  -6  16  -7        697.96        710.50        36.16 o                         
  -4  16  -7        340.50        350.41        23.42 o                         
  -2  16  -7       2669.82       2800.05        66.29 o                         
   0  16  -7       1447.11       1455.22        46.72 o                         
   2  16  -7       1367.93       1386.56       100.58 o                         
   4  16  -7        362.69        468.28        50.01 o                         
   6  16  -7        495.30        479.85        50.91 o                         
   8  16  -7       1064.80       1014.07        73.14 o                         
  10  16  -7        491.46        428.70        51.11 o                         
  12  16  -7         70.53         42.68        22.09 o                         
  14  16  -7        710.42        637.65        60.64 o                         
  -9  17  -7         69.59         89.23        14.46 o                         
  -7  17  -7       1015.82       1031.03        44.63 o                         
  -5  17  -7        418.05        411.54        31.70 o                         
  -3  17  -7       1302.81       1398.35        56.54 o                         
  -1  17  -7        518.89        553.35        29.22 o                         
   1  17  -7        566.76        576.46        47.11 o                         
   3  17  -7       1804.81       1761.13        93.85 o                         
   5  17  -7       4541.54       4551.09       158.26 o                         
   7  17  -7         12.76         42.47        20.41 o                         
   9  17  -7       1141.13       1000.28        75.31 o                         
  11  17  -7        952.56        931.50        73.20 o                         
  13  17  -7       2213.10       2119.96       111.28 o                         
  -8  18  -7        262.94        337.50        26.15 o                         
  -6  18  -7       1856.49       1870.36        70.12 o                         
  -4  18  -7       1984.15       2074.60        92.32 o                         
  -2  18  -7        214.58        155.85        24.02 o                         
   0  18  -7        344.86        348.87        48.97 o                         
   2  18  -7       2486.73       2475.58       113.36 o                         
   4  18  -7       2137.77       2053.01       122.79 o                         
   6  18  -7        259.97        241.78        38.69 o                         
   8  18  -7        260.17        277.52        41.90 o                         
  10  18  -7        376.08        410.58        49.77 o                         
  12  18  -7        601.83        575.18        58.48 o                         
  -7  19  -7        273.08        239.40        25.63 o                         
  -5  19  -7        502.75        489.14        35.09 o                         
  -3  19  -7         45.47         47.96        18.24 o                         
  -1  19  -7         76.56         86.72        15.78 o                         
   1  19  -7        485.89        446.85       119.38 o                         
   3  19  -7        101.90         76.50        22.75 o                         
   5  19  -7       1498.27       1554.26        93.22 o                         
   7  19  -7         11.11          0.18        15.36 o                         
   9  19  -7        213.47        225.80        38.84 o                         
  11  19  -7         60.25         20.96        21.72 o                         
  -4  20  -7        173.79        190.25        30.32 o                         
  -2  20  -7         69.05         59.93        17.01 o                         
   0  20  -7         85.74         61.57        22.62 o                         
   2  20  -7        535.89        478.33        53.95 o                         
   4  20  -7         12.75          0.20        14.46 o                         
   6  20  -7         22.96          2.52        23.03 o                         
   8  20  -7        693.51        832.86        71.30 o                         
  10  20  -7         95.22        111.56        50.50 o                         
  -3  21  -7        816.56        948.99        58.76 o                         
  -1  21  -7       1223.26       1406.04       131.65 o                         
   1  21  -7         80.60         41.07        21.07 o                         
   3  21  -7        245.41        287.21        41.01 o                         
   5  21  -7       2970.26       2846.33       131.31 o                         
   7  21  -7        348.82        377.26        48.09 o                         
   2  22  -7       1247.24       1239.75        84.89 o                         
 -16   0  -6       1147.14       1261.42        72.13 o                         
 -14   0  -6        520.37        544.87        45.17 o                         
 -12   0  -6       5054.94       5067.45       157.15 o                         
 -10   0  -6       2718.06       2811.70        88.20 o                         
  -8   0  -6        537.12        594.02        24.31 o                         
  -6   0  -6      16196.29      15592.77       280.33 o                         
  -4   0  -6       2702.64       2598.81        44.64 o                         
  -2   0  -6       3595.40       2957.15        44.59 o                         
   0   0  -6       7427.24       6753.32       104.02 o                         
   2   0  -6       2744.26       3074.01        85.42 o                         
   4   0  -6       8849.70       8444.99       397.80 o                         
   6   0  -6      62359.94      61447.46      4594.94 o                         
   8   0  -6       1195.57       1240.79        79.46 o                         
 -17   1  -6        204.79        197.43        18.53 o                         
 -15   1  -6       1808.45       1883.16        54.18 o                         
 -13   1  -6       1348.70       1378.41        38.47 o                         
 -11   1  -6        209.64        205.36        12.83 o                         
  -9   1  -6       1487.61       1535.42        31.37 o                         
  -7   1  -6       1266.36       1195.72        25.22 o                         
  -5   1  -6       6770.96       6526.25        62.68 o                         
  -3   1  -6      16465.33      15716.56       112.17 o                         
  -1   1  -6       4783.84       5111.15        45.32 o                         
   1   1  -6       2604.34       2991.65        45.80 o                         
   3   1  -6      23609.26      23669.56       531.50 o                         
   5   1  -6       5273.66       5460.49       200.36 o                         
   7   1  -6        178.83        173.43        20.80 o                         
   9   1  -6        416.74        346.97        44.79 o                         
 -16   2  -6         35.26         43.33        13.40 o                         
 -14   2  -6        306.61        274.94        18.47 o                         
 -12   2  -6        828.93        873.13        29.62 o                         
 -10   2  -6       2047.22       2092.15        43.02 o                         
  -8   2  -6         71.36         69.45         7.38 o                         
  -6   2  -6        139.93        141.80         7.29 o                         
  -4   2  -6        200.04        235.05        11.59 o                         
  -2   2  -6       1227.79       1113.13        18.12 o                         
   0   2  -6      14525.55      14717.25       153.47 o                         
   2   2  -6       2499.47       2730.98        48.40 o                         
   4   2  -6        790.50        895.44        28.46 o                         
   6   2  -6       1286.29       1203.70        62.63 o                         
   8   2  -6        569.67        521.31        52.31 o                         
  10   2  -6       2272.83       1964.29       112.79 o                         
 -17   3  -6         12.84         14.26         7.19 o                         
 -15   3  -6       1142.95       1224.12        43.11 o                         
 -13   3  -6       1684.36       1767.18        48.93 o                         
 -11   3  -6       1070.03       1071.10        31.62 o                         
  -9   3  -6       4845.90       4808.60        67.48 o                         
  -7   3  -6       1404.11       1427.87        28.18 o                         
  -5   3  -6       1073.47        861.93        17.94 o                         
  -3   3  -6      20834.38      19486.11       139.67 o                         
  -1   3  -6        570.36        645.37        16.67 o                         
   1   3  -6        668.09        582.18        11.90 o                         
   3   3  -6      27766.53      27978.35       496.97 o                         
   5   3  -6        253.54        295.75        16.92 o                         
   7   3  -6        739.34        592.79        38.01 o                         
   9   3  -6      10332.77       9641.91       280.48 o                         
  11   3  -6        946.91        968.94        99.65 o                         
 -16   4  -6        501.25        490.28        28.14 o                         
 -14   4  -6        393.99        394.41        24.49 o                         
 -12   4  -6       2495.29       2564.55        58.18 o                         
 -10   4  -6        735.10        740.58        25.42 o                         
  -8   4  -6        598.18        556.61        18.46 o                         
  -6   4  -6       6052.93       5817.49        64.06 o                         
  -4   4  -6        652.59        661.51        15.12 o                         
  -2   4  -6       3876.27       3584.61        36.88 o                         
   0   4  -6       5911.94       5763.81        87.17 o                         
   2   4  -6        510.83        433.06        18.25 o                         
   4   4  -6        195.11        157.42        13.69 o                         
   6   4  -6      16671.80      15583.17       270.90 o                         
   8   4  -6        796.56        591.13        40.42 o                         
  10   4  -6       1193.68       1054.55        58.43 o                         
  12   4  -6       4162.79       4365.84       307.01 o                         
 -17   5  -6        688.21        691.91        37.69 o                         
 -15   5  -6        718.76        764.48        34.49 o                         
 -13   5  -6         68.31         56.68        11.08 o                         
 -11   5  -6        766.96        766.07        30.43 o                         
  -9   5  -6       2617.06       2598.91        48.04 o                         
  -7   5  -6        882.56        868.31        22.19 o                         
  -5   5  -6       1994.49       2086.48        32.81 o                         
  -3   5  -6       1103.70       1077.23        20.17 o                         
  -1   5  -6        207.15        198.57         9.09 o                         
   1   5  -6       2373.46       2313.65        33.48 o                         
   3   5  -6         84.55         87.32         6.17 o                         
   5   5  -6       3017.02       3183.67       114.79 o                         
   7   5  -6        158.70        180.52        18.03 o                         
   9   5  -6       2119.79       1964.11        78.57 o                         
  11   5  -6        932.19        974.05        64.65 o                         
  13   5  -6         58.16         58.74        15.91 o                         
 -16   6  -6        153.52        194.13        18.04 o                         
 -14   6  -6         53.34         35.18         9.88 o                         
 -12   6  -6       2240.29       2369.88        57.00 o                         
 -10   6  -6        858.61        839.72        27.90 o                         
  -8   6  -6       2932.62       3013.58        51.11 o                         
  -6   6  -6       2193.83       2156.74        39.46 o                         
  -4   6  -6        244.90        391.99        34.89 o                         
  -2   6  -6        913.45        795.87        18.06 o                         
   0   6  -6      23644.18      23256.42       277.35 o                         
   2   6  -6         61.19         50.27         5.38 o                         
   4   6  -6        527.17        560.55        15.47 o                         
   6   6  -6       1640.55       1585.40        76.76 o                         
   8   6  -6       1115.48        983.79        63.89 o                         
  10   6  -6       4510.20       4364.52       128.72 o                         
  12   6  -6       3349.66       3154.04       114.52 o                         
  14   6  -6       1104.97       1130.44        79.43 o                         
 -15   7  -6         13.01         17.71         8.38 o                         
 -13   7  -6         99.02         94.31        13.51 o                         
 -11   7  -6       2397.07       2433.23        51.43 o                         
  -9   7  -6       6963.91       7334.74        92.43 o                         
  -7   7  -6        421.87        463.52        18.92 o                         
  -5   7  -6        578.59        502.36        18.23 o                         
  -3   7  -6       4355.32       4097.78        48.62 o                         
  -1   7  -6       1710.01       1545.25        26.07 o                         
   1   7  -6       3852.93       3792.15        63.95 o                         
   3   7  -6       5373.43       5450.15       159.78 o                         
   5   7  -6       1127.39        986.71        36.17 o                         
   7   7  -6         19.78         21.68        14.90 o                         
   9   7  -6      12350.71      11873.56       237.14 o                         
  11   7  -6       1772.89       1614.40        78.90 o                         
  13   7  -6        117.24        112.65        21.77 o                         
  15   7  -6        442.87        457.79        39.55 o                         
 -16   8  -6         51.15         51.95        11.10 o                         
 -14   8  -6       1165.10       1249.06        43.94 o                         
 -12   8  -6        190.31        173.55        16.57 o                         
 -10   8  -6       1097.96       1166.92        34.90 o                         
  -8   8  -6       2073.16       2134.50        43.64 o                         
  -6   8  -6        581.78        626.26        21.55 o                         
  -4   8  -6       1264.72       1289.82        28.96 o                         
  -2   8  -6       1960.61       2013.90        32.36 o                         
   0   8  -6       4989.42       5042.46        59.34 o                         
   2   8  -6        234.77        230.68        13.45 o                         
   4   8  -6       2611.50       2772.21        92.08 o                         
   6   8  -6         59.08         46.84        14.46 o                         
   8   8  -6       3825.70       3664.05       181.25 o                         
  10   8  -6        228.46        188.59        29.77 o                         
  12   8  -6         72.54         47.39        19.55 o                         
  14   8  -6        866.93        840.01        72.79 o                         
  16   8  -6        962.08       1035.46        68.63 o                         
 -15   9  -6       1114.97       1203.05        43.90 o                         
 -13   9  -6        299.65        306.57        21.80 o                         
 -11   9  -6        649.41        689.73        27.58 o                         
  -9   9  -6        988.11       1049.30        31.62 o                         
  -7   9  -6        712.23        709.65        24.21 o                         
  -5   9  -6       2374.55       2436.91        43.43 o                         
  -3   9  -6       1864.02       1852.04        32.31 o                         
  -1   9  -6         79.52         84.83         6.92 o                         
   1   9  -6        193.56        161.28        11.13 o                         
   3   9  -6       1274.20       1276.97        36.34 o                         
   5   9  -6       2647.15       2508.10        64.61 o                         
   7   9  -6       1269.62       1102.21        59.77 o                         
   9   9  -6        700.15        693.04        66.04 o                         
  11   9  -6       1138.47       1127.76        67.98 o                         
  13   9  -6       2796.25       2524.69       107.92 o                         
  15   9  -6       2439.29       2031.13       147.52 o                         
  17   9  -6        684.58        655.01        66.49 o                         
 -14  10  -6        544.94        595.26        30.32 o                         
 -12  10  -6        783.57        834.69        31.60 o                         
 -10  10  -6        147.50        150.22        13.65 o                         
  -8  10  -6       1727.58       1822.13        41.43 o                         
  -6  10  -6        917.50        899.78        26.86 o                         
  -4  10  -6       1296.99       1254.26        29.79 o                         
  -2  10  -6       1996.01       1960.50        34.24 o                         
   0  10  -6       2555.50       2434.06        44.61 o                         
   2  10  -6        288.73        262.46        15.71 o                         
   4  10  -6       3748.39       3921.73       107.79 o                         
   6  10  -6       3853.70       3763.59       115.66 o                         
   8  10  -6        620.07        547.41        45.40 o                         
  10  10  -6        367.84        335.35        39.50 o                         
  12  10  -6       3313.49       3019.73       117.87 o                         
  14  10  -6       1892.05       1721.74        92.10 o                         
  16  10  -6         13.55         -9.38        21.89 o                         
 -15  11  -6        140.29        150.63        18.42 o                         
 -13  11  -6        323.79        345.72        22.63 o                         
 -11  11  -6        821.66        833.24        30.97 o                         
  -9  11  -6        772.21        816.41        28.76 o                         
  -7  11  -6        132.51        131.20        11.43 o                         
  -5  11  -6        967.63        945.88        27.11 o                         
  -3  11  -6         70.77         63.73         7.17 o                         
  -1  11  -6        137.00        148.06        11.01 o                         
   1  11  -6        848.19        861.55        30.11 o                         
   3  11  -6       3131.00       3266.70        85.91 o                         
   5  11  -6        787.31        730.79        49.88 o                         
   7  11  -6        645.16        677.38        50.36 o                         
   9  11  -6        965.94        872.82        59.77 o                         
  11  11  -6       1573.82       1449.53       103.21 o                         
  13  11  -6        544.54        523.65        51.36 o                         
  15  11  -6         97.93         69.25        24.23 o                         
  17  11  -6        816.74        638.37        70.29 o                         
 -14  12  -6       1626.47       1790.17        61.91 o                         
 -12  12  -6       1294.31       1342.27        46.58 o                         
 -10  12  -6       1733.26       1862.75        46.12 o                         
  -8  12  -6        367.12        365.26        19.32 o                         
  -6  12  -6        186.84        194.29        13.44 o                         
  -4  12  -6       1881.33       1925.51        38.83 o                         
  -2  12  -6       1611.52       1683.03        36.47 o                         
   0  12  -6       2317.63       2469.30        48.84 o                         
   2  12  -6        170.81        142.02        13.45 o                         
   4  12  -6       3300.89       3341.76       141.10 o                         
   6  12  -6       2144.64       2171.27        91.11 o                         
   8  12  -6       1205.22       1280.06        72.36 o                         
  10  12  -6       1871.73       1750.99       107.95 o                         
  12  12  -6        622.83        554.27        52.70 o                         
  14  12  -6        909.64        841.93        66.49 o                         
  16  12  -6        789.72        811.51        95.27 o                         
  18  12  -6         72.41         75.90        26.06 o                         
 -13  13  -6        782.72        872.80        38.12 o                         
 -11  13  -6       1331.15       1425.68        47.40 o                         
  -9  13  -6        324.58        277.11        17.71 o                         
  -7  13  -6       1141.59       1233.95        34.18 o                         
  -5  13  -6       4558.48       4951.00        79.51 o                         
  -3  13  -6       2764.72       2847.83        50.91 o                         
  -1  13  -6       1473.51       1560.81        39.08 o                         
   1  13  -6        148.78        148.00        13.86 o                         
   3  13  -6       1865.49       1983.03        49.83 o                         
   5  13  -6       2752.90       2803.34       105.51 o                         
   7  13  -6       2910.10       2786.22       108.82 o                         
   9  13  -6       1619.01       1578.01        83.96 o                         
  11  13  -6        935.73        867.39        64.81 o                         
  13  13  -6       2024.78       1853.02        98.23 o                         
  15  13  -6       2171.04       2051.84       105.44 o                         
  17  13  -6        414.01        368.32        42.53 o                         
 -12  14  -6       1394.61       1509.88        49.82 o                         
 -10  14  -6         33.60         47.44        10.70 o                         
  -8  14  -6        396.16        410.72        23.19 o                         
  -6  14  -6        247.44        264.27        18.17 o                         
  -4  14  -6       2348.99       2406.28        52.30 o                         
  -2  14  -6        651.12        660.74        23.60 o                         
   0  14  -6         40.87         54.01         9.80 o                         
   2  14  -6        100.97        112.09        12.84 o                         
   4  14  -6       1799.59       1748.47        83.79 o                         
   6  14  -6       2646.35       2554.71       105.25 o                         
   8  14  -6         65.38         30.48        20.02 o                         
  10  14  -6        427.95        384.93        45.45 o                         
  12  14  -6        483.60        417.52        48.06 o                         
  14  14  -6       1627.36       1389.64        87.15 o                         
  16  14  -6         50.54         45.78        17.32 o                         
 -11  15  -6        619.49        604.62        35.49 o                         
  -9  15  -6         51.19         47.86        12.93 o                         
  -7  15  -6       2164.89       2176.47        62.96 o                         
  -5  15  -6        391.21        420.71        22.32 o                         
  -3  15  -6       1166.04       1182.30        33.18 o                         
  -1  15  -6       1171.30       1250.56        36.68 o                         
   1  15  -6       2882.37       3089.83        76.15 o                         
   3  15  -6        448.59        436.79        44.02 o                         
   5  15  -6        595.75        519.50        48.21 o                         
   7  15  -6       1799.33       1617.96        86.86 o                         
   9  15  -6        626.44        535.79        52.98 o                         
  11  15  -6        898.83        797.98        65.32 o                         
  13  15  -6       1689.50       1530.64       131.26 o                         
  15  15  -6         41.05         42.34        18.56 o                         
 -12  16  -6        424.99        431.26        84.00 o                         
 -10  16  -6       1420.92       1547.80        56.60 o                         
  -8  16  -6       1075.74       1183.91        47.30 o                         
  -6  16  -6        321.97        318.75        24.29 o                         
  -4  16  -6       2986.57       3218.68        63.85 o                         
  -2  16  -6       1733.31       1901.03        47.31 o                         
   0  16  -6         72.08         74.78        11.71 o                         
   2  16  -6       1274.13       1291.18        51.28 o                         
   4  16  -6       2148.04       2066.62        97.50 o                         
   6  16  -6       2401.67       2326.35       106.56 o                         
   8  16  -6        604.16        554.39        64.13 o                         
  10  16  -6       2340.89       2186.42       107.98 o                         
  12  16  -6        520.62        505.51        53.79 o                         
  14  16  -6        831.11        760.64        65.71 o                         
  16  16  -6        374.01        345.31        58.36 o                         
 -11  17  -6        384.92        463.96        31.07 o                         
  -9  17  -6         40.10         63.30        12.77 o                         
  -7  17  -6        200.41        244.11        21.84 o                         
  -5  17  -6        266.68        298.80        23.58 o                         
  -3  17  -6       1173.38       1280.71        39.40 o                         
  -1  17  -6        511.58        527.53        27.59 o                         
   1  17  -6        249.15        254.35        24.66 o                         
   3  17  -6        157.72        189.16        42.29 o                         
   5  17  -6        980.78        853.25        65.30 o                         
   7  17  -6        958.83        873.45        68.39 o                         
   9  17  -6        184.10        154.39        33.10 o                         
  11  17  -6         65.10        106.03        27.71 o                         
  13  17  -6        763.00        657.57        61.46 o                         
  15  17  -6       1331.80       1161.00        81.12 o                         
 -10  18  -6        128.87        164.17        54.73 o                         
  -8  18  -6       1531.40       1553.67        55.64 o                         
  -6  18  -6        507.54        484.42        30.00 o                         
  -4  18  -6       1357.68       1430.99        57.76 o                         
  -2  18  -6        989.69        984.85        48.06 o                         
   0  18  -6        622.40        678.38        39.76 o                         
   2  18  -6        647.82        610.14        55.90 o                         
   4  18  -6        750.40        723.01        61.94 o                         
   6  18  -6       1482.22       1414.60        86.65 o                         
   8  18  -6       1069.88       1001.22        74.58 o                         
  10  18  -6       1613.45       1528.15        93.19 o                         
  12  18  -6        430.86        452.67        51.33 o                         
  14  18  -6        549.14        481.16        53.21 o                         
  -7  19  -6       1968.24       2052.69        63.97 o                         
  -5  19  -6        350.77        363.48        29.91 o                         
  -3  19  -6        200.00        162.08        20.46 o                         
  -1  19  -6       2010.76       2153.26        95.66 o                         
   1  19  -6       2581.68       2432.64       113.39 o                         
   3  19  -6        148.95        158.48        32.20 o                         
   5  19  -6        272.12        276.18        41.71 o                         
   7  19  -6       1515.38       1484.07        91.82 o                         
   9  19  -6       1012.33       1032.97        77.09 o                         
  11  19  -6        667.06        675.51        62.67 o                         
  -6  20  -6        184.15        242.09        31.07 o                         
  -4  20  -6        145.08        203.46        27.03 o                         
  -2  20  -6        605.81        628.70        39.75 o                         
   0  20  -6        161.48        220.55        35.43 o                         
   2  20  -6       1271.22       1335.13        86.22 o                         
   4  20  -6        274.49        268.03        38.80 o                         
   6  20  -6        113.54         97.71        27.10 o                         
   8  20  -6         83.46         89.31        26.98 o                         
  10  20  -6       1481.36       1346.48        89.26 o                         
  -5  21  -6       1370.81       1297.77       100.35 o                         
  -3  21  -6         10.87         26.57        11.69 o                         
  -1  21  -6        727.40        667.27        65.99 o                         
   1  21  -6        684.97        632.39        60.55 o                         
   3  21  -6          1.79         15.81        21.97 o                         
   5  21  -6        523.10        416.85        50.36 o                         
   7  21  -6        475.92        435.93        50.80 o                         
   9  21  -6        185.46        182.94        34.87 o                         
  -2  22  -6        734.93        649.42        92.90 o                         
   0  22  -6        163.41        148.19        31.63 o                         
   2  22  -6        347.17        329.06        45.66 o                         
   4  22  -6        730.30        800.39        68.85 o                         
   6  22  -6         42.79         39.92        19.60 o                         
 -17   1  -5       1574.04       1666.78        68.68 o                         
 -15   1  -5        452.88        473.72        30.11 o                         
 -13   1  -5       1220.06       1307.72        40.06 o                         
 -11   1  -5       1314.89       1375.57        33.45 o                         
  -9   1  -5       2375.66       2247.69        40.12 o                         
  -7   1  -5        758.13        757.80        43.97 o                         
  -5   1  -5       3136.95       2591.29        37.67 o                         
  -3   1  -5       1190.67       1044.44        14.17 o                         
  -1   1  -5       1950.88       1634.24        19.53 o                         
   1   1  -5       5092.28       4589.01        48.28 o                         
   3   1  -5        806.84        605.63        16.40 o                         
   5   1  -5       3670.47       3559.97       128.62 o                         
   7   1  -5       3002.65       2637.77        79.02 o                         
   9   1  -5        907.17        999.51        26.76 o                         
  11   1  -5       8192.01       9003.59       208.68 o                         
  13   1  -5       1145.04       1085.92        57.31 o                         
 -18   2  -5        429.35        468.67        31.81 o                         
 -16   2  -5       2523.21       2755.72        87.98 o                         
 -14   2  -5       2284.36       2458.79        58.54 o                         
 -12   2  -5       1989.40       2117.21        49.82 o                         
 -10   2  -5       1806.57       1883.80        37.81 o                         
  -8   2  -5       4784.24       4535.68        58.82 o                         
  -6   2  -5       6158.35       5549.13        58.26 o                         
  -4   2  -5         35.19         15.21         3.04 o                         
  -2   2  -5        568.15        753.25        13.66 o                         
   0   2  -5      10682.58       9936.66        76.45 o                         
   2   2  -5      13808.63      13074.06       171.55 o                         
   4   2  -5       6427.15       6306.35       145.03 o                         
   6   2  -5       4936.12       5652.90       171.44 o                         
   8   2  -5       7875.07       8410.29       141.37 o                         
  10   2  -5       5276.70       5619.68       202.08 o                         
  12   2  -5       2257.48       2462.75        91.95 o                         
  14   2  -5       1533.69       1697.63        79.40 o                         
 -17   3  -5        383.51        401.52        29.77 o                         
 -15   3  -5        429.52        439.90        25.64 o                         
 -13   3  -5        240.50        248.07        18.17 o                         
 -11   3  -5       1282.11       1353.61        37.83 o                         
  -9   3  -5       2445.93       2497.77        42.28 o                         
  -7   3  -5       2716.41       2625.26        37.40 o                         
  -5   3  -5        304.68        224.02         8.56 o                         
  -3   3  -5       4473.68       4576.29        60.00 o                         
  -1   3  -5        272.95        270.03         7.74 o                         
   1   3  -5        410.87        516.09        13.89 o                         
   3   3  -5       5244.03       5387.08        83.76 o                         
   5   3  -5        564.09        704.97        27.40 o                         
   7   3  -5       5996.88       5949.11       179.13 o                         
   9   3  -5       4367.22       4459.64       198.27 o                         
  11   3  -5       2994.68       3042.58       278.89 o                         
  13   3  -5        698.74        764.10        51.85 o                         
  15   3  -5       1765.43       1895.12        90.27 o                         
 -18   4  -5        170.72        177.89        19.39 o                         
 -16   4  -5        278.65        247.57        20.58 o                         
 -14   4  -5       1984.40       2073.62        54.78 o                         
 -12   4  -5       2480.95       2523.99        50.58 o                         
 -10   4  -5        323.81        285.19        15.48 o                         
  -8   4  -5        817.98        768.72        22.35 o                         
  -6   4  -5        608.56        547.74        17.97 o                         
  -4   4  -5       3282.74       3045.57        39.04 o                         
  -2   4  -5      12312.08      11717.23        80.96 o                         
   0   4  -5       2066.46       2389.54        35.01 o                         
   2   4  -5        108.26         71.40         5.12 o                         
   4   4  -5       8015.03       7886.87       233.37 o                         
   6   4  -5       1481.44       1355.49        34.53 o                         
   8   4  -5       1061.58        953.51        37.35 o                         
  10   4  -5       1212.41       1142.26        49.82 o                         
  12   4  -5        807.01        807.13       112.20 o                         
  14   4  -5       2909.19       3112.53       120.07 o                         
  16   4  -5       1253.41       1317.76        78.52 o                         
 -17   5  -5        820.49        785.48        36.30 o                         
 -15   5  -5        522.22        537.19        28.78 o                         
 -13   5  -5       4791.84       5060.54        87.93 o                         
 -11   5  -5       2476.23       2566.22        55.35 o                         
  -9   5  -5       3006.77       3128.80        50.77 o                         
  -7   5  -5       1143.95       1083.85        25.72 o                         
  -5   5  -5       5203.15       4775.86        52.94 o                         
  -3   5  -5       3737.08       3357.91        43.35 o                         
  -1   5  -5       1249.05       1073.47        15.82 o                         
   1   5  -5       2135.19       1937.27        28.26 o                         
   3   5  -5       6785.42       6304.70       135.44 o                         
   5   5  -5       7396.70       7016.71       191.61 o                         
   7   5  -5        761.05        648.65        38.44 o                         
   9   5  -5       1829.77       1858.98        77.22 o                         
  11   5  -5       4866.49       4358.28       129.16 o                         
  13   5  -5       2562.88       2572.06       306.46 o                         
  15   5  -5       1971.27       2059.48        72.27 o                         
  17   5  -5       1003.28       1001.96        71.90 o                         
 -16   6  -5        232.08        249.31        20.83 o                         
 -14   6  -5         65.69         65.88        11.96 o                         
 -12   6  -5       2585.85       2738.10        60.22 o                         
 -10   6  -5       1836.12       1896.21        45.55 o                         
  -8   6  -5        687.52        728.86        25.44 o                         
  -6   6  -5       5621.18       5540.01        65.33 o                         
  -4   6  -5       1868.82       1848.87        28.52 o                         
  -2   6  -5       1337.87       1461.62        23.20 o                         
   0   6  -5       5590.19       5307.13        65.39 o                         
   2   6  -5       3454.83       3353.38        57.96 o                         
   4   6  -5       5469.21       5877.42       162.50 o                         
   6   6  -5       1526.41       1347.40        56.77 o                         
   8   6  -5       4198.06       3859.30       110.12 o                         
  10   6  -5        528.29        509.49        37.14 o                         
  12   6  -5       1253.55       1208.98        49.00 o                         
  14   6  -5       1806.39       1861.48       226.11 o                         
  16   6  -5        345.37        355.99        31.25 o                         
 -17   7  -5        227.15        242.34        22.29 o                         
 -15   7  -5       1743.06       1847.90        54.34 o                         
 -13   7  -5        129.15        128.92        14.61 o                         
 -11   7  -5       1209.79       1273.41        38.78 o                         
  -9   7  -5       1237.20       1335.20        38.72 o                         
  -7   7  -5       1055.77       1054.67        29.73 o                         
  -5   7  -5       8356.83       8444.09        89.31 o                         
  -3   7  -5        917.94        961.69        23.87 o                         
  -1   7  -5        840.12        951.46        18.77 o                         
   1   7  -5       9575.21       9530.46       142.66 o                         
   3   7  -5        160.62        149.20        14.34 o                         
   5   7  -5        469.72        457.71        23.49 o                         
   7   7  -5       6663.03       6166.91       143.88 o                         
   9   7  -5        379.67        423.99        25.90 o                         
  11   7  -5       1148.54       1185.13        69.22 o                         
  13   7  -5       2142.18       2159.01       102.13 o                         
  15   7  -5        235.13        238.02        34.40 o                         
  17   7  -5        794.88        865.49        50.68 o                         
 -16   8  -5        800.28        899.86        38.53 o                         
 -14   8  -5       1229.94       1309.49        44.59 o                         
 -12   8  -5       1470.03       1567.32        45.61 o                         
 -10   8  -5       1191.04       1219.96        36.96 o                         
  -8   8  -5        294.40        276.00        16.93 o                         
  -6   8  -5       1692.97       1670.74        34.21 o                         
  -4   8  -5      10208.12      10191.19        99.38 o                         
  -2   8  -5       7654.13       7410.62        70.01 o                         
   0   8  -5       1487.76       1697.71        32.23 o                         
   2   8  -5       2364.62       2200.79        44.77 o                         
   4   8  -5       3390.21       3354.34        99.24 o                         
   6   8  -5      12994.24      11501.13       217.15 o                         
   8   8  -5       1660.40       1446.05        81.12 o                         
  10   8  -5        429.51        361.36        27.55 o                         
  12   8  -5       1051.24        970.19        50.78 o                         
  14   8  -5       2219.12       2109.88        88.57 o                         
  16   8  -5       3044.31       3378.58       106.67 o                         
  18   8  -5         47.98         79.31        24.45 o                         
 -17   9  -5        212.33        165.08        33.13 o                         
 -15   9  -5        718.39        767.11        35.01 o                         
 -13   9  -5       4406.09       4720.43       100.41 o                         
 -11   9  -5        489.74        491.40        24.77 o                         
  -9   9  -5       5811.34       6163.98        90.20 o                         
  -7   9  -5        894.06        898.91        26.26 o                         
  -5   9  -5        898.54        867.49        21.60 o                         
  -3   9  -5      11272.00      11072.29       117.29 o                         
  -1   9  -5        650.35        647.33        16.26 o                         
   1   9  -5       6188.35       6521.27        97.55 o                         
   3   9  -5       5557.39       5210.96       137.06 o                         
   5   9  -5      14369.11      13691.76       190.10 o                         
   7   9  -5       2796.01       2690.29        93.01 o                         
   9   9  -5       1121.44       1222.37        65.04 o                         
  11   9  -5       3454.43       3354.63       117.68 o                         
  13   9  -5        599.41        571.56        38.09 o                         
  15   9  -5       5133.03       4607.17       206.25 o                         
  17   9  -5        786.22        786.83        51.28 o                         
 -16  10  -5         27.57         27.51        11.95 o                         
 -14  10  -5        104.89         95.41        14.32 o                         
 -12  10  -5        510.58        548.12        27.54 o                         
 -10  10  -5       1065.21       1098.40        33.25 o                         
  -8  10  -5       5656.74       6034.72        80.90 o                         
  -6  10  -5       4390.21       4603.69        64.26 o                         
  -4  10  -5       1424.87       1441.55        28.25 o                         
  -2  10  -5       6608.90       6589.58        71.24 o                         
   0  10  -5       1800.53       1795.67        32.48 o                         
   2  10  -5        145.07        159.22        12.51 o                         
   4  10  -5       2742.65       2755.21        94.58 o                         
   6  10  -5       2119.29       2181.58        64.57 o                         
   8  10  -5        904.16        852.44        42.47 o                         
  10  10  -5       7695.40       7382.21       183.54 o                         
  12  10  -5        225.15        196.30        24.13 o                         
  14  10  -5       1306.80       1333.65        60.02 o                         
  16  10  -5        134.51        145.42        21.59 o                         
  18  10  -5        201.48        202.48        27.78 o                         
 -15  11  -5        152.48        183.73        18.47 o                         
 -13  11  -5        154.97        180.24        18.18 o                         
 -11  11  -5        130.95        140.56        13.36 o                         
  -9  11  -5        740.35        782.72        27.30 o                         
  -7  11  -5       7588.01       8023.94        95.95 o                         
  -5  11  -5       1718.80       1742.13        33.18 o                         
  -3  11  -5       1598.75       1757.26        31.07 o                         
  -1  11  -5       3362.39       3256.73        48.43 o                         
   1  11  -5      13333.77      13343.49       215.96 o                         
   3  11  -5       2548.08       2354.63        50.86 o                         
   5  11  -5       1543.08       1587.60        74.48 o                         
   7  11  -5        981.54        888.50        43.09 o                         
   9  11  -5       5706.96       5425.84       120.61 o                         
  11  11  -5       2890.77       2600.04       105.96 o                         
  13  11  -5        989.72        960.77        61.47 o                         
  15  11  -5        123.28         85.01        17.83 o                         
  17  11  -5        147.34        117.92        21.58 o                         
 -14  12  -5        118.46        152.87        17.13 o                         
 -12  12  -5        468.59        479.09        28.00 o                         
 -10  12  -5       1389.53       1473.06        39.62 o                         
  -8  12  -5        411.39        417.04        19.55 o                         
  -6  12  -5       3206.69       3303.62        54.40 o                         
  -4  12  -5       1362.19       1396.35        29.24 o                         
  -2  12  -5        343.14        355.75        17.03 o                         
   0  12  -5       4034.56       4068.07        57.02 o                         
   2  12  -5       8849.35       8681.91       220.97 o                         
   4  12  -5        303.60        274.36        24.90 o                         
   6  12  -5       1198.63       1183.16        49.04 o                         
   8  12  -5       2478.76       2337.92        75.10 o                         
  10  12  -5       2502.13       2293.19        78.38 o                         
  12  12  -5       2711.80       2434.12       106.75 o                         
  14  12  -5        442.89        404.18        45.98 o                         
  16  12  -5        145.48        154.55        23.31 o                         
  18  12  -5       1690.14       1528.14       113.46 o                         
 -15  13  -5        175.52        159.61        17.15 o                         
 -13  13  -5        126.35        148.01        17.05 o                         
 -11  13  -5         82.38         77.54        12.31 o                         
  -9  13  -5        790.72        836.63        29.11 o                         
  -7  13  -5         94.78         87.29         9.55 o                         
  -5  13  -5       1909.38       2010.36        37.60 o                         
  -3  13  -5       2433.63       2551.80        45.49 o                         
  -1  13  -5         41.08         35.60         6.48 o                         
   1  13  -5       1957.64       2020.69        64.90 o                         
   3  13  -5        829.96        887.87        37.47 o                         
   5  13  -5        442.30        369.03        24.50 o                         
   7  13  -5       2254.03       2269.09        72.20 o                         
   9  13  -5         10.20          7.83        12.15 o                         
  11  13  -5       1085.02        975.30        67.12 o                         
  13  13  -5       1148.67       1035.10        71.73 o                         
  15  13  -5        564.56        541.56        54.56 o                         
  17  13  -5        258.15        234.37        43.10 o                         
 -14  14  -5        574.97        626.68        33.07 o                         
 -12  14  -5         15.61          3.61        12.54 o                         
 -10  14  -5       2527.80       2735.63        64.75 o                         
  -8  14  -5       1208.92       1280.97        40.51 o                         
  -6  14  -5        145.94        148.07        14.05 o                         
  -4  14  -5       1391.28       1467.56        35.05 o                         
  -2  14  -5       2038.79       2129.10        41.72 o                         
   0  14  -5       1011.74       1053.52        31.35 o                         
   2  14  -5       2262.49       2345.74        49.56 o                         
   4  14  -5       6360.50       6178.87       161.60 o                         
   6  14  -5        729.98        771.32        42.42 o                         
   8  14  -5        334.00        314.07        36.61 o                         
  10  14  -5       2988.45       2841.53       110.00 o                         
  12  14  -5       2120.51       1916.53        98.49 o                         
  14  14  -5         66.19         26.41        19.20 o                         
  16  14  -5        458.50        403.02        36.84 o                         
 -13  15  -5        691.00        772.06        36.09 o                         
 -11  15  -5         15.56          3.01         9.10 o                         
  -9  15  -5       1349.16       1471.24        45.62 o                         
  -7  15  -5       4468.55       4711.71        94.52 o                         
  -5  15  -5        635.42        696.38        25.16 o                         
  -3  15  -5       1421.59       1500.63        35.88 o                         
  -1  15  -5       2925.49       3034.48        49.91 o                         
   1  15  -5       5904.05       6264.13       103.97 o                         
   3  15  -5       2539.95       2439.87        79.04 o                         
   5  15  -5        901.18        913.55        69.48 o                         
   7  15  -5        154.73        111.70        20.21 o                         
   9  15  -5       6542.35       6236.79       142.36 o                         
  11  15  -5       2658.14       2468.27       112.08 o                         
  13  15  -5        374.57        330.27        44.19 o                         
  15  15  -5         17.49        -13.51        16.36 o                         
  17  15  -5        310.06        268.41        36.24 o                         
 -12  16  -5        109.15         97.38        15.90 o                         
 -10  16  -5        411.30        384.02        27.80 o                         
  -8  16  -5        527.19        551.38        31.94 o                         
  -6  16  -5        195.89        206.29        19.17 o                         
  -4  16  -5        695.86        739.89        25.90 o                         
  -2  16  -5        605.36        653.05        23.76 o                         
   0  16  -5       3681.82       3862.56       127.82 o                         
   2  16  -5       2640.26       2709.19        97.37 o                         
   4  16  -5        857.58        755.23        45.62 o                         
   6  16  -5        906.00        895.69        64.52 o                         
   8  16  -5        455.37        396.03        34.93 o                         
  10  16  -5        735.16        735.18        48.20 o                         
  12  16  -5        829.94        753.58        63.52 o                         
  14  16  -5        195.98        123.78        32.46 o                         
  16  16  -5        614.66        504.43        42.68 o                         
 -11  17  -5        397.31        450.97        30.63 o                         
  -9  17  -5        830.53        795.47        39.10 o                         
  -7  17  -5        299.05        329.46        24.66 o                         
  -5  17  -5       2790.69       2937.85        64.40 o                         
  -3  17  -5        329.74        344.44        19.99 o                         
  -1  17  -5        729.87        696.39        44.02 o                         
   1  17  -5        374.99        396.85        26.54 o                         
   3  17  -5        650.30        565.86        41.78 o                         
   5  17  -5       1623.43       1286.82       132.16 o                         
   7  17  -5       3919.39       3794.08       138.76 o                         
   9  17  -5         17.43        -15.68        17.71 o                         
  11  17  -5       1085.38       1011.84        74.08 o                         
  13  17  -5       1466.90       1300.81       109.05 o                         
  15  17  -5       2486.06       2262.39        97.21 o                         
 -10  18  -5        597.45        630.61        35.94 o                         
  -8  18  -5        217.03        258.28        22.64 o                         
  -6  18  -5        117.47        145.45        16.98 o                         
  -4  18  -5       5450.93       5783.86        93.26 o                         
  -2  18  -5       3005.67       3275.15        87.97 o                         
   0  18  -5        499.19        482.48        38.47 o                         
   2  18  -5        562.87        482.84        40.20 o                         
   4  18  -5       7092.02       7105.88       198.82 o                         
   6  18  -5       3554.28       3503.73       135.07 o                         
   8  18  -5         22.53          9.93        16.68 o                         
  10  18  -5         90.39         76.52        24.74 o                         
  12  18  -5       1071.79       1002.13       104.18 o                         
  14  18  -5       1670.52       1522.96        92.62 o                         
  -9  19  -5        134.52         90.68        15.71 o                         
  -7  19  -5        127.91        125.56        15.81 o                         
  -5  19  -5       2606.36       2551.59        69.17 o                         
  -3  19  -5        128.28        180.95        26.02 o                         
  -1  19  -5          7.48         -3.87         9.84 o                         
   1  19  -5         34.22         39.37        16.41 o                         
   3  19  -5        884.69        742.05        53.76 o                         
   5  19  -5        901.37        737.42        93.20 o                         
   7  19  -5        576.97        529.01        55.40 o                         
   9  19  -5        234.60        235.45        38.75 o                         
  11  19  -5        205.53        161.05        31.79 o                         
  13  19  -5        372.75        265.10        39.55 o                         
  -8  20  -5        248.21        253.10        25.73 o                         
  -6  20  -5        262.71        214.13        23.21 o                         
  -4  20  -5        124.77        150.69        25.42 o                         
  -2  20  -5       1601.13       1751.58        70.15 o                         
   0  20  -5        137.51        113.75        26.40 o                         
   2  20  -5        261.15        233.87        39.64 o                         
   4  20  -5        158.44        159.69        26.01 o                         
   6  20  -5        305.98        247.26        38.32 o                         
   8  20  -5        145.97         87.72        26.98 o                         
  10  20  -5        662.44        582.88        59.20 o                         
  12  20  -5         29.61         53.91        45.56 o                         
  -7  21  -5        409.43        488.83        45.97 o                         
  -5  21  -5       1692.32       1849.77        82.43 o                         
  -3  21  -5        232.21        247.42        25.48 o                         
  -1  21  -5        362.64        296.33        54.59 o                         
   1  21  -5       2432.68       2546.48       131.19 o                         
   3  21  -5        301.53        218.01        53.68 o                         
   5  21  -5        199.80        202.65        45.30 o                         
   7  21  -5       1507.81       1492.54        94.19 o                         
   9  21  -5        197.08        130.19        47.92 o                         
  -4  22  -5       1265.26       1359.66       109.94 o                         
  -2  22  -5       1752.90       1817.21       168.97 o                         
   0  22  -5        227.28        165.35        26.96 o                         
   2  22  -5         32.46        -11.96        14.96 o                         
   4  22  -5       1988.57       1926.71       106.91 o                         
   6  22  -5        689.39        664.22        64.48 o                         
   8  22  -5        345.10        306.12        42.47 o                         
  -1  23  -5         41.39         -6.54        53.50 o                         
   1  23  -5        348.30        341.38        45.18 o                         
   3  23  -5         12.28         -2.11        23.71 o                         
   5  23  -5        290.86        249.07        63.74 o                         
 -18   0  -4        394.43        358.29        46.77 o                         
 -16   0  -4       1961.71       2061.72        91.61 o                         
 -14   0  -4       1312.33       1417.43        53.45 o                         
 -12   0  -4       4074.04       4303.51        91.56 o                         
 -10   0  -4       6535.36       6471.01       109.74 o                         
  -8   0  -4       6047.30       6310.76       117.84 o                         
  -6   0  -4        283.40        220.75        13.50 o                         
  -4   0  -4      50958.32      48591.94       509.76 o                         
  -2   0  -4      16170.65      15776.45       156.52 o                         
   0   0  -4        140.17        194.01         7.59 o                         
   2   0  -4      25180.91      23759.52       321.87 o                         
   4   0  -4       2556.65       3441.96        83.42 o                         
   6   0  -4      16416.62      17022.76       944.24 o                         
   8   0  -4      41836.47      43947.32       570.70 o                         
  10   0  -4        778.04       1067.93        43.66 o                         
  12   0  -4       2048.78       2242.62        63.19 o                         
  14   0  -4      11071.90      11692.50       276.61 o                         
 -19   1  -4        156.56        123.17        24.67 o                         
 -17   1  -4         33.02         23.63        13.52 o                         
 -15   1  -4         82.28         92.36        13.09 o                         
 -13   1  -4       2664.17       2888.09        53.25 o                         
 -11   1  -4       2775.24       2842.34        48.48 o                         
  -9   1  -4        285.46        291.86        13.37 o                         
  -7   1  -4       4223.45       3962.43        63.85 o                         
  -5   1  -4        972.54        973.07        19.05 o                         
  -3   1  -4      10633.75      10135.94        94.72 o                         
  -1   1  -4      12324.05      11358.29        78.54 o                         
   1   1  -4       1606.77       1995.13        20.19 o                         
   3   1  -4       3367.83       4204.21        48.51 o                         
   5   1  -4      34014.81      34083.28       425.49 o                         
   7   1  -4      10257.90      10804.03       131.76 o                         
   9   1  -4       1154.37       1275.01        29.59 o                         
  11   1  -4         90.26        113.36         8.36 o                         
  13   1  -4        325.09        370.36        19.43 o                         
  15   1  -4       4734.52       4939.65       158.04 o                         
 -18   2  -4        447.74        420.37        34.99 o                         
 -16   2  -4        742.63        749.19        33.57 o                         
 -14   2  -4         66.39         67.74        10.79 o                         
 -12   2  -4        872.78        901.61        27.26 o                         
 -10   2  -4       3261.58       3225.27        49.85 o                         
  -8   2  -4       2530.62       2481.75        39.23 o                         
  -6   2  -4        261.66        233.64        12.28 o                         
  -4   2  -4        973.28       1075.46        18.10 o                         
  -2   2  -4        602.08        640.96        10.61 o                         
   0   2  -4       3707.99       3653.04        33.57 o                         
   2   2  -4      11051.67      11463.47       102.93 o                         
   4   2  -4        216.52        294.33         9.62 o                         
   6   2  -4       1550.58       1811.45        68.49 o                         
   8   2  -4       4271.58       4316.92       115.76 o                         
  10   2  -4         22.68         68.16        15.29 o                         
  12   2  -4       1962.14       2126.09        58.32 o                         
  14   2  -4         75.63         91.21        13.25 o                         
  16   2  -4        779.65        786.41        59.20 o                         
 -19   3  -4       1094.90       1182.95        51.49 o                         
 -17   3  -4       1338.98       1431.24        53.69 o                         
 -15   3  -4        223.89        238.12        19.18 o                         
 -13   3  -4       1824.20       2000.46        49.61 o                         
 -11   3  -4       1314.05       1360.53        36.72 o                         
  -9   3  -4       3107.58       2955.96        45.02 o                         
  -7   3  -4      21955.77      21253.36       176.31 o                         
  -5   3  -4       4034.55       4105.87        47.00 o                         
  -3   3  -4         94.18        225.89         7.03 o                         
  -1   3  -4      40520.91      37921.56       219.55 o                         
   1   3  -4       8225.52       8333.55        76.37 o                         
   3   3  -4        818.18        714.99        21.96 o                         
   5   3  -4      17580.19      16281.27       238.02 o                         
   7   3  -4        312.10        362.29        11.93 o                         
   9   3  -4       3997.87       4037.06        69.96 o                         
  11   3  -4      14756.85      15115.81       540.52 o                         
  13   3  -4         22.67         37.08         9.26 o                         
  15   3  -4       1321.20       1385.66        55.40 o                         
  17   3  -4       2403.52       2591.39       117.98 o                         
 -18   4  -4        283.56        296.32        22.79 o                         
 -16   4  -4        835.04        908.79        41.92 o                         
 -14   4  -4        973.72       1048.03        42.15 o                         
 -12   4  -4       2033.18       2116.01        48.80 o                         
 -10   4  -4       1383.50       1364.72        35.26 o                         
  -8   4  -4       1185.81       1158.33        24.86 o                         
  -6   4  -4       2697.03       2453.69        35.33 o                         
  -4   4  -4      16560.87      15360.99       118.14 o                         
  -2   4  -4        541.04        712.92        14.34 o                         
   0   4  -4       3781.35       3726.23        36.81 o                         
   2   4  -4      38459.67      38995.50       406.29 o                         
   4   4  -4        790.48        734.50        17.45 o                         
   6   4  -4        257.48        234.56        21.95 o                         
   8   4  -4      10285.26      10428.46       124.94 o                         
  10   4  -4       4219.96       3991.24        70.56 o                         
  12   4  -4       2207.07       2217.90        77.42 o                         
  14   4  -4       3026.17       3247.60       105.15 o                         
  16   4  -4       1550.89       1676.05        64.76 o                         
  18   4  -4        590.39        595.88        56.53 o                         
 -17   5  -4        403.99        416.05        26.73 o                         
 -15   5  -4        883.38        979.83        42.50 o                         
 -13   5  -4        744.49        796.11        35.51 o                         
 -11   5  -4       1611.28       1662.56        44.87 o                         
  -9   5  -4        452.37        441.00        18.81 o                         
  -7   5  -4       1089.32       1086.50        26.15 o                         
  -5   5  -4       2414.64       2195.02        29.49 o                         
  -3   5  -4       6603.14       6561.50        73.65 o                         
  -1   5  -4         35.55         30.37         4.12 o                         
   1   5  -4        683.18        596.01        12.96 o                         
   3   5  -4       4880.91       5120.67       118.77 o                         
   5   5  -4       1001.65       1044.37        32.04 o                         
   7   5  -4       8810.90       8501.57       146.16 o                         
   9   5  -4       1627.82       1688.56        53.49 o                         
  11   5  -4       2653.24       2582.53        64.22 o                         
  13   5  -4       1119.71       1134.31        73.85 o                         
  15   5  -4        798.60        879.73        46.33 o                         
  17   5  -4        134.30        182.78        32.56 o                         
 -18   6  -4        748.58        776.30        36.49 o                         
 -16   6  -4       2253.54       2344.42        62.38 o                         
 -14   6  -4        582.91        577.87        28.64 o                         
 -12   6  -4        674.31        674.96        28.38 o                         
 -10   6  -4       3525.99       3705.82       111.80 o                         
  -8   6  -4       3283.75       3134.69        51.14 o                         
  -6   6  -4       4516.51       4147.68        60.65 o                         
  -4   6  -4       5645.97       5171.85        65.56 o                         
  -2   6  -4       4678.39       5288.68        55.84 o                         
   0   6  -4       5054.27       4624.39        45.41 o                         
   2   6  -4      29879.38      28535.72       261.38 o                         
   4   6  -4       1622.71       1327.28        35.46 o                         
   6   6  -4       1103.06       1366.61        44.35 o                         
   8   6  -4       7879.14       7829.66       194.02 o                         
  10   6  -4       1984.28       1892.32        47.49 o                         
  12   6  -4       3440.83       3140.93       124.57 o                         
  14   6  -4        931.18       1010.54        50.27 o                         
  16   6  -4        302.57        303.86        29.16 o                         
  18   6  -4        753.13        814.28        69.74 o                         
 -17   7  -4       1975.96       2162.41        61.04 o                         
 -15   7  -4       1948.67       1998.29        56.08 o                         
 -13   7  -4         65.54         60.76        11.60 o                         
 -11   7  -4        739.87        794.18        29.68 o                         
  -9   7  -4       7492.58       7600.51       126.19 o                         
  -7   7  -4      12251.86      11900.67       163.83 o                         
  -5   7  -4        581.74        726.32        31.56 o                         
  -3   7  -4       1237.13       1357.10        32.39 o                         
  -1   7  -4      26735.79      25643.66       263.55 o                         
   1   7  -4       8606.12       7960.74        69.96 o                         
   3   7  -4       3755.46       3626.32        72.43 o                         
   5   7  -4        590.78        500.19        25.34 o                         
   7   7  -4        554.47        405.66        21.08 o                         
   9   7  -4       2321.31       2194.80        58.28 o                         
  11   7  -4      11315.50      10826.29       167.38 o                         
  13   7  -4       1391.29       1305.56        63.56 o                         
  15   7  -4       1103.59       1173.70        57.88 o                         
  17   7  -4       2456.48       2448.96        88.80 o                         
  19   7  -4        982.33       1026.68        81.58 o                         
 -18   8  -4        543.83        493.89        44.13 o                         
 -16   8  -4       1242.38       1335.22        46.53 o                         
 -14   8  -4        371.54        356.67        23.25 o                         
 -12   8  -4        940.95       1019.57        35.50 o                         
 -10   8  -4         77.37         93.96        15.63 o                         
  -8   8  -4       2058.24       2159.21        49.88 o                         
  -6   8  -4       3318.01       3316.62        51.47 o                         
  -4   8  -4       1329.26       1373.69        26.28 o                         
  -2   8  -4       2412.26       2384.22        50.76 o                         
   0   8  -4       2815.19       2686.69        31.21 o                         
   2   8  -4       8900.04       9066.88        87.88 o                         
   4   8  -4        454.96        425.79        24.27 o                         
   6   8  -4       5188.00       5209.80        96.64 o                         
   8   8  -4        303.50        284.24        19.45 o                         
  10   8  -4       6631.47       6511.22       140.75 o                         
  12   8  -4        487.56        469.01        27.94 o                         
  14   8  -4        505.46        500.93        41.71 o                         
  16   8  -4       1287.23       1303.39        64.25 o                         
  18   8  -4        231.17        260.70        30.64 o                         
 -17   9  -4         43.22         48.98        13.45 o                         
 -15   9  -4        666.21        752.19        40.18 o                         
 -13   9  -4       1331.52       1438.30        44.57 o                         
 -11   9  -4        755.08        811.15        34.06 o                         
  -9   9  -4        480.08        486.41        24.55 o                         
  -7   9  -4        749.73        765.40        24.13 o                         
  -5   9  -4       1481.61       1457.42        29.29 o                         
  -3   9  -4       1281.91       1212.18        26.55 o                         
  -1   9  -4       5057.62       4792.47        48.61 o                         
   1   9  -4        206.59        286.00        10.51 o                         
   3   9  -4        885.89        801.08        19.99 o                         
   5   9  -4       2409.67       2199.33        49.23 o                         
   7   9  -4       1695.39       1494.33        51.25 o                         
   9   9  -4       1961.73       1915.87        50.29 o                         
  11   9  -4        173.04        185.86        18.96 o                         
  13   9  -4       1253.99       1269.35        48.02 o                         
  15   9  -4        677.50        602.25        35.35 o                         
  17   9  -4       2710.83       2729.69        99.45 o                         
  19   9  -4        234.02        175.13        34.98 o                         
 -16  10  -4       1237.16       1471.95        58.04 o                         
 -14  10  -4        244.43        294.52        25.66 o                         
 -12  10  -4        493.05        494.01        25.40 o                         
 -10  10  -4       1845.03       1963.04        52.43 o                         
  -8  10  -4        545.21        556.99        25.36 o                         
  -6  10  -4       3375.87       3407.19        51.33 o                         
  -4  10  -4       2866.75       2660.86        41.98 o                         
  -2  10  -4        630.66        541.31        14.29 o                         
   0  10  -4       3699.75       3608.44        65.27 o                         
   2  10  -4       2106.15       1935.75        33.01 o                         
   4  10  -4       3065.77       2715.15        66.86 o                         
   6  10  -4       2022.86       1922.76        48.14 o                         
   8  10  -4       6464.31       6275.60       143.53 o                         
  10  10  -4        458.82        425.42        28.32 o                         
  12  10  -4          9.39         21.04        11.63 o                         
  14  10  -4       2190.90       2024.46        73.74 o                         
  16  10  -4       1331.50       1334.52        68.24 o                         
  18  10  -4        118.89        120.06        21.12 o                         
 -17  11  -4        257.42        317.75        38.38 o                         
 -15  11  -4       1339.58       1460.97        56.60 o                         
 -13  11  -4        253.80        252.16        22.92 o                         
 -11  11  -4       1303.13       1371.82        45.34 o                         
  -9  11  -4       1454.38       1583.75        45.42 o                         
  -7  11  -4        828.81        847.41        25.29 o                         
  -5  11  -4       1203.16       1229.87        28.68 o                         
  -3  11  -4         13.14         17.83         4.88 o                         
  -1  11  -4       1388.62       1324.74        27.77 o                         
   1  11  -4       1109.96       1119.77        22.96 o                         
   3  11  -4        304.25        308.16        13.34 o                         
   5  11  -4        486.46        479.87        23.65 o                         
   7  11  -4        400.61        369.90        22.14 o                         
   9  11  -4         11.46          8.32         6.59 o                         
  11  11  -4       1062.00       1003.14        42.42 o                         
  13  11  -4       1133.49       1064.42        50.70 o                         
  15  11  -4        178.09        160.28        19.11 o                         
  17  11  -4        795.54        744.68        52.78 o                         
  19  11  -4        711.85        625.34        48.52 o                         
 -16  12  -4        385.49        433.23        32.17 o                         
 -14  12  -4       1304.29       1457.40        55.61 o                         
 -12  12  -4       2906.44       3124.26        78.43 o                         
 -10  12  -4        593.53        602.55        29.01 o                         
  -8  12  -4       2629.60       2805.05        56.19 o                         
  -6  12  -4        704.93        746.22        23.49 o                         
  -4  12  -4       1232.62       1260.88        28.12 o                         
  -2  12  -4       5096.07       5104.89        58.05 o                         
   0  12  -4        601.55        608.16        17.71 o                         
   2  12  -4       3173.64       3352.17        60.73 o                         
   4  12  -4         97.79        112.33        12.53 o                         
   6  12  -4       7542.76       7621.19       115.36 o                         
   8  12  -4        339.32        300.97        21.44 o                         
  10  12  -4       1420.05       1397.19        50.37 o                         
  12  12  -4       2107.92       2078.90        67.00 o                         
  14  12  -4       2542.20       2266.99        70.79 o                         
  16  12  -4       1433.94       1299.21        53.48 o                         
  18  12  -4        781.14        717.60        53.62 o                         
 -15  13  -4        558.02        643.13        48.09 o                         
 -13  13  -4       1737.35       1876.72        56.34 o                         
 -11  13  -4       1114.94       1205.91        48.00 o                         
  -9  13  -4       1110.59       1196.47        44.72 o                         
  -7  13  -4        254.56        236.21        14.26 o                         
  -5  13  -4       1804.80       1867.93        38.29 o                         
  -3  13  -4       3601.05       3858.84        64.01 o                         
  -1  13  -4        167.85        150.09         9.76 o                         
   1  13  -4       1962.22       1938.39        57.58 o                         
   3  13  -4       1469.39       1448.18        35.43 o                         
   5  13  -4       1772.94       1698.89        47.88 o                         
   7  13  -4       2448.82       2281.33        58.86 o                         
   9  13  -4       2521.77       2440.35        79.94 o                         
  11  13  -4       1839.76       1641.22        67.70 o                         
  13  13  -4        288.02        274.72        25.54 o                         
  15  13  -4       1199.69       1092.28        49.33 o                         
  17  13  -4       1558.42       1503.29        79.34 o                         
 -14  14  -4         26.10         15.59         9.96 o                         
 -12  14  -4       1051.57       1057.80        41.11 o                         
 -10  14  -4        975.36       1001.56        42.92 o                         
  -8  14  -4        137.89        162.35        17.87 o                         
  -6  14  -4        160.32        149.12        13.29 o                         
  -4  14  -4        564.57        583.09        20.14 o                         
  -2  14  -4       2260.99       2444.21        43.50 o                         
   0  14  -4        827.19        854.58        22.66 o                         
   2  14  -4         28.43         32.81         9.29 o                         
   4  14  -4        199.38        197.25        17.34 o                         
   6  14  -4        468.04        443.83        26.86 o                         
   8  14  -4       2648.22       2471.40        65.18 o                         
  10  14  -4        318.56        280.43        29.65 o                         
  12  14  -4        230.86        200.96        26.57 o                         
  14  14  -4        976.75        840.25        53.15 o                         
  16  14  -4       1283.29       1027.40        58.88 o                         
  18  14  -4         56.13         63.25        26.95 o                         
 -13  15  -4         52.38         57.32        11.46 o                         
 -11  15  -4       2120.39       2270.61        59.81 o                         
  -9  15  -4        632.16        635.54        33.70 o                         
  -7  15  -4        700.73        716.05        29.81 o                         
  -5  15  -4       1743.28       1851.59        45.86 o                         
  -3  15  -4        277.68        285.29        14.35 o                         
  -1  15  -4       2443.32       2559.06        45.50 o                         
   1  15  -4       2647.21       2848.27        91.57 o                         
   3  15  -4       3117.36       3081.03       110.12 o                         
   5  15  -4       1009.15       1005.56        42.59 o                         
   7  15  -4        872.21        885.26        38.12 o                         
   9  15  -4       2334.38       2179.26        79.08 o                         
  11  15  -4       1458.82       1428.55        66.14 o                         
  13  15  -4        428.87        364.46        35.05 o                         
  15  15  -4       1424.30       1198.22        63.52 o                         
  17  15  -4          6.55          5.68        30.64 o                         
 -14  16  -4       1402.35       1457.64        57.32 o                         
 -12  16  -4       1435.66       1595.82        51.38 o                         
 -10  16  -4        166.48        197.18        17.68 o                         
  -8  16  -4       1563.99       1696.61        54.56 o                         
  -6  16  -4       1261.43       1345.36        40.79 o                         
  -4  16  -4         55.24         50.86         8.74 o                         
  -2  16  -4       3336.98       3633.93        55.54 o                         
   0  16  -4       1849.76       1979.29        66.50 o                         
   2  16  -4        204.41        211.10        23.89 o                         
   4  16  -4        919.01        942.85        46.32 o                         
   6  16  -4       3412.84       3419.15        79.49 o                         
   8  16  -4        890.10        811.49        39.38 o                         
  10  16  -4       1135.51       1045.78        57.06 o                         
  12  16  -4       2080.62       1948.93        80.47 o                         
  14  16  -4        922.48        816.41        63.97 o                         
  16  16  -4        864.85        783.94        58.46 o                         
 -13  17  -4        243.58        284.38        25.06 o                         
 -11  17  -4        314.84        336.02        26.75 o                         
  -9  17  -4        126.41        139.57        17.37 o                         
  -7  17  -4        865.17        953.80        35.92 o                         
  -5  17  -4        190.55        206.71        15.73 o                         
  -3  17  -4        657.13        703.91        26.75 o                         
  -1  17  -4        115.88        138.15        16.04 o                         
   1  17  -4        703.58        738.66        39.17 o                         
   3  17  -4        127.35        119.68        22.24 o                         
   5  17  -4        455.02        453.08        34.29 o                         
   7  17  -4        779.02        737.50        37.44 o                         
   9  17  -4        691.14        625.36        44.34 o                         
  11  17  -4        197.08        202.26        27.76 o                         
  13  17  -4         34.65         29.97        18.45 o                         
  15  17  -4        315.52        281.39        31.65 o                         
 -12  18  -4        332.17        346.42        27.29 o                         
 -10  18  -4         76.81         73.64        12.56 o                         
  -8  18  -4        318.23        337.66        25.40 o                         
  -6  18  -4        978.45        959.53        35.76 o                         
  -4  18  -4        756.26        751.93        28.90 o                         
  -2  18  -4        649.24        697.22        29.88 o                         
   0  18  -4       1652.72       1767.42        54.13 o                         
   2  18  -4         46.40         45.24        15.71 o                         
   4  18  -4       1952.54       2031.62        74.99 o                         
   6  18  -4       1339.56       1360.02        61.67 o                         
   8  18  -4        229.92        212.71        31.18 o                         
  10  18  -4        463.24        426.84        38.28 o                         
  12  18  -4        817.78        714.16        50.40 o                         
  14  18  -4        364.67        272.67        30.88 o                         
 -11  19  -4       1233.70       1192.83        56.36 o                         
  -9  19  -4       1776.71       1862.12        60.41 o                         
  -7  19  -4        898.25        911.40        46.14 o                         
  -5  19  -4       1394.60       1447.14        57.65 o                         
  -3  19  -4        456.99        506.67        26.71 o                         
  -1  19  -4         27.49         26.00        10.20 o                         
   1  19  -4       3960.71       4227.21       186.80 o                         
   3  19  -4       3002.89       3015.01        95.45 o                         
   5  19  -4        863.35        800.02        48.84 o                         
   7  19  -4        359.46        357.93        35.29 o                         
   9  19  -4       2371.62       2166.06        85.56 o                         
  11  19  -4       1558.69       1441.29        70.98 o                         
  13  19  -4        824.37        746.46        51.33 o                         
 -10  20  -4        100.15        134.80        22.46 o                         
  -8  20  -4       3019.97       3084.49        90.08 o                         
  -6  20  -4        475.61        506.05        30.04 o                         
  -4  20  -4         28.94         22.28         8.57 o                         
  -2  20  -4         18.52         33.13        10.85 o                         
   0  20  -4       1092.42       1148.37        86.58 o                         
   2  20  -4       1122.50       1074.22        57.85 o                         
   4  20  -4        219.41        189.61        26.75 o                         
   6  20  -4        317.30        319.84        37.07 o                         
   8  20  -4        100.67         93.88        29.18 o                         
  10  20  -4        775.95        699.47        64.16 o                         
  12  20  -4        722.94        688.73        63.06 o                         
  -7  21  -4       1147.83       1140.04        70.61 o                         
  -5  21  -4        173.95        156.26        23.53 o                         
  -3  21  -4       1608.51       1657.05       128.31 o                         
  -1  21  -4        112.91        106.37        23.59 o                         
   1  21  -4       1549.73       1520.06        73.03 o                         
   3  21  -4       1123.99       1084.06        61.23 o                         
   5  21  -4        264.45        296.89        33.63 o                         
   7  21  -4        892.88        779.81        66.71 o                         
   9  21  -4        552.16        503.50        54.01 o                         
  11  21  -4        369.11        298.43        40.84 o                         
  -6  22  -4        406.26        507.42        78.75 o                         
  -4  22  -4        305.28        266.39        38.35 o                         
  -2  22  -4        416.29        407.98        40.51 o                         
   0  22  -4       1099.78       1091.45        63.52 o                         
   2  22  -4        136.48         81.39        22.12 o                         
   4  22  -4       1280.93       1109.42        88.86 o                         
   6  22  -4       1174.72       1148.30        82.07 o                         
   8  22  -4         88.61         49.61        18.51 o                         
  -3  23  -4         33.23         13.62        12.76 o                         
  -1  23  -4        494.66        485.74        69.93 o                         
   1  23  -4        948.43        851.26        62.71 o                         
   3  23  -4       1370.86       1182.04        83.82 o                         
   5  23  -4        413.49        276.76        42.39 o                         
   7  23  -4         23.17         -3.43        16.82 o                         
 -19   1  -3        315.38        336.79        28.13 o                         
 -17   1  -3       2294.79       2450.99        62.72 o                         
 -15   1  -3       1686.24       1806.07        44.16 o                         
 -13   1  -3       1160.36       1188.87        32.48 o                         
 -11   1  -3       1170.44       1179.44        29.18 o                         
  -9   1  -3       9531.57       9200.58        93.73 o                         
  -7   1  -3       1962.37       1716.00        27.78 o                         
  -5   1  -3        315.78        437.40        13.53 o                         
  -3   1  -3       1134.41       1018.29        16.83 o                         
  -1   1  -3      24144.11      24502.81       155.58 o                         
   1   1  -3       4790.01       3979.91        30.84 o                         
   3   1  -3        307.85        249.52         8.15 o                         
   5   1  -3        874.75       1041.10        29.37 o                         
   7   1  -3       8805.64       8447.81       127.26 o                         
   9   1  -3       4421.28       4339.77        55.74 o                         
  11   1  -3       1546.20       1664.21        49.50 o                         
  13   1  -3       3579.49       3673.48        76.13 o                         
  15   1  -3       1654.41       1650.40        60.51 o                         
  17   1  -3       2452.48       2373.71        79.05 o                         
 -18   2  -3       1445.04       1542.80        57.89 o                         
 -16   2  -3       1770.63       1886.28        53.60 o                         
 -14   2  -3       3811.23       4187.45        76.52 o                         
 -12   2  -3        867.83        907.42        26.72 o                         
 -10   2  -3       2243.02       2097.88        40.93 o                         
  -8   2  -3       1402.88       1352.36        28.05 o                         
  -6   2  -3      11780.98      10479.27       102.95 o                         
  -4   2  -3       8376.09       7063.23        63.45 o                         
  -2   2  -3       2467.24       2065.52        20.75 o                         
   0   2  -3       1366.59       2116.36        28.51 o                         
   2   2  -3       3408.71       2798.05        30.93 o                         
   4   2  -3      21345.96      19491.24       197.45 o                         
   6   2  -3        504.00        446.54        20.18 o                         
   8   2  -3       1224.62       1386.79        23.87 o                         
  10   2  -3       5510.26       5400.66       113.65 o                         
  12   2  -3      10147.87      10099.09       225.73 o                         
  14   2  -3       2207.12       2243.16        55.95 o                         
  16   2  -3       1517.91       1589.14        91.72 o                         
  18   2  -3        431.95        449.29        49.34 o                         
 -19   3  -3        593.88        569.21        41.45 o                         
 -17   3  -3        783.94        847.99        41.19 o                         
 -15   3  -3       1375.15       1444.53        44.66 o                         
 -13   3  -3        563.73        612.68        26.62 o                         
 -11   3  -3        393.29        412.97        18.34 o                         
  -9   3  -3        332.56        307.88        13.88 o                         
  -7   3  -3       6069.02       5884.41        59.66 o                         
  -5   3  -3       2600.96       2412.39        28.97 o                         
  -3   3  -3      12057.85      13028.32        91.11 o                         
  -1   3  -3       1119.11       1136.53        14.50 o                         
   1   3  -3       3514.89       3839.01        36.65 o                         
   3   3  -3       7110.18       8015.61        86.63 o                         
   5   3  -3        403.58        580.67        18.05 o                         
   7   3  -3       1570.13       1669.83        45.48 o                         
   9   3  -3       2696.91       2790.13        54.14 o                         
  11   3  -3       2387.23       2543.87        85.47 o                         
  13   3  -3       1363.55       1433.96        41.12 o                         
  15   3  -3        696.03        719.90        31.97 o                         
  17   3  -3        434.74        474.37        50.82 o                         
  19   3  -3         79.03         55.44        21.43 o                         
 -18   4  -3        574.29        617.76        35.97 o                         
 -16   4  -3         15.46         24.30        11.21 o                         
 -14   4  -3        558.01        579.32        27.25 o                         
 -12   4  -3       6941.17       7444.14       115.97 o                         
 -10   4  -3       1628.27       1474.95        32.75 o                         
  -8   4  -3         29.23         39.34         5.72 o                         
  -6   4  -3       3022.52       2924.44        35.28 o                         
  -4   4  -3       1930.72       1696.14        25.19 o                         
  -2   4  -3       5129.52       4620.94        54.45 o                         
   0   4  -3       9212.04       8861.87        64.86 o                         
   2   4  -3        732.79        771.31        19.56 o                         
   4   4  -3       1278.57       1081.73        22.53 o                         
   6   4  -3      19613.26      19692.54       280.67 o                         
   8   4  -3        363.49        364.63        14.65 o                         
  10   4  -3        265.36        242.60        13.48 o                         
  12   4  -3        766.44        723.47        34.84 o                         
  14   4  -3        743.45        760.20        32.46 o                         
  16   4  -3       2874.67       3004.72        91.76 o                         
  18   4  -3        422.77        386.27        47.61 o                         
  20   4  -3        889.73        855.35        72.75 o                         
 -19   5  -3       1060.19       1107.90        51.26 o                         
 -17   5  -3       1777.12       1962.05        63.91 o                         
 -15   5  -3        576.32        613.11        33.37 o                         
 -13   5  -3        749.05        768.22        32.74 o                         
 -11   5  -3       4511.65       4761.91       136.72 o                         
  -9   5  -3       4292.33       4098.68        67.72 o                         
  -7   5  -3       2340.69       2083.96        29.61 o                         
  -5   5  -3        568.00        589.80        13.12 o                         
  -3   5  -3       7147.05       6181.16        98.48 o                         
  -1   5  -3      13581.86      12493.06       101.86 o                         
   1   5  -3       7808.90       7359.30        66.32 o                         
   3   5  -3       1178.89       1274.93        21.31 o                         
   5   5  -3       2277.09       1884.82        48.30 o                         
   7   5  -3      16521.35      15429.38       161.11 o                         
   9   5  -3       3164.45       2902.79        50.63 o                         
  11   5  -3       2566.14       2645.26        61.84 o                         
  13   5  -3       1744.09       1690.27        45.03 o                         
  15   5  -3       3569.71       3749.27       104.34 o                         
  17   5  -3       2503.19       2671.23       161.94 o                         
  19   5  -3        316.72        284.98        42.31 o                         
 -18   6  -3        312.05        327.98        28.90 o                         
 -16   6  -3       1109.13       1147.66        47.46 o                         
 -14   6  -3        716.74        785.94        43.73 o                         
 -12   6  -3         31.30         31.23        10.79 o                         
 -10   6  -3       5513.54       5585.59        85.98 o                         
  -8   6  -3       1183.97       1136.87        30.44 o                         
  -6   6  -3       3881.66       4026.47        64.67 o                         
  -4   6  -3       7929.62       7827.80        97.42 o                         
  -2   6  -3       4674.95       4583.15        51.93 o                         
   0   6  -3       1243.97       1459.90        27.19 o                         
   2   6  -3       1572.22       1482.73        33.61 o                         
   4   6  -3       7607.74       7465.09       162.60 o                         
   6   6  -3       4646.96       4685.70        96.90 o                         
   8   6  -3       1393.90       1317.84        31.03 o                         
  10   6  -3       4480.94       4462.22        79.59 o                         
  12   6  -3        616.43        585.72        23.63 o                         
  14   6  -3       2243.14       2361.49        80.31 o                         
  16   6  -3        939.10       1035.71        54.22 o                         
  18   6  -3         18.57         17.72         9.09 o                         
  20   6  -3        527.47        515.70        58.09 o                         
 -19   7  -3        116.83        154.52        19.94 o                         
 -17   7  -3         44.55         35.29        13.89 o                         
 -15   7  -3        378.85        389.42        26.87 o                         
 -13   7  -3       1867.60       2053.75        65.47 o                         
 -11   7  -3        354.88        349.37        25.23 o                         
  -9   7  -3       2131.94       2118.91        63.71 o                         
  -7   7  -3       2498.19       2576.48        57.13 o                         
  -5   7  -3        329.68        284.35        13.82 o                         
  -3   7  -3      26935.12      27138.15       247.22 o                         
  -1   7  -3        780.89        975.93        17.73 o                         
   1   7  -3        247.89        265.37         6.86 o                         
   3   7  -3       5999.46       5894.29       139.04 o                         
   5   7  -3        378.84        320.13        13.65 o                         
   7   7  -3        947.26        888.97        24.77 o                         
   9   7  -3       8008.73       7718.95       100.79 o                         
  11   7  -3         58.82         70.84         9.62 o                         
  13   7  -3        926.91        946.39        39.48 o                         
  15   7  -3       1247.31       1246.59        60.14 o                         
  17   7  -3        136.85        132.30        34.04 o                         
  19   7  -3        753.57        816.55        74.48 o                         
 -18   8  -3        330.24        370.45        29.88 o                         
 -16   8  -3         66.88         50.19        14.74 o                         
 -14   8  -3        985.97       1052.84        42.46 o                         
 -12   8  -3       5240.86       5553.51       126.95 o                         
 -10   8  -3       2036.47       1947.12        49.32 o                         
  -8   8  -3        957.74        889.48        26.10 o                         
  -6   8  -3        467.73        504.43        28.81 o                         
  -4   8  -3       5463.07       5246.68        97.97 o                         
  -2   8  -3      18436.97      18481.24       362.80 o                         
   0   8  -3       8696.20       8182.21       107.05 o                         
   2   8  -3       3535.95       3987.63        50.01 o                         
   4   8  -3       3029.03       2821.40        50.06 o                         
   6   8  -3      18969.09      18682.46       381.07 o                         
   8   8  -3       5402.24       4898.87        96.55 o                         
  10   8  -3        368.55        274.23        16.63 o                         
  12   8  -3        340.47        390.66        25.49 o                         
  14   8  -3       2902.21       2661.50        62.20 o                         
  16   8  -3       2176.83       2216.28        85.96 o                         
  18   8  -3       1870.70       1943.74       128.29 o                         
  20   8  -3        392.19        309.51        47.12 o                         
 -17   9  -3        979.28       1092.12        50.70 o                         
 -15   9  -3        313.74        330.59        31.39 o                         
 -13   9  -3       1616.50       1766.74        53.53 o                         
 -11   9  -3       6287.81       6850.38       155.81 o                         
  -9   9  -3        597.15        579.90        21.85 o                         
  -7   9  -3       4075.22       4304.10        68.11 o                         
  -5   9  -3        732.16        752.13        23.78 o                         
  -3   9  -3       3771.19       3595.22        59.02 o                         
  -1   9  -3      17640.30      17405.95       134.57 o                         
   1   9  -3       1146.59       1050.18        17.86 o                         
   3   9  -3      23094.00      23900.55       344.15 o                         
   5   9  -3       7010.82       6525.71       134.40 o                         
   7   9  -3      21465.44      21192.04       204.88 o                         
   9   9  -3       1836.36       1763.98        46.55 o                         
  11   9  -3       1658.44       1821.20        54.07 o                         
  13   9  -3       2656.42       2595.35        69.17 o                         
  15   9  -3       2486.21       2293.45        60.29 o                         
  17   9  -3       2714.13       2718.73       100.18 o                         
  19   9  -3        549.44        540.72        44.17 o                         
 -18  10  -3        771.27        838.54        44.84 o                         
 -16  10  -3       1172.90       1260.19        53.51 o                         
 -14  10  -3        371.15        378.67        32.87 o                         
 -12  10  -3       1100.52       1143.33        59.14 o                         
 -10  10  -3       3401.55       3633.49        71.78 o                         
  -8  10  -3       1639.26       1715.63        37.46 o                         
  -6  10  -3      12649.43      13295.95       127.28 o                         
  -4  10  -3       3385.20       3608.66        48.43 o                         
  -2  10  -3       3976.61       4119.93        47.78 o                         
   0  10  -3      14275.05      14262.31       147.99 o                         
   2  10  -3        339.73        329.97        12.33 o                         
   4  10  -3         37.50         19.43         6.06 o                         
   6  10  -3       1699.87       1680.72        37.32 o                         
   8  10  -3        502.43        540.30        21.71 o                         
  10  10  -3       1860.51       1862.70        54.25 o                         
  12  10  -3       5911.73       5821.05       118.58 o                         
  14  10  -3        150.25        160.89        17.01 o                         
  16  10  -3       1517.59       1427.68        71.67 o                         
  18  10  -3         79.61         87.04        18.62 o                         
  20  10  -3        172.38        120.04        31.80 o                         
 -17  11  -3       1899.82       2119.11        71.35 o                         
 -15  11  -3       1456.26       1740.38        71.53 o                         
 -13  11  -3         88.99         71.37        17.53 o                         
 -11  11  -3        627.99        659.31        36.61 o                         
  -9  11  -3       3488.69       3580.65        61.30 o                         
  -7  11  -3       1629.71       1551.03        39.42 o                         
  -5  11  -3       4105.73       4203.83        56.13 o                         
  -3  11  -3       1599.74       1569.99        27.99 o                         
  -1  11  -3       1663.83       1691.04        28.06 o                         
   1  11  -3       7160.33       6915.24        82.07 o                         
   3  11  -3      13569.28      13322.91       167.64 o                         
   5  11  -3       2906.94       2689.81        55.22 o                         
   7  11  -3        290.44        348.35        17.86 o                         
   9  11  -3       1629.23       1507.22        39.02 o                         
  11  11  -3       4828.41       4589.67       133.89 o                         
  13  11  -3        999.66        873.42        41.46 o                         
  15  11  -3        783.62        700.43        34.32 o                         
  17  11  -3         60.30         79.56        20.33 o                         
  19  11  -3        234.28        235.06        30.74 o                         
 -16  12  -3        639.68        700.71        40.32 o                         
 -14  12  -3       1376.71       1518.57        64.89 o                         
 -12  12  -3        274.11        276.94        27.27 o                         
 -10  12  -3       1788.23       1960.59        64.57 o                         
  -8  12  -3       5049.36       5227.19        75.81 o                         
  -6  12  -3        501.64        481.58        18.18 o                         
  -4  12  -3       2771.06       2876.01        46.27 o                         
  -2  12  -3       2905.70       2921.82        45.15 o                         
   0  12  -3        125.24        157.29         7.93 o                         
   2  12  -3       8786.51       8525.60        98.96 o                         
   4  12  -3       4377.02       4147.30        73.01 o                         
   6  12  -3         54.06         31.90         8.66 o                         
   8  12  -3       1228.22       1122.63        34.48 o                         
  10  12  -3       1515.04       1415.11        49.92 o                         
  12  12  -3       1728.88       1565.51        55.16 o                         
  14  12  -3       1785.34       1642.33        52.56 o                         
  16  12  -3       1029.08        984.67        52.14 o                         
  18  12  -3        413.22        327.78        36.51 o                         
 -15  13  -3        280.22        259.41        28.51 o                         
 -13  13  -3        597.00        611.64        40.22 o                         
 -11  13  -3        162.83        177.64        21.43 o                         
  -9  13  -3        666.41        709.02        31.51 o                         
  -7  13  -3       1153.28       1174.18        28.72 o                         
  -5  13  -3         16.75         23.06         5.17 o                         
  -3  13  -3       1341.09       1393.31        33.08 o                         
  -1  13  -3        853.79        892.72        21.28 o                         
   1  13  -3        911.43        886.28        25.89 o                         
   3  13  -3       6886.58       6989.43       104.08 o                         
   5  13  -3        688.47        650.57        27.98 o                         
   7  13  -3       1370.23       1317.48        41.43 o                         
   9  13  -3        803.34        816.67        30.51 o                         
  11  13  -3        333.35        325.51        25.74 o                         
  13  13  -3        745.17        748.00        40.17 o                         
  15  13  -3        177.67        156.73        17.77 o                         
  17  13  -3         79.79         53.27        16.49 o                         
 -16  14  -3         99.97        132.30        20.81 o                         
 -14  14  -3       1184.29       1343.15        61.77 o                         
 -12  14  -3         73.22         84.78        17.35 o                         
 -10  14  -3        337.82        322.74        28.21 o                         
  -8  14  -3       3002.45       3323.45        65.19 o                         
  -6  14  -3       7360.47       7885.46        97.87 o                         
  -4  14  -3        261.23        298.12        13.58 o                         
  -2  14  -3       1857.37       1915.41        33.80 o                         
   0  14  -3       4280.43       4404.53        63.94 o                         
   2  14  -3       3449.79       3513.70        58.65 o                         
   4  14  -3       1106.32       1074.87        37.08 o                         
   6  14  -3       2138.46       2002.65        53.27 o                         
   8  14  -3       1471.52       1435.49        54.43 o                         
  10  14  -3         13.84         19.52        11.70 o                         
  12  14  -3       5370.26       4919.07       108.12 o                         
  14  14  -3        766.40        738.57        36.64 o                         
  16  14  -3         13.79          4.93         8.36 o                         
  18  14  -3        555.68        504.18        51.84 o                         
 -15  15  -3        920.97        934.80        41.09 o                         
 -13  15  -3         84.44         86.20        15.11 o                         
 -11  15  -3       1033.92       1168.55        47.61 o                         
  -9  15  -3       2046.17       2195.60        54.37 o                         
  -7  15  -3        647.05        688.47        26.88 o                         
  -5  15  -3       3716.84       3968.95        69.62 o                         
  -3  15  -3        499.48        567.11        18.69 o                         
  -1  15  -3       1247.50       1282.70        30.92 o                         
   1  15  -3       5210.80       5385.28        89.13 o                         
   3  15  -3       6081.63       6275.72       103.08 o                         
   5  15  -3       3514.76       3336.94        72.28 o                         
   7  15  -3        189.02        232.76        21.06 o                         
   9  15  -3        479.01        470.54        36.56 o                         
  11  15  -3       3975.25       3763.05       109.34 o                         
  13  15  -3        995.15        901.18        45.72 o                         
  15  15  -3        310.02        288.24        23.97 o                         
  17  15  -3        253.27        251.65        38.98 o                         
 -14  16  -3          3.03         -0.08         6.24 o                         
 -12  16  -3       1875.63       1926.55        63.74 o                         
 -10  16  -3        342.28        359.32        26.10 o                         
  -8  16  -3       1868.77       1910.71        47.87 o                         
  -6  16  -3        319.39        360.40        19.32 o                         
  -4  16  -3        164.17        181.77        13.50 o                         
  -2  16  -3        211.14        256.91        15.65 o                         
   0  16  -3         15.86          8.28         7.81 o                         
   2  16  -3       2171.98       2159.33        67.79 o                         
   4  16  -3        927.87        888.33        36.53 o                         
   6  16  -3       1156.39       1211.61        43.76 o                         
   8  16  -3         47.99         58.75        14.39 o                         
  10  16  -3        905.60        810.68        49.72 o                         
  12  16  -3        458.08        407.72        37.00 o                         
  14  16  -3        339.07        293.47        27.42 o                         
  16  16  -3         57.98         26.17        14.17 o                         
 -13  17  -3         70.62         86.56        12.73 o                         
 -11  17  -3       2882.04       3116.42        81.21 o                         
  -9  17  -3        589.43        615.31        33.18 o                         
  -7  17  -3       2770.37       2866.61        59.18 o                         
  -5  17  -3       1249.62       1306.96        36.53 o                         
  -3  17  -3       7153.25       7555.64       104.64 o                         
  -1  17  -3       1280.80       1371.39        38.18 o                         
   1  17  -3       1223.76       1261.85        53.53 o                         
   3  17  -3         74.05         70.02        15.65 o                         
   5  17  -3       1245.53       1247.24        52.36 o                         
   7  17  -3       1052.90       1082.45        43.47 o                         
   9  17  -3       4006.65       4001.45       133.25 o                         
  11  17  -3         70.03         37.68        17.68 o                         
  13  17  -3        899.19        796.11        44.81 o                         
  15  17  -3       2074.50       1729.44        67.13 o                         
 -12  18  -3       1184.85       1201.13        49.73 o                         
 -10  18  -3       1347.10       1409.44        52.21 o                         
  -8  18  -3        365.38        396.50        23.45 o                         
  -6  18  -3        831.10        912.45        32.06 o                         
  -4  18  -3        166.95        187.75        17.48 o                         
  -2  18  -3       6885.05       7522.49       115.95 o                         
   0  18  -3       4258.38       4611.86       114.06 o                         
   2  18  -3       1439.21       1523.46        61.17 o                         
   4  18  -3        277.68        243.10        25.59 o                         
   6  18  -3       7180.52       7259.31       127.88 o                         
   8  18  -3       5737.31       5741.40       136.51 o                         
  10  18  -3        333.67        283.00        31.79 o                         
  12  18  -3         19.50          6.01        15.53 o                         
  14  18  -3       1349.90       1121.09        54.02 o                         
 -11  19  -3        697.83        686.20        41.85 o                         
  -9  19  -3        102.97         90.70        18.04 o                         
  -7  19  -3         80.09         83.54        12.28 o                         
  -5  19  -3        243.78        247.08        18.53 o                         
  -3  19  -3       1659.59       1856.63        51.55 o                         
  -1  19  -3        985.11       1055.69        58.93 o                         
   1  19  -3        285.46        303.15        29.88 o                         
   3  19  -3        312.06        307.30        30.74 o                         
   5  19  -3        522.23        505.49        49.19 o                         
   7  19  -3       2035.23       2055.85        65.06 o                         
   9  19  -3         94.50         92.56        19.60 o                         
  11  19  -3          2.95         19.63        18.71 o                         
  13  19  -3        600.93        515.43        36.61 o                         
 -10  20  -3        215.67        206.62        31.07 o                         
  -8  20  -3        618.39        649.88        34.55 o                         
  -6  20  -3        446.98        480.17        27.29 o                         
  -4  20  -3        187.95        175.71        18.87 o                         
  -2  20  -3        413.51        424.53        27.56 o                         
   0  20  -3        802.35        894.14        57.46 o                         
   2  20  -3        587.64        583.20        41.10 o                         
   4  20  -3        441.97        437.17        35.63 o                         
   6  20  -3        683.24        757.02        46.60 o                         
   8  20  -3        186.81        177.01        25.25 o                         
  10  20  -3         36.16         18.14        13.48 o                         
  12  20  -3        558.78        448.15        33.86 o                         
  -9  21  -3        942.07        921.69       128.74 o                         
  -7  21  -3         86.82         74.75        18.59 o                         
  -5  21  -3        337.86        377.93        37.24 o                         
  -3  21  -3       4325.03       4717.37       113.81 o                         
  -1  21  -3        181.62        165.20        35.36 o                         
   1  21  -3         94.94        115.69        20.77 o                         
   3  21  -3       1813.72       1921.51        77.11 o                         
   5  21  -3        381.01        397.84        50.29 o                         
   7  21  -3        251.58        219.33        26.69 o                         
   9  21  -3       1778.52       1632.47       129.50 o                         
  11  21  -3        301.09        272.03        26.29 o                         
  -8  22  -3        164.73        227.06        53.48 o                         
  -6  22  -3        222.35        184.31        38.62 o                         
  -4  22  -3        227.05        226.12        34.02 o                         
  -2  22  -3       1112.14       1236.81        77.55 o                         
   0  22  -3       3051.17       3280.54       189.42 o                         
   2  22  -3        120.35        141.15        26.05 o                         
   4  22  -3        205.92        202.60        26.23 o                         
   6  22  -3       2353.66       2209.09        86.44 o                         
   8  22  -3       1118.96       1024.52       104.89 o                         
  10  22  -3        532.71        376.71        48.81 o                         
  -5  23  -3         65.96         63.99        20.09 o                         
  -3  23  -3        227.78        213.72        29.75 o                         
  -1  23  -3        756.16        733.11        50.59 o                         
   1  23  -3        558.64        600.87        46.42 o                         
   3  23  -3        767.88        761.10        67.52 o                         
   5  23  -3        140.73        154.56        23.41 o                         
   7  23  -3        794.35        703.20        82.26 o                         
  -2  24  -3        218.43        163.57        25.27 o                         
   0  24  -3       1623.82       1669.64        79.26 o                         
   2  24  -3        546.06        553.54        45.33 o                         
   4  24  -3        238.46        245.23        30.74 o                         
 -20   0  -2       3837.30       4103.87       143.60 o                         
 -18   0  -2       1364.85       1395.74        78.34 o                         
 -16   0  -2       1062.32       1082.67        49.76 o                         
 -14   0  -2       1307.46       1341.76        61.95 o                         
 -12   0  -2      10762.02      10981.68       199.01 o                         
 -10   0  -2       5222.22       5080.77       108.08 o                         
  -8   0  -2      21801.77      20362.71       291.89 o                         
  -6   0  -2      14224.51      15880.92       233.76 o                         
  -4   0  -2      11860.01      11246.01       283.30 o                         
  -2   0  -2     152052.36     141278.41      1572.71 o                         
   0   0  -2       2048.89       1561.62        21.95 o                         
   2   0  -2      11250.52      15019.50       162.71 o                         
   4   0  -2      43702.98      41467.55       549.09 o                         
   6   0  -2      18215.92      17568.51       288.69 o                         
   8   0  -2      16544.07      15984.00       430.75 o                         
  10   0  -2      20394.95      20007.79       496.42 o                         
  12   0  -2       1992.88       2213.61        58.76 o                         
  14   0  -2       1626.15       1693.55        68.09 o                         
  16   0  -2       5574.68       5774.44       192.57 o                         
  18   0  -2        998.49       1014.63        77.15 o                         
 -19   1  -2        229.80        246.82        24.51 o                         
 -17   1  -2        269.81        272.24        21.37 o                         
 -15   1  -2        504.45        517.16        23.20 o                         
 -13   1  -2       1563.29       1627.30        40.91 o                         
 -11   1  -2      10106.90      10308.88       116.65 o                         
  -9   1  -2       1978.72       1980.51        38.67 o                         
  -7   1  -2       2433.32       2822.35        42.70 o                         
  -5   1  -2       5564.90       5063.67        40.53 o                         
  -3   1  -2      14462.38      15112.63       119.06 o                         
  -1   1  -2      16311.65      16272.71       107.71 o                         
   1   1  -2      37970.61      38385.05       255.02 o                         
   3   1  -2      17824.10      21706.76       176.47 o                         
   5   1  -2       2745.29       3164.24        69.29 o                         
   7   1  -2      23457.85      24045.19       435.89 o                         
   9   1  -2       6573.13       6401.12       124.98 o                         
  11   1  -2       1064.96       1165.07        27.50 o                         
  13   1  -2        321.94        315.36        16.40 o                         
  15   1  -2        416.35        429.84        25.19 o                         
  17   1  -2       2993.83       2969.47        94.31 o                         
  19   1  -2       1381.86       1358.54        64.43 o                         
 -20   2  -2        247.45        240.66        28.12 o                         
 -18   2  -2        346.18        346.98        24.44 o                         
 -16   2  -2        577.30        560.24        28.48 o                         
 -14   2  -2       1322.71       1412.02        41.63 o                         
 -12   2  -2        246.02        273.76        15.88 o                         
 -10   2  -2        943.95        999.23        26.37 o                         
  -8   2  -2       5785.99       5725.51        68.35 o                         
  -6   2  -2       2902.98       2716.02        39.90 o                         
  -4   2  -2        955.88       1165.25        19.21 o                         
  -2   2  -2       2378.91       2199.21        28.44 o                         
   0   2  -2        855.13       1100.39        15.25 o                         
   2   2  -2      10880.36      11572.63       111.98 o                         
   4   2  -2      11133.17      11420.17       118.13 o                         
   6   2  -2        466.08        590.06        13.21 o                         
   8   2  -2       2918.30       3180.39        54.10 o                         
  10   2  -2       2091.30       2100.34        37.68 o                         
  12   2  -2       1229.09       1266.05        36.55 o                         
  14   2  -2        952.74        988.65        39.04 o                         
  16   2  -2        102.62        105.16        17.61 o                         
  18   2  -2       1015.55        969.17        52.88 o                         
  20   2  -2        432.12        373.43        47.99 o                         
 -19   3  -2        131.17        171.67        20.56 o                         
 -17   3  -2       1783.60       1976.59        56.39 o                         
 -15   3  -2       1408.48       1477.70        49.49 o                         
 -13   3  -2        449.22        436.03        20.82 o                         
 -11   3  -2       7727.59       7798.31        95.12 o                         
  -9   3  -2       2555.89       2510.08        40.75 o                         
  -7   3  -2       1869.85       1606.15        27.70 o                         
  -5   3  -2      48652.58      45987.34       525.11 o                         
  -3   3  -2        885.64        783.49        11.91 o                         
  -1   3  -2        673.39       1031.70        16.02 o                         
   1   3  -2      53010.21      51688.34       676.71 o                         
   3   3  -2       6538.64       6241.20        85.68 o                         
   5   3  -2       8345.57       8495.14       133.01 o                         
   7   3  -2      19795.55      18804.58       233.60 o                         
   9   3  -2         25.95         37.94         4.79 o                         
  11   3  -2       2788.13       2606.43        60.14 o                         
  13   3  -2      11126.04      11383.16       163.69 o                         
  15   3  -2        148.28        140.12        15.65 o                         
  17   3  -2        470.42        473.54        36.12 o                         
  19   3  -2       1411.07       1493.78        99.30 o                         
  21   3  -2        119.50        103.63        26.88 o                         
 -20   4  -2       2187.09       2313.74        88.86 o                         
 -18   4  -2        262.56        288.46        25.17 o                         
 -16   4  -2        327.69        363.67        26.32 o                         
 -14   4  -2        981.45       1014.04        39.00 o                         
 -12   4  -2       3733.99       3722.93        88.43 o                         
 -10   4  -2       2925.42       2763.82        74.20 o                         
  -8   4  -2       6090.42       5713.71        65.82 o                         
  -6   4  -2       1271.94       1287.46        30.64 o                         
  -4   4  -2      14104.66      13507.83       106.42 o                         
  -2   4  -2      20351.72      18457.27       268.45 o                         
   0   4  -2       2787.01       3822.27        42.71 o                         
   2   4  -2        842.30        865.30        17.11 o                         
   4   4  -2      65167.96      68604.27       550.66 o                         
   6   4  -2       4148.81       3764.77        69.37 o                         
   8   4  -2       1363.88       1631.71        53.53 o                         
  10   4  -2       6457.05       5985.92       113.88 o                         
  12   4  -2       2425.60       2355.68        90.36 o                         
  14   4  -2       1873.14       1928.94        55.97 o                         
  16   4  -2        751.26        762.23        36.39 o                         
  18   4  -2        348.55        387.77        49.96 o                         
  20   4  -2        401.73        305.30        46.74 o                         
 -19   5  -2        301.99        244.76        29.18 o                         
 -17   5  -2       1129.60       1166.44        48.96 o                         
 -15   5  -2       1029.95       1102.12        42.48 o                         
 -13   5  -2       1257.11       1293.70        41.83 o                         
 -11   5  -2         54.25        105.70        38.67 o                         
  -9   5  -2        578.23        582.63        16.18 o                         
  -7   5  -2         89.10        108.28         6.01 o                         
  -5   5  -2       4787.51       4719.06        73.52 o                         
  -3   5  -2       1180.69       1456.19        26.67 o                         
  -1   5  -2       2484.19       2694.05        27.86 o                         
   1   5  -2       5628.57       6718.26        66.07 o                         
   3   5  -2       6016.77       6271.20        60.09 o                         
   5   5  -2        929.81        810.86        18.76 o                         
   7   5  -2         17.43         24.12         4.37 o                         
   9   5  -2       4953.58       4918.55        92.14 o                         
  11   5  -2       1256.62       1289.91        34.36 o                         
  13   5  -2       1468.82       1514.87        43.89 o                         
  15   5  -2       1683.83       1666.48        55.47 o                         
  17   5  -2        749.91        805.12        49.11 o                         
  19   5  -2        567.12        504.99        58.28 o                         
  21   5  -2       1231.55       1046.75        84.49 o                         
 -18   6  -2         18.67         27.07        14.31 o                         
 -16   6  -2       1216.51       1443.55        59.81 o                         
 -14   6  -2       7928.24       8745.78       155.75 o                         
 -12   6  -2         18.16         16.22         7.69 o                         
 -10   6  -2        610.34        673.09        25.07 o                         
  -8   6  -2       3814.03       3794.02       116.47 o                         
  -6   6  -2      14143.97      12750.53       267.08 o                         
  -4   6  -2       3271.45       2770.63        33.14 o                         
  -2   6  -2       6791.92       6202.29        65.30 o                         
   0   6  -2       3986.30       5238.37        54.21 o                         
   2   6  -2      12918.13      12118.67       130.80 o                         
   4   6  -2      50968.09      49700.11       459.28 o                         
   6   6  -2       1692.20       2141.81        35.48 o                         
   8   6  -2       2104.17       2373.82        37.29 o                         
  10   6  -2       6072.92       5859.40       105.90 o                         
  12   6  -2       7316.26       7107.61       119.28 o                         
  14   6  -2       1166.49       1121.76        39.64 o                         
  16   6  -2        265.79        313.34        30.64 o                         
  18   6  -2        479.01        404.39        36.47 o                         
  20   6  -2       1208.08       1084.47        87.60 o                         
 -19   7  -2        153.81        178.06        22.22 o                         
 -17   7  -2       1707.88       1833.59        92.24 o                         
 -15   7  -2       1281.68       1395.32        56.59 o                         
 -13   7  -2       1678.85       1810.54        59.51 o                         
 -11   7  -2        842.71        780.87        35.08 o                         
  -9   7  -2       1250.78       1269.69        29.06 o                         
  -7   7  -2      10262.58       9777.34       219.75 o                         
  -5   7  -2      21061.98      20250.05       411.59 o                         
  -3   7  -2        925.97        944.95        16.52 o                         
  -1   7  -2        866.78        983.93        14.96 o                         
   1   7  -2      15682.76      14646.27       146.60 o                         
   3   7  -2      15843.75      14377.93       151.70 o                         
   5   7  -2       1988.60       1797.84        32.70 o                         
   7   7  -2       6174.79       5804.97        98.77 o                         
   9   7  -2         50.97         14.26        11.15 o                         
  11   7  -2       2399.77       2358.61        52.47 o                         
  13   7  -2       6679.33       6565.47        90.01 o                         
  15   7  -2        748.86        721.37        33.19 o                         
  17   7  -2        669.38        646.88        46.25 o                         
  19   7  -2       1468.89       1541.27        99.09 o                         
  21   7  -2       1430.95       1217.87        93.69 o                         
 -18   8  -2        219.23        238.30        25.30 o                         
 -16   8  -2       1400.43       1342.66        78.04 o                         
 -14   8  -2        736.09        833.95        42.03 o                         
 -12   8  -2        815.15        833.33        38.10 o                         
 -10   8  -2        823.43        886.83        30.17 o                         
  -8   8  -2        158.17        139.28        10.12 o                         
  -6   8  -2        713.26        786.68        17.74 o                         
  -4   8  -2       3139.95       3152.61        37.03 o                         
  -2   8  -2         74.94         61.75         4.35 o                         
   0   8  -2       1459.18       1484.73        20.06 o                         
   2   8  -2        943.82        897.58        18.01 o                         
   4   8  -2       8022.58       7917.55       119.41 o                         
   6   8  -2       1427.15       1385.62        29.98 o                         
   8   8  -2       6383.59       6548.10        87.56 o                         
  10   8  -2          9.63         19.21         7.47 o                         
  12   8  -2       8212.46       8044.39       125.52 o                         
  14   8  -2        918.00        899.86        33.70 o                         
  16   8  -2        957.33        880.24        45.96 o                         
  18   8  -2       1226.75       1150.48        79.34 o                         
  20   8  -2        205.05        166.20        35.89 o                         
 -19   9  -2       1360.88       1521.14        61.39 o                         
 -17   9  -2        466.07        515.09        40.71 o                         
 -15   9  -2        620.86        622.21        42.14 o                         
 -13   9  -2        490.57        520.25        32.55 o                         
 -11   9  -2       5969.26       6226.96        90.37 o                         
  -9   9  -2       1026.35        957.90        26.55 o                         
  -7   9  -2        906.97       1009.77        22.16 o                         
  -5   9  -2         32.83         21.74         4.84 o                         
  -3   9  -2       7096.34       6642.21        69.40 o                         
  -1   9  -2       7752.54       7235.34        67.61 o                         
   1   9  -2        850.99        739.49        14.11 o                         
   3   9  -2       1748.98       1978.99        39.90 o                         
   5   9  -2       1193.14       1077.21        26.78 o                         
   7   9  -2      11914.98      11432.51       132.34 o                         
   9   9  -2        255.07        218.85        14.36 o                         
  11   9  -2       1651.93       1642.58        59.08 o                         
  13   9  -2        259.67        261.23        17.72 o                         
  15   9  -2       1654.88       1648.71        55.25 o                         
  17   9  -2        438.83        428.07        39.35 o                         
  19   9  -2       1192.86       1166.79        66.66 o                         
 -18  10  -2         42.73         13.97         9.35 o                         
 -16  10  -2        492.49        602.85        42.96 o                         
 -14  10  -2       2805.85       3098.78       121.19 o                         
 -12  10  -2        311.75        318.97        30.17 o                         
 -10  10  -2       2375.92       2492.07        49.33 o                         
  -8  10  -2        489.46        439.17        15.67 o                         
  -6  10  -2       1028.54       1010.10        21.75 o                         
  -4  10  -2       4396.89       4219.38        47.45 o                         
  -2  10  -2       9684.63       8973.27       100.12 o                         
   0  10  -2       2110.17       1954.91        34.53 o                         
   2  10  -2       1387.46       1273.71        27.10 o                         
   4  10  -2       5998.08       5618.81        81.63 o                         
   6  10  -2       2381.31       2066.16        41.02 o                         
   8  10  -2        577.49        497.83        17.20 o                         
  10  10  -2       2064.25       1836.04        61.05 o                         
  12  10  -2       2646.58       2460.08        59.36 o                         
  14  10  -2        241.87        234.91        19.42 o                         
  16  10  -2       2067.93       1993.49        72.86 o                         
  18  10  -2        345.48        369.86        38.17 o                         
  20  10  -2        129.76        149.17        35.90 o                         
 -17  11  -2        122.35        138.75        23.18 o                         
 -15  11  -2        979.93        993.48        53.46 o                         
 -13  11  -2       1702.58       1787.48        67.26 o                         
 -11  11  -2        467.36        491.25        26.70 o                         
  -9  11  -2       1005.43       1084.27        27.71 o                         
  -7  11  -2       1596.98       1647.24        35.05 o                         
  -5  11  -2       6622.62       6675.18        88.64 o                         
  -3  11  -2        105.38        115.00         7.09 o                         
  -1  11  -2        286.18        268.35         9.30 o                         
   1  11  -2         23.06         22.12         3.88 o                         
   3  11  -2       6621.27       6602.41        92.65 o                         
   5  11  -2         34.06         25.54         6.41 o                         
   7  11  -2        565.60        495.13        20.41 o                         
   9  11  -2        716.43        667.64        24.25 o                         
  11  11  -2       1283.92       1301.39        46.97 o                         
  13  11  -2        969.24        871.36        36.21 o                         
  15  11  -2       1057.85       1017.56        45.00 o                         
  17  11  -2        128.51        102.08        18.27 o                         
  19  11  -2       1027.20        978.00        63.05 o                         
 -16  12  -2        620.03        730.64        47.46 o                         
 -14  12  -2        139.02        148.78        21.82 o                         
 -12  12  -2        548.12        558.20        36.45 o                         
 -10  12  -2       1754.88       1883.97        51.67 o                         
  -8  12  -2       1521.33       1620.91        44.82 o                         
  -6  12  -2       3284.85       3455.89        69.17 o                         
  -4  12  -2        342.13        377.93        13.52 o                         
  -2  12  -2        256.57        283.58        10.09 o                         
   0  12  -2       3572.50       3691.25        58.74 o                         
   2  12  -2        866.50        795.60        23.05 o                         
   4  12  -2        300.62        342.19        18.94 o                         
   6  12  -2        523.72        496.62        21.21 o                         
   8  12  -2       4601.67       4564.68        72.95 o                         
  10  12  -2       1710.56       1628.21        53.24 o                         
  12  12  -2       1561.07       1485.66        53.41 o                         
  14  12  -2       1526.58       1483.36        49.60 o                         
  16  12  -2        855.73        760.00        40.58 o                         
  18  12  -2       1598.90       1506.87        79.68 o                         
 -17  13  -2        552.12        624.35        44.65 o                         
 -15  13  -2       1259.12       1289.94        61.17 o                         
 -13  13  -2       1144.36       1263.19        57.39 o                         
 -11  13  -2       4644.40       5024.28        95.93 o                         
  -9  13  -2       2279.41       2457.19        54.95 o                         
  -7  13  -2        532.88        531.64        26.51 o                         
  -5  13  -2        287.63        265.30        12.13 o                         
  -3  13  -2       6195.35       6286.79        66.99 o                         
  -1  13  -2       6681.86       6851.76        86.56 o                         
   1  13  -2        218.63        196.16        10.61 o                         
   3  13  -2        836.86        756.78        28.80 o                         
   5  13  -2       3221.45       3087.68        63.59 o                         
   7  13  -2       1933.77       1838.04        49.92 o                         
   9  13  -2       1464.51       1380.10        38.51 o                         
  11  13  -2       1787.00       1804.40        59.19 o                         
  13  13  -2       1845.27       1732.73        53.87 o                         
  15  13  -2       1734.81       1636.48        54.31 o                         
  17  13  -2        417.72        344.77        33.00 o                         
 -16  14  -2        266.86        277.83        29.55 o                         
 -14  14  -2         76.97         84.47        16.85 o                         
 -12  14  -2        663.09        739.61        42.59 o                         
 -10  14  -2       2222.61       2410.06        61.88 o                         
  -8  14  -2        460.41        521.62        24.11 o                         
  -6  14  -2        331.48        377.66        17.86 o                         
  -4  14  -2        757.91        746.65        23.17 o                         
  -2  14  -2       3343.63       3407.25        65.07 o                         
   0  14  -2        670.42        675.55        18.34 o                         
   2  14  -2         15.64         15.83         8.46 o                         
   4  14  -2        206.54        160.94        15.46 o                         
   6  14  -2       1915.30       1872.67        50.56 o                         
   8  14  -2        797.87        728.46        28.75 o                         
  10  14  -2        422.02        391.92        28.25 o                         
  12  14  -2        105.91         65.38        14.05 o                         
  14  14  -2         11.88         14.43         9.11 o                         
  16  14  -2       1309.46       1244.30        53.81 o                         
  18  14  -2        460.15        421.25        41.72 o                         
 -15  15  -2        549.80        555.65        40.28 o                         
 -13  15  -2       1791.87       1896.46        70.96 o                         
 -11  15  -2         57.20         63.21        20.64 o                         
  -9  15  -2       2758.58       2972.62        63.82 o                         
  -7  15  -2       1566.01       1695.23        40.54 o                         
  -5  15  -2        308.12        330.79        16.62 o                         
  -3  15  -2       2255.27       2513.98        46.05 o                         
  -1  15  -2        523.10        559.08        19.25 o                         
   1  15  -2        470.27        495.34        20.76 o                         
   3  15  -2       1135.27       1160.14        39.14 o                         
   5  15  -2       2372.66       2381.95        59.12 o                         
   7  15  -2       1137.44       1150.54        40.85 o                         
   9  15  -2        622.76        584.28        34.04 o                         
  11  15  -2       1961.56       1870.80        63.52 o                         
  13  15  -2        520.89        474.79        29.33 o                         
  15  15  -2        673.59        632.79        34.60 o                         
  17  15  -2       1496.76       1394.53        66.26 o                         
 -14  16  -2        712.59        754.45        45.31 o                         
 -12  16  -2       1629.39       1794.15        67.51 o                         
 -10  16  -2        354.33        390.30        22.19 o                         
  -8  16  -2       1077.94       1158.44        35.34 o                         
  -6  16  -2       2986.29       3238.82        68.90 o                         
  -4  16  -2       3119.34       3410.34        56.24 o                         
  -2  16  -2        355.83        377.69        18.85 o                         
   0  16  -2       2268.44       2355.18        47.09 o                         
   2  16  -2       3894.66       3838.90        77.94 o                         
   4  16  -2        204.47        201.21        18.26 o                         
   6  16  -2       1275.02       1326.19        45.46 o                         
   8  16  -2       2159.94       2190.93        60.27 o                         
  10  16  -2       2126.06       1974.96        77.17 o                         
  12  16  -2        935.49        865.39        40.06 o                         
  14  16  -2       1336.14       1252.73        48.89 o                         
  16  16  -2        239.71        290.53        30.18 o                         
 -13  17  -2        416.65        497.85        32.37 o                         
 -11  17  -2        997.40       1100.13        45.79 o                         
  -9  17  -2        447.82        471.85        24.03 o                         
  -7  17  -2        145.95        138.89        12.62 o                         
  -5  17  -2        257.70        265.70        16.04 o                         
  -3  17  -2       2896.45       3124.01        64.49 o                         
  -1  17  -2       1149.45       1167.66        33.69 o                         
   1  17  -2        426.62        398.75        30.08 o                         
   3  17  -2         61.87         60.45        11.82 o                         
   5  17  -2       1569.11       1530.60        50.20 o                         
   7  17  -2        513.38        501.97        28.97 o                         
   9  17  -2        163.43        167.36        24.81 o                         
  11  17  -2        281.68        276.23        31.05 o                         
  13  17  -2        768.49        743.32        42.69 o                         
  15  17  -2        267.49        241.31        29.24 o                         
 -12  18  -2       1483.98       1535.79        55.60 o                         
 -10  18  -2        273.18        264.45        19.06 o                         
  -8  18  -2         74.05         64.56        12.09 o                         
  -6  18  -2        919.57        985.46        35.39 o                         
  -4  18  -2       1224.52       1329.59        39.06 o                         
  -2  18  -2        857.62        884.82        35.67 o                         
   0  18  -2        907.95        952.72        47.22 o                         
   2  18  -2       2884.46       2928.11        84.90 o                         
   4  18  -2        337.43        326.04        24.25 o                         
   6  18  -2        999.63       1015.58        42.62 o                         
   8  18  -2       1059.63       1005.91        42.70 o                         
  10  18  -2         46.68         46.65        16.08 o                         
  12  18  -2       1184.17       1083.55        51.84 o                         
  14  18  -2        525.72        434.86        38.80 o                         
 -11  19  -2         55.56         54.19        18.02 o                         
  -9  19  -2       1459.54       1533.82        55.37 o                         
  -7  19  -2       2242.96       2427.95        59.65 o                         
  -5  19  -2        487.44        539.82        26.24 o                         
  -3  19  -2       1789.09       1948.96        56.14 o                         
  -1  19  -2        525.91        543.34        38.03 o                         
   1  19  -2        125.11        102.79        19.06 o                         
   3  19  -2       2549.65       2513.19        81.25 o                         
   5  19  -2       3194.62       3116.53        78.57 o                         
   7  19  -2        494.44        503.36        31.12 o                         
   9  19  -2        706.28        694.13        48.43 o                         
  11  19  -2       1987.26       1849.53        68.31 o                         
  13  19  -2       1110.64       1079.10        61.54 o                         
 -10  20  -2        326.67        289.75        36.65 o                         
  -8  20  -2        132.49        141.37        19.14 o                         
  -6  20  -2       3115.80       3330.09       108.02 o                         
  -4  20  -2        916.51       1078.27        56.36 o                         
  -2  20  -2        490.91        436.38        35.61 o                         
   0  20  -2        107.87         93.10        17.81 o                         
   2  20  -2       2120.71       2071.55        75.88 o                         
   4  20  -2       1627.72       1572.17        66.78 o                         
   6  20  -2         34.23         27.27        10.16 o                         
   8  20  -2        289.44        246.33        29.96 o                         
  10  20  -2        541.05        501.84        35.74 o                         
  12  20  -2        863.35        789.27        52.93 o                         
  -9  21  -2         99.02         52.90        12.54 o                         
  -7  21  -2        457.21        525.13        43.57 o                         
  -5  21  -2        592.28        598.38        48.42 o                         
  -3  21  -2        673.74        691.02        47.43 o                         
  -1  21  -2       2479.71       2511.67       119.41 o                         
   1  21  -2         19.56         13.40        13.53 o                         
   3  21  -2        997.31        987.65        55.32 o                         
   5  21  -2       1217.41       1186.95        57.86 o                         
   7  21  -2        432.60        441.06        35.27 o                         
   9  21  -2        731.62        668.16        48.21 o                         
  11  21  -2        786.60        650.00        48.23 o                         
  -8  22  -2         61.67         69.60        18.78 o                         
  -6  22  -2        752.09        827.68        54.68 o                         
  -4  22  -2        585.58        633.05        46.70 o                         
  -2  22  -2        190.42        218.45        40.09 o                         
   0  22  -2       1261.58       1363.15        72.84 o                         
   2  22  -2       1126.25       1199.94        60.75 o                         
   4  22  -2        169.29        183.14        24.32 o                         
   6  22  -2        612.11        602.18        42.48 o                         
   8  22  -2        861.13        758.62       144.78 o                         
  10  22  -2         24.23         36.14        17.65 o                         
  -7  23  -2        300.11        324.35        42.76 o                         
  -5  23  -2        388.40        429.07        40.02 o                         
  -3  23  -2        852.84        927.99        92.87 o                         
  -1  23  -2        190.31        247.79        28.62 o                         
   1  23  -2        191.87        182.59        25.58 o                         
   3  23  -2       1040.24       1085.96        58.73 o                         
   5  23  -2       1135.12       1098.93        59.35 o                         
   7  23  -2        444.19        511.40        79.98 o                         
  -4  24  -2        454.94        453.71        40.85 o                         
  -2  24  -2        209.39        174.22        26.26 o                         
   0  24  -2        384.72        412.72        41.37 o                         
   2  24  -2       1109.61       1059.13        70.45 o                         
   4  24  -2        193.51        209.46        26.83 o                         
 -21   1  -1        971.44       1072.24        57.17 o                         
 -19   1  -1        537.19        531.55        30.40 o                         
 -17   1  -1         78.14         74.06        10.96 o                         
 -15   1  -1       2804.13       3148.48        64.20 o                         
 -13   1  -1       3900.77       4087.66        76.04 o                         
 -11   1  -1       1389.14       1345.00        29.80 o                         
  -9   1  -1       3517.02       3762.96        48.39 o                         
  -7   1  -1      10310.00       9477.66        77.42 o                         
  -5   1  -1      14082.05      12899.50       101.17 o                         
  -3   1  -1        318.50        265.38        10.58 o                         
  -1   1  -1       7043.79       6315.05        81.34 o                         
   1   1  -1        400.89        146.08         4.33 o                         
   3   1  -1      19472.68      18682.36       323.73 o                         
   5   1  -1        356.40        202.84         7.10 o                         
   7   1  -1        362.13        278.99         9.11 o                         
   9   1  -1       3298.99       3021.89        42.41 o                         
  11   1  -1       5493.81       5537.44        68.12 o                         
  13   1  -1       2814.15       2884.99        83.43 o                         
  15   1  -1        630.00        620.16        32.10 o                         
  17   1  -1       1035.65       1036.48        56.33 o                         
  19   1  -1       1049.53        990.12        57.42 o                         
  21   1  -1        670.07        701.32        69.09 o                         
 -20   2  -1        189.89        192.05        21.95 o                         
 -18   2  -1       1040.20       1041.21        41.48 o                         
 -16   2  -1       2304.77       2525.05        58.71 o                         
 -14   2  -1       4563.69       4870.05        78.94 o                         
 -12   2  -1       2927.39       2980.75        50.34 o                         
 -10   2  -1        530.04        451.22        15.80 o                         
  -8   2  -1       8967.92       8596.86        76.28 o                         
  -6   2  -1      10906.03      10316.32        83.89 o                         
  -4   2  -1       1376.71        953.63        12.58 o                         
  -2   2  -1       2176.40       1586.16        38.41 o                         
   0   2  -1        247.30        376.48         5.92 o                         
   2   2  -1      27166.22      28173.49       279.48 o                         
   4   2  -1       7058.73       6101.24        81.25 o                         
   6   2  -1       5706.99       4596.60        54.85 o                         
   8   2  -1       1065.38        975.71        18.89 o                         
  10   2  -1       1772.25       1901.55        46.98 o                         
  12   2  -1       8223.73       8256.93       117.84 o                         
  14   2  -1       2747.24       2930.62        71.63 o                         
  16   2  -1       3645.84       3526.64       107.58 o                         
  18   2  -1       1150.82       1162.83        61.10 o                         
  20   2  -1       1139.01       1060.74        59.75 o                         
 -19   3  -1        240.96        239.90        20.81 o                         
 -17   3  -1       2019.88       2213.13        65.68 o                         
 -15   3  -1       3093.15       3491.47        77.80 o                         
 -13   3  -1       1025.79       1075.94        31.98 o                         
 -11   3  -1       1816.22       1871.20        33.95 o                         
  -9   3  -1       4281.97       4336.16        56.49 o                         
  -7   3  -1       1143.68       1122.69        17.44 o                         
  -5   3  -1      21442.36      21358.07       140.98 o                         
  -3   3  -1       4587.06       4632.34        45.99 o                         
  -1   3  -1      34317.38      37003.64       245.59 o                         
   1   3  -1       1528.08       2033.22        30.81 o                         
   3   3  -1      21374.06      22308.21       185.73 o                         
   5   3  -1       1561.36       1943.48        35.34 o                         
   7   3  -1        789.65        991.67        40.76 o                         
   9   3  -1       7870.15       7975.81        88.78 o                         
  11   3  -1       3851.73       3780.06        63.60 o                         
  13   3  -1       2622.88       2649.69        58.92 o                         
  15   3  -1        517.50        552.20        31.09 o                         
  17   3  -1       1363.27       1334.10        65.00 o                         
  19   3  -1        157.48        185.57        35.80 o                         
  21   3  -1        151.37        138.81        30.16 o                         
 -20   4  -1        492.71        557.46        45.57 o                         
 -18   4  -1       1576.28       1680.70        67.65 o                         
 -16   4  -1       1555.91       1726.54        55.55 o                         
 -14   4  -1          7.34         31.93        11.43 o                         
 -12   4  -1        538.18        557.69        19.03 o                         
 -10   4  -1       4761.83       4753.21        57.55 o                         
  -8   4  -1       4792.44       4367.69        51.56 o                         
  -6   4  -1        778.31        907.39        13.97 o                         
  -4   4  -1      15530.47      15767.27       135.05 o                         
  -2   4  -1       1178.10       1980.31        22.70 o                         
   0   4  -1       8890.27       8110.21        89.09 o                         
   2   4  -1      11539.97      11326.92       101.99 o                         
   4   4  -1        331.44        495.14        12.69 o                         
   6   4  -1        291.86        178.30         5.82 o                         
   8   4  -1      11080.25      11208.36       169.30 o                         
  10   4  -1       2257.03       2147.48        35.64 o                         
  12   4  -1         11.73         18.20         6.93 o                         
  14   4  -1        666.42        677.03        30.22 o                         
  16   4  -1        816.68        853.15        44.47 o                         
  18   4  -1       1932.89       1721.97        76.37 o                         
  20   4  -1        477.65        439.72        57.20 o                         
 -19   5  -1        814.40        883.13        53.86 o                         
 -17   5  -1        589.78        620.81        40.42 o                         
 -15   5  -1       1555.19       1667.64        51.73 o                         
 -13   5  -1       2655.57       2760.44        63.30 o                         
 -11   5  -1       2981.46       2906.79        44.10 o                         
  -9   5  -1       3481.86       3469.65        39.75 o                         
  -7   5  -1       3147.35       2744.28        38.36 o                         
  -5   5  -1      12607.36      11589.63       183.10 o                         
  -3   5  -1       2591.69       1939.69        25.51 o                         
  -1   5  -1       2229.36       3383.06        28.72 o                         
   1   5  -1      10686.66       9420.27        66.99 o                         
   3   5  -1      16511.82      15681.31       139.12 o                         
   5   5  -1       7227.46       6686.44        70.51 o                         
   7   5  -1       1520.87       1462.65        21.06 o                         
   9   5  -1       9560.21       9099.82       114.81 o                         
  11   5  -1       2662.15       2383.12        44.39 o                         
  13   5  -1       2998.15       3062.99        67.16 o                         
  15   5  -1       1696.73       1723.94        51.74 o                         
  17   5  -1       2837.17       2930.74        84.14 o                         
  19   5  -1       2378.89       2285.87       130.72 o                         
  21   5  -1         28.71         39.08        20.93 o                         
 -20   6  -1        186.82        154.62        24.01 o                         
 -18   6  -1       1476.89       1626.36       107.17 o                         
 -16   6  -1        435.34        452.80        37.83 o                         
 -14   6  -1       3127.36       3500.27        74.93 o                         
 -12   6  -1        993.23       1047.43        30.09 o                         
 -10   6  -1        648.83        636.53        20.86 o                         
  -8   6  -1       7033.04       6901.99        77.89 o                         
  -6   6  -1       4296.77       4171.10        94.17 o                         
  -4   6  -1      10716.89      11936.36       223.93 o                         
  -2   6  -1       7709.38       7352.60        55.37 o                         
   0   6  -1       4691.08       3989.56        31.95 o                         
   2   6  -1       2238.31       2479.24        37.21 o                         
   4   6  -1       1874.51       1782.12        29.68 o                         
   6   6  -1       6187.40       5951.92        71.70 o                         
   8   6  -1       3232.08       2982.17        51.26 o                         
  10   6  -1       1007.95        959.96        33.38 o                         
  12   6  -1       5548.23       5552.77        85.33 o                         
  14   6  -1        247.48        237.59        19.62 o                         
  16   6  -1       2579.98       2623.54        67.76 o                         
  18   6  -1        524.33        497.21        44.44 o                         
  20   6  -1        198.94        206.45        40.49 o                         
 -19   7  -1        491.23        516.66        50.54 o                         
 -17   7  -1        301.13        330.88        41.02 o                         
 -15   7  -1        477.17        502.18        33.40 o                         
 -13   7  -1       2640.90       2794.70        61.63 o                         
 -11   7  -1       1844.78       1933.47        40.10 o                         
  -9   7  -1        754.78        670.28        18.89 o                         
  -7   7  -1       3824.05       3880.12        95.85 o                         
  -5   7  -1       1320.44       1456.49        38.30 o                         
  -3   7  -1       1218.78       1061.76        15.26 o                         
  -1   7  -1      23991.41      24601.47       221.25 o                         
   1   7  -1        337.17        352.43         8.02 o                         
   3   7  -1       2483.78       2955.57        41.73 o                         
   5   7  -1      14728.62      14682.65       144.88 o                         
   7   7  -1         17.84         25.13         3.88 o                         
   9   7  -1       1835.96       1723.62        43.73 o                         
  11   7  -1       2721.28       2639.34        54.40 o                         
  13   7  -1        146.15        128.91        13.23 o                         
  15   7  -1        211.68        199.92        19.22 o                         
  17   7  -1       1021.15        959.10        46.26 o                         
  19   7  -1        202.01        171.12        25.58 o                         
 -18   8  -1       1679.59       1946.07        98.74 o                         
 -16   8  -1        704.17        765.01        58.57 o                         
 -14   8  -1        850.82        987.94        60.55 o                         
 -12   8  -1       2424.62       2590.37        79.44 o                         
 -10   8  -1       4888.41       5020.86        83.60 o                         
  -8   8  -1       3645.22       3486.13       133.57 o                         
  -6   8  -1       1773.34       1675.93        45.07 o                         
  -4   8  -1       1601.27       1278.06        21.48 o                         
  -2   8  -1       7995.43       7450.68        62.67 o                         
   0   8  -1      27140.36      26832.45       241.69 o                         
   2   8  -1       4209.75       3592.46        44.14 o                         
   4   8  -1       1474.50       1662.29        31.45 o                         
   6   8  -1       2109.74       2103.76        37.73 o                         
   8   8  -1      15240.03      14509.06       214.60 o                         
  10   8  -1       9285.71       8853.75       119.38 o                         
  12   8  -1       1699.87       1677.01        42.19 o                         
  14   8  -1        131.27        116.65        13.58 o                         
  16   8  -1       1113.94       1072.83        43.94 o                         
  18   8  -1       2244.66       2131.46        90.69 o                         
  20   8  -1       1011.79        991.70        87.47 o                         
 -19   9  -1        146.00        138.81        23.94 o                         
 -17   9  -1        203.72        215.76        27.86 o                         
 -15   9  -1        241.24        256.83        35.12 o                         
 -13   9  -1        399.21        400.57        29.25 o                         
 -11   9  -1       4386.29       4644.53        78.99 o                         
  -9   9  -1       7918.49       8436.02       153.94 o                         
  -7   9  -1       1053.80       1275.42        37.54 o                         
  -5   9  -1       5946.49       6121.26        80.52 o                         
  -3   9  -1       3741.98       3540.82        44.63 o                         
  -1   9  -1       1024.33        979.94        14.92 o                         
   1   9  -1      19880.75      19862.12       199.34 o                         
   3   9  -1       2951.60       2901.33        45.02 o                         
   5   9  -1       5142.70       5487.95        70.65 o                         
   7   9  -1       3773.28       3634.35        56.00 o                         
   9   9  -1      12523.66      12283.55       171.30 o                         
  11   9  -1        453.74        463.99        23.77 o                         
  13   9  -1        590.36        588.13        26.20 o                         
  15   9  -1       2059.69       1982.23        60.40 o                         
  17   9  -1       1867.65       1695.47        68.12 o                         
  19   9  -1       2944.25       2888.32       125.72 o                         
 -18  10  -1        746.77        757.95        49.73 o                         
 -16  10  -1       1660.37       1692.36        70.84 o                         
 -14  10  -1       2354.98       2528.89        81.62 o                         
 -12  10  -1        258.83        270.97        20.63 o                         
 -10  10  -1       1780.90       1863.42        44.13 o                         
  -8  10  -1       2939.71       3204.63        63.64 o                         
  -6  10  -1       4300.96       4305.18        49.27 o                         
  -4  10  -1       8613.38       8898.22       106.36 o                         
  -2  10  -1       3936.54       4098.68        44.02 o                         
   0  10  -1       5366.10       5619.38        55.81 o                         
   2  10  -1      23663.82      23800.46       254.58 o                         
   4  10  -1       2827.22       2703.55        45.96 o                         
   6  10  -1       1828.52       1882.98        38.47 o                         
   8  10  -1        832.52        815.30        22.44 o                         
  10  10  -1        798.61        819.59        35.30 o                         
  12  10  -1       1637.65       1589.60        46.24 o                         
  14  10  -1       2350.43       2269.53        58.59 o                         
  16  10  -1        177.02        179.31        23.63 o                         
  18  10  -1        363.23        314.93        35.89 o                         
 -17  11  -1         74.38         66.27        20.73 o                         
 -15  11  -1       3557.37       3800.58       106.88 o                         
 -13  11  -1       2726.75       2875.16        71.07 o                         
 -11  11  -1        614.11        709.78        31.63 o                         
  -9  11  -1       1383.03       1444.77        38.70 o                         
  -7  11  -1       6805.39       6742.42        78.98 o                         
  -5  11  -1       5489.30       5382.69        59.16 o                         
  -3  11  -1       5900.20       5815.84        53.38 o                         
  -1  11  -1       1431.71       1327.51        21.08 o                         
   1  11  -1       3453.85       3438.08        55.31 o                         
   3  11  -1       4187.57       3909.34        65.30 o                         
   5  11  -1      13809.28      12988.78       138.87 o                         
   7  11  -1       1614.53       1421.07        35.06 o                         
   9  11  -1        839.59        972.83        25.94 o                         
  11  11  -1       2677.51       2568.98        58.48 o                         
  13  11  -1       5345.58       5008.57        84.87 o                         
  15  11  -1        631.03        633.05        35.86 o                         
  17  11  -1         47.00         46.00        14.68 o                         
  19  11  -1         37.93         41.91        18.52 o                         
 -18  12  -1        310.06        370.23        34.55 o                         
 -16  12  -1        245.39        271.17        29.30 o                         
 -14  12  -1       1677.19       1785.22        68.96 o                         
 -12  12  -1       2408.55       2562.43        57.80 o                         
 -10  12  -1        702.82        784.04        26.82 o                         
  -8  12  -1       2842.39       2937.71        49.45 o                         
  -6  12  -1       8580.67       8721.83       129.02 o                         
  -4  12  -1       2873.63       2646.78        33.02 o                         
  -2  12  -1       2618.51       2754.44        31.50 o                         
   0  12  -1       3244.93       3291.53        57.19 o                         
   2  12  -1       1302.61       1196.45        33.92 o                         
   4  12  -1      11426.46      10912.83       123.79 o                         
   6  12  -1       2332.37       2197.52        45.79 o                         
   8  12  -1        899.58       1022.90        35.66 o                         
  10  12  -1       4005.81       3826.84        84.06 o                         
  12  12  -1       1737.45       1668.89        49.74 o                         
  14  12  -1        817.39        748.81        35.06 o                         
  16  12  -1        387.17        349.96        32.82 o                         
  18  12  -1        252.37        221.43        26.68 o                         
 -17  13  -1         62.67         59.94        16.50 o                         
 -15  13  -1         96.92         99.95        18.81 o                         
 -13  13  -1        245.68        232.96        24.98 o                         
 -11  13  -1       1330.60       1413.63        38.51 o                         
  -9  13  -1          7.01         15.78         6.34 o                         
  -7  13  -1       1905.11       2111.52        40.74 o                         
  -5  13  -1       1963.65       2015.71        36.94 o                         
  -3  13  -1         20.36         22.55         4.30 o                         
  -1  13  -1       5513.91       5585.90        70.13 o                         
   1  13  -1       2018.20       2063.23        41.72 o                         
   3  13  -1       2074.76       2007.14        47.97 o                         
   5  13  -1       3775.55       3796.40        68.17 o                         
   7  13  -1        311.65        313.56        17.97 o                         
   9  13  -1       1877.58       1848.90        44.88 o                         
  11  13  -1        383.24        358.13        23.56 o                         
  13  13  -1        270.75        242.14        20.58 o                         
  15  13  -1        695.47        664.41        38.13 o                         
  17  13  -1         34.18         10.50        12.72 o                         
 -16  14  -1       1448.01       1553.07        67.82 o                         
 -14  14  -1       1111.81       1258.41        58.33 o                         
 -12  14  -1       1195.24       1255.07        45.92 o                         
 -10  14  -1        673.62        751.69        27.51 o                         
  -8  14  -1        299.76        333.79        17.24 o                         
  -6  14  -1       8819.88       9385.29       102.38 o                         
  -4  14  -1       6051.77       6309.20        79.32 o                         
  -2  14  -1       1708.24       1838.74        29.15 o                         
   0  14  -1       3023.30       3196.28        46.90 o                         
   2  14  -1      13808.74      13805.93       169.37 o                         
   4  14  -1       6560.11       6604.18       103.22 o                         
   6  14  -1         14.01         13.15         7.59 o                         
   8  14  -1        426.65        389.50        18.76 o                         
  10  14  -1       1584.49       1516.45        53.89 o                         
  12  14  -1        626.63        542.43        30.22 o                         
  14  14  -1       1271.47       1112.53        49.59 o                         
  16  14  -1        554.04        575.80        42.05 o                         
 -15  15  -1       3759.48       3995.03       110.61 o                         
 -13  15  -1        383.35        412.28        32.51 o                         
 -11  15  -1         76.94         69.01        11.00 o                         
  -9  15  -1        508.03        547.04        22.96 o                         
  -7  15  -1       3596.58       3850.50        60.46 o                         
  -5  15  -1       4711.17       4937.46        62.94 o                         
  -3  15  -1       3045.52       3172.70        45.53 o                         
  -1  15  -1        431.49        439.86        16.83 o                         
   1  15  -1       1173.29       1152.41        38.39 o                         
   3  15  -1       6516.35       6475.04       118.02 o                         
   5  15  -1       2360.40       2337.09        74.83 o                         
   7  15  -1       2045.79       1963.54        49.04 o                         
   9  15  -1        478.96        503.01        31.70 o                         
  11  15  -1       1755.30       1712.34        53.73 o                         
  13  15  -1       4119.13       3814.79        85.14 o                         
  15  15  -1        340.12        329.30        32.66 o                         
  17  15  -1         90.49        101.70        19.11 o                         
 -16  16  -1        131.91        136.66        39.30 o                         
 -14  16  -1       2156.22       2313.51        80.12 o                         
 -12  16  -1         57.11         63.58        12.31 o                         
 -10  16  -1       1754.67       1865.65        50.23 o                         
  -8  16  -1        401.86        558.47        22.69 o                         
  -6  16  -1       3910.51       4232.82        60.16 o                         
  -4  16  -1         13.51         41.27         8.24 o                         
  -2  16  -1        274.41        326.97        17.02 o                         
   0  16  -1        395.18        447.37        20.14 o                         
   2  16  -1        287.26        280.40        20.51 o                         
   4  16  -1       4290.29       4278.79        84.43 o                         
   6  16  -1        716.14        700.61        32.63 o                         
   8  16  -1       2233.66       2307.99        66.55 o                         
  10  16  -1        112.91        121.04        17.59 o                         
  12  16  -1       1452.63       1312.63        48.75 o                         
  14  16  -1        221.22        201.77        22.29 o                         
  16  16  -1        108.01         87.36        20.12 o                         
 -15  17  -1        162.55        151.37        45.19 o                         
 -13  17  -1        102.21        128.23        18.55 o                         
 -11  17  -1       1280.89       1301.66        44.74 o                         
  -9  17  -1       3502.47       3811.26        68.57 o                         
  -7  17  -1        304.93        325.30        17.87 o                         
  -5  17  -1       4344.19       4646.21        76.56 o                         
  -3  17  -1       1359.41       1460.68        37.90 o                         
  -1  17  -1      13416.06      14425.68       251.21 o                         
   1  17  -1        525.76        541.47        29.26 o                         
   3  17  -1       1869.81       1968.04        56.06 o                         
   5  17  -1        234.24        216.94        22.87 o                         
   7  17  -1       3889.40       3894.53        85.00 o                         
   9  17  -1        513.91        512.37        39.27 o                         
  11  17  -1        583.40        580.81        32.72 o                         
  13  17  -1         65.11         50.65        13.90 o                         
  15  17  -1        197.36        121.26        21.00 o                         
 -14  18  -1         54.16         51.88        13.14 o                         
 -12  18  -1       1394.09       1364.17        64.17 o                         
 -10  18  -1       2648.37       2802.71        78.73 o                         
  -8  18  -1        248.79        287.12        19.72 o                         
  -6  18  -1        940.23       1008.70        34.43 o                         
  -4  18  -1        899.86       1002.45        32.69 o                         
  -2  18  -1       1473.53       1469.66        44.70 o                         
   0  18  -1       3490.08       3608.16        94.21 o                         
   2  18  -1       4407.14       4505.89        91.54 o                         
   4  18  -1        481.15        460.40        28.36 o                         
   6  18  -1         31.34          4.49         9.62 o                         
   8  18  -1       5475.40       5333.10       105.67 o                         
  10  18  -1       3858.70       3555.50        93.93 o                         
  12  18  -1         95.88         88.55        19.03 o                         
  14  18  -1         16.45         -0.23        11.45 o                         
 -13  19  -1        107.32         77.95        20.10 o                         
 -11  19  -1       1087.51       1040.42        84.87 o                         
  -9  19  -1        344.91        328.33        26.63 o                         
  -7  19  -1        362.15        372.98        26.63 o                         
  -5  19  -1        204.88        236.57        26.26 o                         
  -3  19  -1        284.68        256.70        26.62 o                         
  -1  19  -1       1617.28       1621.47        63.72 o                         
   1  19  -1        589.31        586.54        38.35 o                         
   3  19  -1         96.27         82.25        13.64 o                         
   5  19  -1        346.50        342.38        25.48 o                         
   7  19  -1        740.77        714.25        36.83 o                         
   9  19  -1        909.71        818.67        44.80 o                         
  11  19  -1        484.97        449.07        39.43 o                         
  13  19  -1         48.11          7.59         8.39 o                         
 -12  20  -1          3.56        -13.04        14.68 o                         
 -10  20  -1        210.37        205.97        22.38 o                         
  -8  20  -1         96.59        101.27        15.73 o                         
  -6  20  -1        127.42        121.81        19.57 o                         
  -4  20  -1        981.28       1016.10        53.38 o                         
  -2  20  -1        275.56        273.45        27.65 o                         
   0  20  -1        240.13        256.05        27.09 o                         
   2  20  -1        426.22        415.95        37.67 o                         
   4  20  -1         87.29         61.17        13.59 o                         
   6  20  -1        323.40        311.60        25.08 o                         
   8  20  -1        620.19        564.13        37.05 o                         
  10  20  -1        152.98        141.81        25.94 o                         
  12  20  -1        196.14        146.20        23.82 o                         
 -11  21  -1        366.57        390.88        67.62 o                         
  -9  21  -1       1343.25       1338.09        69.18 o                         
  -7  21  -1       2049.46       2253.49       119.80 o                         
  -5  21  -1         41.88         57.49        16.38 o                         
  -3  21  -1        425.38        438.16        36.41 o                         
  -1  21  -1       3424.94       3553.84       105.29 o                         
   1  21  -1        508.65        519.74        38.78 o                         
   3  21  -1         14.20         17.69        21.09 o                         
   5  21  -1       3675.79       3554.58        88.87 o                         
   7  21  -1        564.55        525.56        33.18 o                         
   9  21  -1        186.37        212.82        28.38 o                         
  11  21  -1        546.02        521.36        43.01 o                         
  -8  22  -1       1132.18       1167.81        70.11 o                         
  -6  22  -1        232.28        228.40        27.95 o                         
  -4  22  -1       1235.37       1298.66        64.01 o                         
  -2  22  -1        174.80        180.06        24.54 o                         
   0  22  -1        393.83        435.42        55.57 o                         
   2  22  -1       2289.44       2345.54        99.93 o                         
   4  22  -1         11.76         -0.97        10.96 o                         
   6  22  -1        498.77        413.90        30.37 o                         
   8  22  -1       2205.09       2050.23        84.63 o                         
  10  22  -1       1131.76        966.95        58.57 o                         
  -7  23  -1         66.71         66.98        20.95 o                         
  -5  23  -1        562.32        567.47        44.11 o                         
  -3  23  -1         96.32         62.83        15.53 o                         
  -1  23  -1        454.06        412.39        37.09 o                         
   1  23  -1        234.31        193.62        25.59 o                         
   3  23  -1         95.55         97.21        18.43 o                         
   5  23  -1        982.08        856.38        49.55 o                         
   7  23  -1        280.13        272.64        38.26 o                         
  -4  24  -1       2706.64       2605.17       124.07 o                         
  -2  24  -1        123.02        121.72        22.06 o                         
   0  24  -1         53.44         74.91        16.97 o                         
   2  24  -1       2155.74       2251.80       103.83 o                         
   4  24  -1        899.13        790.17        58.93 o                         
   6  24  -1         66.35         22.21        20.08 o                         
 -20   0   0          6.58          3.80        10.27 o                         
 -18   0   0       8198.47       8724.93       169.36 o                         
 -16   0   0       3020.92       3289.05       108.45 o                         
 -14   0   0        874.35        994.53        52.91 o                         
 -12   0   0       5035.65       5138.36       119.16 o                         
 -10   0   0      14205.34      13817.97       229.43 o                         
  -8   0   0      22679.90      21783.90       226.06 o                         
  -6   0   0       9037.22       7631.88        78.68 o                         
  -4   0   0      35229.41      40681.12       638.81 o                         
  -2   0   0        948.64        584.65        27.56 o                         
   2   0   0        970.55        594.76        42.05 o                         
   4   0   0      35302.23      42409.41       983.13 o                         
   6   0   0       9008.56       7602.92       128.31 o                         
   8   0   0      22700.97      21768.09       304.39 o                         
  10   0   0      14221.96      14011.18       172.13 o                         
  12   0   0       4971.69       5421.89       240.64 o                         
  14   0   0        857.78       1153.84       175.60 o                         
  16   0   0       3051.33       3348.62       299.74 o                         
  18   0   0       8201.89       7900.14       263.45 o                         
  20   0   0          5.96          7.95        12.58 o                         
 -21   1   0        834.67        860.92        56.45 o                         
 -19   1   0       1519.34       1607.18        53.03 o                         
 -17   1   0        566.73        591.37        29.22 o                         
 -15   1   0        391.68        417.36        25.40 o                         
 -13   1   0       1847.26       1923.63        49.66 o                         
 -11   1   0       1316.11       1278.86        28.60 o                         
  -9   1   0      26378.02      25946.71       171.02 o                         
  -7   1   0        484.67        505.68         9.53 o                         
  -5   1   0       1265.18       1690.22        22.02 o                         
  -3   1   0      12804.56      11785.12        91.32 o                         
   1   1   0      14123.28      14240.06       284.68 o                         
   3   1   0      12775.52      12724.42       168.59 o                         
   5   1   0       1265.47       1749.19        30.58 o                         
   7   1   0        494.67        525.87        13.89 o                         
   9   1   0      26393.75      26696.10       230.41 o                         
  11   1   0       1320.78       1343.06        34.27 o                         
  13   1   0       1870.34       1961.67        58.00 o                         
  15   1   0        380.51        447.22        44.03 o                         
  17   1   0        565.37        504.21        41.00 o                         
  19   1   0       1521.04       1433.80        88.02 o                         
  21   1   0        836.13        764.43        52.64 o                         
 -20   2   0        176.65        120.46        15.29 o                         
 -18   2   0        348.01        355.54        27.64 o                         
 -16   2   0        768.32        801.09        32.53 o                         
 -14   2   0        510.20        548.78        27.48 o                         
 -12   2   0        927.02        941.76        26.52 o                         
 -10   2   0        606.75        629.81        15.63 o                         
  -8   2   0         66.05         97.08         3.67 o                         
  -6   2   0      13482.02      13723.92       112.19 o                         
  -4   2   0        997.11        982.44        18.91 o                         
  -2   2   0       1470.48       1950.54        28.63 o                         
   0   2   0       4600.80       4722.26        88.64 o                         
   2   2   0       1462.45       2014.21        27.39 o                         
   4   2   0        985.26       1045.46        31.10 o                         
   6   2   0      13486.95      14123.07       150.24 o                         
   8   2   0         67.15        117.15         9.60 o                         
  10   2   0        614.57        652.84        23.58 o                         
  12   2   0        914.72        902.66        32.63 o                         
  14   2   0        512.56        557.31        37.12 o                         
  16   2   0        772.68        843.27        66.02 o                         
  18   2   0        342.72        342.94        35.41 o                         
  20   2   0        179.15        156.59        24.32 o                         
 -21   3   0       1019.07       1007.60        58.82 o                         
 -19   3   0        335.62        388.59        29.06 o                         
 -17   3   0        101.92        149.23        17.78 o                         
 -15   3   0       5958.50       6569.46        98.48 o                         
 -13   3   0       3673.78       3797.10        82.61 o                         
 -11   3   0        162.64        113.98         7.46 o                         
  -9   3   0      11674.15      11230.75       115.96 o                         
  -7   3   0       1911.62       1599.16        18.77 o                         
  -5   3   0       6404.69       5966.05        71.04 o                         
  -3   3   0      75079.89      72216.11       824.45 o                         
  -1   3   0       1087.02       1941.74        18.96 o                         
   1   3   0       1104.93       1927.72        31.11 o                         
   3   3   0      75124.77      74580.42       662.60 o                         
   5   3   0       6409.58       6143.14        58.00 o                         
   7   3   0       1925.67       1665.49        31.02 o                         
   9   3   0      11634.67      11076.81       156.69 o                         
  11   3   0        172.61        148.66        10.77 o                         
  13   3   0       3710.49       3624.52        73.87 o                         
  15   3   0       5928.78       6223.42       122.82 o                         
  17   3   0        100.13        118.26        17.85 o                         
  19   3   0        346.72        350.64        52.23 o                         
  21   3   0       1019.94        944.24        84.90 o                         
 -20   4   0        106.89        101.95        19.92 o                         
 -18   4   0       2715.69       3033.63        80.33 o                         
 -16   4   0       1165.78       1357.72        48.55 o                         
 -14   4   0        500.94        508.78        19.99 o                         
 -12   4   0       1909.16       1853.09        35.74 o                         
 -10   4   0        748.76        709.03        17.63 o                         
  -8   4   0       7652.72       7389.12        83.14 o                         
  -6   4   0      14772.69      14192.08       101.27 o                         
  -4   4   0       2646.70       3211.31        43.05 o                         
  -2   4   0       2054.43       1603.24        23.43 o                         
   0   4   0      82952.70      82761.70       753.40 o                         
   2   4   0       2061.71       1548.66        39.49 o                         
   4   4   0       2672.96       3299.64        34.93 o                         
   6   4   0      14755.50      14290.85       133.15 o                         
   8   4   0       7663.84       7241.28        87.43 o                         
  10   4   0        762.18        762.88        21.00 o                         
  12   4   0       1908.28       1889.67        53.25 o                         
  14   4   0        496.16        489.75        27.10 o                         
  16   4   0       1167.83       1165.33        50.28 o                         
  18   4   0       2722.43       2571.81        99.45 o                         
  20   4   0        101.64        103.50        20.68 o                         
 -21   5   0        201.73        144.29        23.89 o                         
 -19   5   0        206.50        239.59        36.31 o                         
 -17   5   0       1129.31       1158.58        46.41 o                         
 -15   5   0       1498.34       1638.54        43.06 o                         
 -13   5   0       1420.67       1496.05        33.44 o                         
 -11   5   0       1027.61       1084.19        22.33 o                         
  -9   5   0       3697.16       3647.36        44.32 o                         
  -7   5   0        849.28        839.74        14.30 o                         
  -5   5   0        405.80        511.05        12.59 o                         
  -3   5   0       6705.07       7701.21        62.76 o                         
  -1   5   0       3266.47       3711.60        37.52 o                         
   1   5   0       3275.06       3701.50        46.61 o                         
   3   5   0       6701.65       7537.01        95.32 o                         
   5   5   0        403.16        532.96        12.31 o                         
   7   5   0        848.73        832.50        16.14 o                         
   9   5   0       3700.81       3765.49        53.07 o                         
  11   5   0       1029.51       1070.98        27.96 o                         
  13   5   0       1423.18       1425.53        45.62 o                         
  15   5   0       1496.47       1415.56        48.43 o                         
  17   5   0       1136.54       1104.43        50.83 o                         
  19   5   0        205.50        187.81        26.65 o                         
 -20   6   0        250.46        249.77        36.31 o                         
 -18   6   0       1047.97       1158.00        74.00 o                         
 -16   6   0        514.93        559.09        37.53 o                         
 -14   6   0       1407.61       1526.85        40.02 o                         
 -12   6   0       5788.22       5983.18        86.97 o                         
 -10   6   0         61.62         93.10         6.16 o                         
  -8   6   0        202.89        253.35         8.27 o                         
  -6   6   0      28136.79      27748.74       422.95 o                         
  -4   6   0       2747.68       2214.33        26.37 o                         
  -2   6   0       3483.36       3348.62        37.70 o                         
   0   6   0        871.67        474.48         7.80 o                         
   2   6   0       3452.38       3273.41        53.00 o                         
   4   6   0       2742.70       2194.01        33.76 o                         
   6   6   0      28131.13      27060.59       199.21 o                         
   8   6   0        213.12        258.22         9.87 o                         
  10   6   0         61.60         90.53         8.16 o                         
  12   6   0       5784.74       5664.58        88.13 o                         
  14   6   0       1429.67       1408.80        48.03 o                         
  16   6   0        513.49        526.78        30.96 o                         
  18   6   0       1024.71       1073.51        51.91 o                         
  20   6   0        259.47        286.52        48.22 o                         
 -19   7   0        247.53        212.65        34.47 o                         
 -17   7   0        338.16        344.58        41.15 o                         
 -15   7   0       6898.80       7821.69       159.77 o                         
 -13   7   0       1284.43       1329.42        35.69 o                         
 -11   7   0       1073.13       1027.21        24.37 o                         
  -9   7   0       1631.79       1524.50        33.76 o                         
  -7   7   0        272.41        240.39        10.61 o                         
  -5   7   0      11386.05      10942.97       133.03 o                         
  -3   7   0      23182.69      21960.82       216.11 o                         
  -1   7   0        316.99        234.12         6.53 o                         
   1   7   0        316.81        225.78         5.62 o                         
   3   7   0      23190.43      21482.58       297.61 o                         
   5   7   0      11423.59      10487.25       105.55 o                         
   7   7   0        279.89        246.99         9.92 o                         
   9   7   0       1608.57       1451.08        27.04 o                         
  11   7   0       1074.90        978.84        32.06 o                         
  13   7   0       1284.56       1220.81        39.26 o                         
  15   7   0       6911.60       6662.01       119.38 o                         
  17   7   0        327.40        321.07        25.27 o                         
  19   7   0        255.97        264.61        33.04 o                         
 -20   8   0        761.60        777.09        64.45 o                         
 -18   8   0        487.89        472.87        49.51 o                         
 -16   8   0        445.03        460.75        33.09 o                         
 -14   8   0       4262.26       4665.44       135.37 o                         
 -12   8   0        338.01        377.97        17.46 o                         
 -10   8   0       3275.89       3520.05        97.12 o                         
  -8   8   0       1711.65       1844.20        50.56 o                         
  -6   8   0       4795.34       4634.83        91.24 o                         
  -4   8   0        114.06        112.32         5.26 o                         
  -2   8   0       1163.56       1192.54        15.32 o                         
   0   8   0        198.01        239.32         6.32 o                         
   2   8   0       1165.41       1151.30        20.56 o                         
   4   8   0        113.14        117.20         8.23 o                         
   6   8   0       4799.05       4504.20        60.41 o                         
   8   8   0       1713.61       1704.06        33.17 o                         
  10   8   0       3286.30       3331.37        61.76 o                         
  12   8   0        341.17        353.38        21.81 o                         
  14   8   0       4269.14       4199.25        90.99 o                         
  16   8   0        444.94        424.13        28.69 o                         
  18   8   0        491.29        436.21        33.21 o                         
  20   8   0        758.82        827.98        60.34 o                         
 -19   9   0        220.81        290.15        32.80 o                         
 -17   9   0       1033.31       1124.01        73.09 o                         
 -15   9   0        794.23        892.41        45.49 o                         
 -13   9   0       1940.96       2185.49        67.02 o                         
 -11   9   0       1632.49       1745.20        54.58 o                         
  -9   9   0       7499.41       7768.21        90.99 o                         
  -7   9   0       2180.91       2068.36        38.54 o                         
  -5   9   0       1206.50       1379.99        27.32 o                         
  -3   9   0        189.74        132.91         5.69 o                         
  -1   9   0       8080.33       7386.99        68.55 o                         
   1   9   0       8090.92       7420.11       122.60 o                         
   3   9   0        189.65        136.76         9.02 o                         
   5   9   0       1210.75       1372.96        30.32 o                         
   7   9   0       2158.32       2023.07        38.14 o                         
   9   9   0       7495.39       7349.10       119.43 o                         
  11   9   0       1657.18       1657.06        44.24 o                         
  13   9   0       1910.40       2062.33        86.20 o                         
  15   9   0        786.95        754.93        38.43 o                         
  17   9   0       1048.13        985.14        44.73 o                         
  19   9   0        219.95        231.54        30.93 o                         
 -18  10   0       1213.19       1319.87        65.36 o                         
 -16  10   0        123.33        117.98        16.95 o                         
 -14  10   0        376.83        418.82        31.32 o                         
 -12  10   0       1483.80       1644.52        56.65 o                         
 -10  10   0        822.29        853.03        28.66 o                         
  -8  10   0       5526.53       5459.72        76.89 o                         
  -6  10   0       4207.49       3929.42        57.92 o                         
  -4  10   0       1640.51       1794.70        25.42 o                         
  -2  10   0       6035.67       5603.58        50.19 o                         
   0  10   0      10563.21       9534.15       126.12 o                         
   2  10   0       6058.71       5517.36        91.91 o                         
   4  10   0       1603.18       1694.72        34.88 o                         
   6  10   0       4213.92       3876.89        59.39 o                         
   8  10   0       5544.03       5112.77        73.98 o                         
  10  10   0        809.70        749.99        29.84 o                         
  12  10   0       1493.15       1488.95        44.40 o                         
  14  10   0        376.10        399.09        25.20 o                         
  16  10   0        123.66        116.24        16.39 o                         
  18  10   0       1210.37       1162.97        58.21 o                         
 -19  11   0        156.74        140.16        21.86 o                         
 -17  11   0        980.00        993.65        55.78 o                         
 -15  11   0       1013.31       1061.28        44.66 o                         
 -13  11   0        747.80        780.83        35.74 o                         
 -11  11   0       3151.84       3413.30        63.76 o                         
  -9  11   0        365.83        382.84        16.41 o                         
  -7  11   0        376.04        393.55        15.23 o                         
  -5  11   0        977.90       1008.82        22.17 o                         
  -3  11   0       4853.59       4829.14        47.43 o                         
  -1  11   0        426.59        404.09        10.76 o                         
   1  11   0        422.72        402.58        16.24 o                         
   3  11   0       4867.47       4707.82        78.23 o                         
   5  11   0        985.04        963.26        27.49 o                         
   7  11   0        379.85        387.95        16.34 o                         
   9  11   0        358.06        355.63        15.17 o                         
  11  11   0       3151.12       3097.34        65.91 o                         
  13  11   0        755.72        673.71        29.55 o                         
  15  11   0       1019.20        984.55        45.61 o                         
  17  11   0        972.42        872.20        50.59 o                         
  19  11   0        160.01        110.51        21.75 o                         
 -18  12   0       1014.88       1073.46        58.31 o                         
 -16  12   0        693.40        737.85        47.90 o                         
 -14  12   0       1013.52       1049.76        43.32 o                         
 -12  12   0        144.25        149.61        16.65 o                         
 -10  12   0       3278.18       3533.05        63.47 o                         
  -8  12   0       1610.17       1700.56        34.89 o                         
  -6  12   0        451.56        490.80        14.66 o                         
  -4  12   0        988.70       1003.38        19.65 o                         
  -2  12   0       1110.74       1137.78        20.12 o                         
   0  12   0       1389.97       1409.64        21.37 o                         
   2  12   0       1129.61       1145.90        33.45 o                         
   4  12   0        970.56        938.47        30.24 o                         
   6  12   0        460.55        437.58        19.70 o                         
   8  12   0       1622.91       1703.93        44.64 o                         
  10  12   0       3245.23       3298.04        68.10 o                         
  12  12   0        141.35        123.30        13.93 o                         
  14  12   0       1027.79        955.08        43.47 o                         
  16  12   0        685.12        603.59        42.45 o                         
  18  12   0       1017.18       1009.03        55.73 o                         
 -17  13   0       2482.40       2811.57        94.99 o                         
 -15  13   0        521.20        583.69        34.09 o                         
 -13  13   0        914.33       1016.88        37.31 o                         
 -11  13   0       1485.50       1589.75        43.54 o                         
  -9  13   0       5030.24       5366.94        74.07 o                         
  -7  13   0       5130.78       5418.07        70.11 o                         
  -5  13   0        388.70        344.65        13.15 o                         
  -3  13   0        346.01        310.96        12.48 o                         
  -1  13   0       5085.41       5102.02        68.69 o                         
   1  13   0       5044.75       4955.42        68.80 o                         
   3  13   0        361.76        325.85        19.17 o                         
   5  13   0        399.26        342.88        18.15 o                         
   7  13   0       5074.58       5133.50        79.63 o                         
   9  13   0       5053.37       5075.56        71.82 o                         
  11  13   0       1510.80       1474.21        46.62 o                         
  13  13   0        893.39        815.66        37.66 o                         
  15  13   0        511.71        530.73        40.17 o                         
  17  13   0       2480.48       2473.34        89.59 o                         
 -16  14   0        342.31        357.50        32.09 o                         
 -14  14   0        162.81        155.98        16.06 o                         
 -12  14   0          4.38         14.88         7.56 o                         
 -10  14   0        953.32       1034.03        31.22 o                         
  -8  14   0       3168.87       3346.14        70.69 o                         
  -6  14   0        386.75        406.73        16.94 o                         
  -4  14   0        666.84        753.94        18.59 o                         
  -2  14   0        915.46        895.43        21.01 o                         
   0  14   0       7014.22       7029.35        75.64 o                         
   2  14   0        913.46        934.59        34.91 o                         
   4  14   0        667.44        708.95        29.45 o                         
   6  14   0        399.59        388.90        20.56 o                         
   8  14   0       3164.62       3121.58        62.16 o                         
  10  14   0        951.79        934.25        37.24 o                         
  12  14   0          4.49         -2.75         8.40 o                         
  14  14   0        157.16        177.04        24.20 o                         
  16  14   0        345.09        328.49        32.98 o                         
 -17  15   0        362.95        355.11        41.75 o                         
 -15  15   0        102.11         91.53        17.44 o                         
 -13  15   0       1161.47       1251.01        42.64 o                         
 -11  15   0       1151.39       1243.45        36.68 o                         
  -9  15   0        695.99        715.99        25.57 o                         
  -7  15   0       3533.88       3907.51        59.81 o                         
  -5  15   0       2333.47       2546.08        41.44 o                         
  -3  15   0        563.86        562.96        17.65 o                         
  -1  15   0        929.04        993.82        22.58 o                         
   1  15   0        914.49        922.56        34.24 o                         
   3  15   0        565.95        541.08        27.12 o                         
   5  15   0       2339.21       2396.56        58.97 o                         
   7  15   0       3503.09       3615.77        69.01 o                         
   9  15   0        701.39        657.83        23.77 o                         
  11  15   0       1156.94       1117.94        48.56 o                         
  13  15   0       1159.87       1044.36        48.25 o                         
  15  15   0         98.99         55.35        19.14 o                         
  17  15   0        369.31        380.16        34.70 o                         
 -16  16   0        761.89        722.14        58.11 o                         
 -14  16   0       1500.43       1570.59        82.69 o                         
 -12  16   0        614.10        709.06        31.43 o                         
 -10  16   0       3149.75       3370.81        61.56 o                         
  -8  16   0       1090.58       1186.91        32.56 o                         
  -6  16   0       1108.72       1198.35        29.03 o                         
  -4  16   0       4136.98       4343.85        62.09 o                         
  -2  16   0       1253.28       1263.65        27.16 o                         
   0  16   0        469.03        447.23        25.13 o                         
   2  16   0       1274.93       1275.18        42.65 o                         
   4  16   0       4092.22       4112.95        82.65 o                         
   6  16   0       1139.54       1152.52        42.10 o                         
   8  16   0       1103.87       1123.79        34.48 o                         
  10  16   0       3109.30       3040.16        81.76 o                         
  12  16   0        617.50        610.94        37.46 o                         
  14  16   0       1519.66       1487.00        68.80 o                         
  16  16   0        742.83        637.60        45.63 o                         
 -15  17   0        277.24        266.38        34.82 o                         
 -13  17   0         42.91         49.70        15.09 o                         
 -11  17   0         89.49         89.05        12.79 o                         
  -9  17   0       3075.38       3257.53        67.02 o                         
  -7  17   0       1382.13       1481.59        37.36 o                         
  -5  17   0        230.24        213.90        16.26 o                         
  -3  17   0        167.23        178.01        13.47 o                         
  -1  17   0       2573.14       2678.49        65.05 o                         
   1  17   0       2582.02       2609.80        64.72 o                         
   3  17   0        174.96        170.60        17.51 o                         
   5  17   0        219.34        201.49        18.50 o                         
   7  17   0       1366.82       1283.47        46.36 o                         
   9  17   0       3084.26       2992.35        81.84 o                         
  11  17   0         95.96         68.48        14.66 o                         
  13  17   0         38.93         35.54        13.33 o                         
  15  17   0        270.53        279.97        30.24 o                         
 -14  18   0        752.42        762.91        79.56 o                         
 -12  18   0          4.62         17.57        25.81 o                         
 -10  18   0        823.08        817.15        35.50 o                         
  -8  18   0        887.54        901.34        39.15 o                         
  -6  18   0        336.83        329.55        20.63 o                         
  -4  18   0       2935.38       3036.59        71.61 o                         
  -2  18   0        450.48        460.09        32.84 o                         
   0  18   0       2034.55       2072.71        58.77 o                         
   2  18   0        451.66        484.99        28.50 o                         
   4  18   0       2930.21       2971.66        73.57 o                         
   6  18   0        336.07        286.77        22.90 o                         
   8  18   0        890.23        906.29        35.49 o                         
  10  18   0        821.94        842.72        52.07 o                         
  12  18   0          4.68          6.79         7.23 o                         
  14  18   0        752.57        765.98        50.02 o                         
 -13  19   0       1692.41       1738.35        90.71 o                         
 -11  19   0        845.50        829.33        42.93 o                         
  -9  19   0        354.98        323.83        26.39 o                         
  -7  19   0       2531.27       2699.05        71.28 o                         
  -5  19   0       2320.07       2386.16        79.82 o                         
  -3  19   0        623.36        637.44        40.43 o                         
  -1  19   0        898.79        846.39        45.51 o                         
   1  19   0        880.66        883.19        39.46 o                         
   3  19   0        638.30        651.70        34.28 o                         
   5  19   0       2331.79       2314.87        66.54 o                         
   7  19   0       2494.50       2555.20        62.80 o                         
   9  19   0        365.68        380.10        46.62 o                         
  11  19   0        860.99        762.87        50.74 o                         
  13  19   0       1670.52       1598.60        92.64 o                         
 -12  20   0        794.77        823.23        49.77 o                         
 -10  20   0        360.50        345.79        27.50 o                         
  -8  20   0         58.83         45.92        13.91 o                         
  -6  20   0        695.60        719.16        45.31 o                         
  -4  20   0       3013.86       3110.85        94.54 o                         
  -2  20   0        351.58        376.19        32.09 o                         
   0  20   0        462.89        489.66        36.43 o                         
   2  20   0        343.04        333.97        25.70 o                         
   4  20   0       3016.36       3010.44        78.86 o                         
   6  20   0        693.34        701.50        36.85 o                         
   8  20   0         62.12         29.95        15.65 o                         
  10  20   0        347.37        300.82        33.14 o                         
  12  20   0        799.26        738.65        50.62 o                         
 -11  21   0        579.43        504.29        60.49 o                         
  -9  21   0         69.45         93.47        26.53 o                         
  -7  21   0        309.59        314.31        31.47 o                         
  -5  21   0        347.59        324.70        31.90 o                         
  -3  21   0         23.05          6.53        12.23 o                         
  -1  21   0        732.96        718.65        45.08 o                         
   1  21   0        736.42        695.99        44.31 o                         
   3  21   0         21.91         26.40        10.79 o                         
   5  21   0        344.10        273.45        24.47 o                         
   7  21   0        314.12        247.48        22.89 o                         
   9  21   0         68.72         75.08        18.58 o                         
  11  21   0        578.70        483.41        41.52 o                         
 -10  22   0        566.01        439.96        47.07 o                         
  -8  22   0       1053.17       1077.32        60.05 o                         
  -6  22   0        325.99        294.52        30.60 o                         
  -4  22   0        683.82        721.98        47.15 o                         
  -2  22   0       1233.50       1295.29        62.16 o                         
   0  22   0         12.98         -5.01        14.24 o                         
   2  22   0       1243.94       1265.06        61.64 o                         
   4  22   0        670.05        684.64        43.15 o                         
   6  22   0        324.57        302.64        25.72 o                         
   8  22   0       1066.60        972.23        57.93 o                         
  10  22   0        554.38        489.38        50.89 o                         
  -7  23   0        871.72        920.78        66.80 o                         
  -5  23   0        231.61        284.13        31.41 o                         
  -3  23   0        171.02        174.92        25.43 o                         
  -1  23   0        603.81        670.83        45.53 o                         
   1  23   0        604.07        638.30        60.97 o                         
   3  23   0        172.48        167.93        28.23 o                         
   5  23   0        235.05        252.75        26.73 o                         
   7  23   0        870.78        784.14        59.89 o                         
  -4  24   0        743.84        726.47        49.07 o                         
  -2  24   0        690.03        673.46        46.05 o                         
   0  24   0        487.81        404.46        36.20 o                         
   2  24   0        679.57        610.42        51.59 o                         
   4  24   0        746.65        637.32        81.56 o                         
 -21   1   1        680.01        649.85        47.17 o                         
 -19   1   1       1028.31       1005.19        41.09 o                         
 -17   1   1       1053.15       1156.97        46.51 o                         
 -15   1   1        640.50        704.82        33.41 o                         
 -13   1   1       2772.82       2926.30        52.42 o                         
 -11   1   1       5519.01       5347.71        69.82 o                         
  -9   1   1       3321.61       2979.67        30.22 o                         
  -7   1   1        352.81        282.75         8.36 o                         
  -5   1   1        343.51        197.67         7.51 o                         
  -3   1   1      19470.11      18820.35       456.46 o                         
  -1   1   1        404.20        161.55        11.57 o                         
   1   1   1       7034.98       6588.32        66.81 o                         
   3   1   1        333.94        306.96        16.83 o                         
   5   1   1      14006.85      13910.46       258.39 o                         
   7   1   1      10314.51       9764.84       140.15 o                         
   9   1   1       3561.40       3790.23        55.02 o                         
  11   1   1       1374.24       1327.71        39.53 o                         
  13   1   1       3860.89       4425.62       217.00 o                         
  15   1   1       2825.26       2798.40       101.05 o                         
  17   1   1         74.09         76.67        13.95 o                         
  19   1   1        523.73        481.01        43.36 o                         
  21   1   1        979.78        924.23        59.97 o                         
 -20   2   1       1147.49       1219.16        62.71 o                         
 -18   2   1       1175.26       1237.11        43.79 o                         
 -16   2   1       3592.41       3836.56        84.53 o                         
 -14   2   1       2778.98       2933.88        55.23 o                         
 -12   2   1       8261.29       8304.72        87.32 o                         
 -10   2   1       1735.89       1746.34        22.30 o                         
  -8   2   1       1036.05        952.58        14.46 o                         
  -6   2   1       5728.38       4667.36        40.39 o                         
  -4   2   1       7074.91       5915.81        88.31 o                         
  -2   2   1      27175.54      29262.63       462.22 o                         
   0   2   1        267.31        387.28        13.91 o                         
   2   2   1       2139.24       1608.76        26.60 o                         
   4   2   1       1404.47       1077.59        22.71 o                         
   6   2   1      10933.37      10941.64        99.97 o                         
   8   2   1       8873.40       8814.91       114.30 o                         
  10   2   1        516.04        471.29        21.50 o                         
  12   2   1       2975.58       2906.23        64.41 o                         
  14   2   1       4557.95       4696.26       132.97 o                         
  16   2   1       2285.94       2269.91        92.41 o                         
  18   2   1       1071.50       1045.24        50.14 o                         
  20   2   1        181.03        144.62        25.50 o                         
 -21   3   1        150.12        144.67        20.08 o                         
 -19   3   1        157.73        188.51        25.62 o                         
 -17   3   1       1365.96       1490.44        46.19 o                         
 -15   3   1        524.18        562.19        29.66 o                         
 -13   3   1       2618.31       2800.29        52.17 o                         
 -11   3   1       3847.39       3845.39        56.86 o                         
  -9   3   1       7904.83       7954.90       100.17 o                         
  -7   3   1        786.07        954.13        27.37 o                         
  -5   3   1       1551.42       1926.52        46.26 o                         
  -3   3   1      21371.04      23214.53       435.60 o                         
  -1   3   1       1512.78       2042.20        45.58 o                         
   1   3   1      34326.73      37007.09       268.51 o                         
   3   3   1       4579.25       4982.84        87.49 o                         
   5   3   1      21458.73      22261.83       220.92 o                         
   7   3   1       1151.91       1191.49        24.03 o                         
   9   3   1       4291.53       4443.38        65.32 o                         
  11   3   1       1801.50       1888.02        42.09 o                         
  13   3   1       1024.97       1055.00        33.30 o                         
  15   3   1       3093.71       3138.94        88.71 o                         
  17   3   1       2011.14       2021.20        90.34 o                         
  19   3   1        239.48        197.15        28.51 o                         
 -20   4   1        488.79        471.92        38.87 o                         
 -18   4   1       1933.11       2031.54        77.51 o                         
 -16   4   1        799.66        853.85        32.98 o                         
 -14   4   1        675.74        700.89        26.24 o                         
 -12   4   1         10.67         13.93         4.77 o                         
 -10   4   1       2243.70       2082.06        38.07 o                         
  -8   4   1      11107.34      10733.62       191.11 o                         
  -6   4   1        291.99        181.04         6.08 o                         
  -4   4   1        337.82        504.99        11.39 o                         
  -2   4   1      11525.94      11734.91       131.52 o                         
   0   4   1       8871.62       8093.57       111.95 o                         
   2   4   1       1153.34       1931.73        27.74 o                         
   4   4   1      15535.63      16192.16       129.54 o                         
   6   4   1        794.17        957.28        17.34 o                         
   8   4   1       4800.96       4482.88        48.75 o                         
  10   4   1       4744.50       4842.91        64.34 o                         
  12   4   1        554.43        554.83        23.44 o                         
  14   4   1          6.59          2.50         8.99 o                         
  16   4   1       1539.66       1492.86        61.71 o                         
  18   4   1       1586.66       1555.58        78.92 o                         
  20   4   1        493.33        487.06        43.66 o                         
 -21   5   1         30.69         11.99        35.46 o                         
 -19   5   1       2356.44       2587.10       113.37 o                         
 -17   5   1       2860.74       3053.03        92.96 o                         
 -15   5   1       1729.33       1919.11        46.95 o                         
 -13   5   1       2947.13       3372.69       178.30 o                         
 -11   5   1       2660.54       2495.19        39.05 o                         
  -9   5   1       9640.23       9470.10       140.48 o                         
  -7   5   1       1476.11       1440.43        36.76 o                         
  -5   5   1       7200.80       6775.75        70.00 o                         
  -3   5   1      16526.91      16630.39       220.91 o                         
  -1   5   1      10680.19       9492.85       103.97 o                         
   1   5   1       2277.53       3451.54        33.33 o                         
   3   5   1       2603.29       1965.02        33.38 o                         
   5   5   1      12561.21      11757.01       119.40 o                         
   7   5   1       3129.33       2859.03        46.51 o                         
   9   5   1       3530.03       3533.59        62.21 o                         
  11   5   1       2942.68       2752.30        61.29 o                         
  13   5   1       2642.61       2536.95        64.51 o                         
  15   5   1       1587.41       1554.80        53.04 o                         
  17   5   1        573.01        585.32        45.26 o                         
  19   5   1        806.66        782.59        56.18 o                         
 -20   6   1        203.48        170.26        31.12 o                         
 -18   6   1        533.01        581.38        77.91 o                         
 -16   6   1       2570.27       2866.22        69.91 o                         
 -14   6   1        239.92        224.52        15.65 o                         
 -12   6   1       5586.63       5947.61        78.18 o                         
 -10   6   1        998.03       1056.88        19.57 o                         
  -8   6   1       3208.60       3275.06        39.41 o                         
  -6   6   1       6235.66       6384.11        59.32 o                         
  -4   6   1       1865.76       1807.23        26.39 o                         
  -2   6   1       2232.47       2589.44        48.61 o                         
   0   6   1       4695.30       3982.45        46.34 o                         
   2   6   1       7669.71       7183.35       102.54 o                         
   4   6   1      10744.03      12139.56       160.16 o                         
   6   6   1       4302.44       4302.77        44.27 o                         
   8   6   1       7003.01       7054.59        84.05 o                         
  10   6   1        662.09        648.23        23.54 o                         
  12   6   1       1008.06       1013.47        31.10 o                         
  14   6   1       3101.55       3106.53        76.26 o                         
  16   6   1        437.98        410.38        28.72 o                         
  18   6   1       1483.90       1532.19        79.09 o                         
  20   6   1        182.11        164.34        33.76 o                         
 -19   7   1        199.14        170.13        57.62 o                         
 -17   7   1       1028.88       1135.72        72.01 o                         
 -15   7   1        208.17        232.29        19.34 o                         
 -13   7   1        142.40        134.74        11.67 o                         
 -11   7   1       2729.17       2788.86        60.73 o                         
  -9   7   1       1832.55       1814.13        25.74 o                         
  -7   7   1         15.77         25.39         3.62 o                         
  -5   7   1      14718.84      15323.68       150.94 o                         
  -3   7   1       2475.34       3022.79        33.96 o                         
  -1   7   1        341.32        342.28         8.00 o                         
   1   7   1      24011.45      24681.59       312.00 o                         
   3   7   1       1221.53       1061.27        26.14 o                         
   5   7   1       1330.53       1492.52        25.66 o                         
   7   7   1       3797.83       3787.83        43.27 o                         
   9   7   1        760.15        666.05        18.34 o                         
  11   7   1       1851.43       1808.91        43.41 o                         
  13   7   1       2639.90       2524.71        68.00 o                         
  15   7   1        473.78        413.51        28.78 o                         
  17   7   1        306.97        314.01        25.90 o                         
  19   7   1        488.06        571.51        60.90 o                         
 -20   8   1       1029.35       1055.11        78.45 o                         
 -18   8   1       2242.08       2385.50       109.06 o                         
 -16   8   1       1092.31       1171.08        52.62 o                         
 -14   8   1        120.92        103.01        12.51 o                         
 -12   8   1       1740.97       1877.10        41.06 o                         
 -10   8   1       9263.39       9356.87       157.80 o                         
  -8   8   1      15230.42      15398.81       195.41 o                         
  -6   8   1       2167.04       2263.91        40.46 o                         
  -4   8   1       1431.40       1680.97        25.20 o                         
  -2   8   1       4231.81       3746.66        39.04 o                         
   0   8   1      27128.79      27130.69       273.00 o                         
   2   8   1       7935.71       7339.70       116.87 o                         
   4   8   1       1601.60       1246.82        26.93 o                         
   6   8   1       1814.91       1737.19        29.99 o                         
   8   8   1       3643.32       3380.59        42.77 o                         
  10   8   1       4875.58       4738.09        69.93 o                         
  12   8   1       2452.36       2416.61        60.96 o                         
  14   8   1        824.85        808.70        39.31 o                         
  16   8   1        698.89        715.98        38.58 o                         
  18   8   1       1697.24       1713.34        61.71 o                         
 -19   9   1       2943.32       3271.33       213.06 o                         
 -17   9   1       1864.48       1922.48        71.06 o                         
 -15   9   1       2090.45       2277.97        87.35 o                         
 -13   9   1        573.21        645.02        29.28 o                         
 -11   9   1        439.76        466.54        17.42 o                         
  -9   9   1      12540.45      12923.19       216.72 o                         
  -7   9   1       3753.02       3880.91        52.99 o                         
  -5   9   1       5116.04       5867.03       114.04 o                         
  -3   9   1       2999.89       3087.31        36.61 o                         
  -1   9   1      19855.29      19906.97       143.61 o                         
   1   9   1       1040.47       1005.54        16.79 o                         
   3   9   1       3780.29       3549.93        56.63 o                         
   5   9   1       5873.24       5858.28        73.57 o                         
   7   9   1       1064.82       1203.09        24.61 o                         
   9   9   1       7934.47       8008.47        83.46 o                         
  11   9   1       4354.24       4287.83        73.44 o                         
  13   9   1        407.09        367.54        27.35 o                         
  15   9   1        249.64        242.21        23.66 o                         
  17   9   1        195.33        188.24        20.94 o                         
  19   9   1        146.84        158.08        38.45 o                         
 -18  10   1        359.98        321.28        33.54 o                         
 -16  10   1        179.20        178.08        22.69 o                         
 -14  10   1       2353.41       2512.47        61.60 o                         
 -12  10   1       1641.74       1833.31        50.05 o                         
 -10  10   1        804.15        848.32        27.86 o                         
  -8  10   1        832.70        854.17        22.19 o                         
  -6  10   1       1826.53       1956.91        31.62 o                         
  -4  10   1       2824.75       2874.76        37.46 o                         
  -2  10   1      23683.19      23942.33       184.75 o                         
   0  10   1       5368.13       5528.40        52.67 o                         
   2  10   1       3936.28       3918.71        75.98 o                         
   4  10   1       8602.85       8644.19       120.51 o                         
   6  10   1       4303.60       4216.28        56.95 o                         
   8  10   1       2945.10       3051.22        50.14 o                         
  10  10   1       1775.83       1761.76        45.61 o                         
  12  10   1        254.02        262.25        21.34 o                         
  14  10   1       2357.37       2273.08        70.14 o                         
  16  10   1       1663.05       1625.62        60.31 o                         
  18  10   1        742.63        670.90        39.13 o                         
 -19  11   1         38.83         56.79        17.48 o                         
 -17  11   1         44.77         52.28        13.25 o                         
 -15  11   1        632.77        668.08        35.06 o                         
 -13  11   1       5330.14       5635.52        88.45 o                         
 -11  11   1       2670.49       2783.93        48.88 o                         
  -9  11   1        848.43       1049.83        26.58 o                         
  -7  11   1       1596.83       1541.92        30.24 o                         
  -5  11   1      13817.35      14022.91       138.11 o                         
  -3  11   1       4205.66       4031.25        41.62 o                         
  -1  11   1       3405.48       3393.14        46.86 o                         
   1  11   1       1435.84       1317.18        21.24 o                         
   3  11   1       5946.34       5797.15        93.04 o                         
   5  11   1       5463.55       5153.76        83.39 o                         
   7  11   1       6796.53       6617.25        74.66 o                         
   9  11   1       1414.46       1403.09        30.99 o                         
  11  11   1        618.33        667.94        29.42 o                         
  13  11   1       2721.44       2776.61        85.37 o                         
  15  11   1       3556.90       3426.27        90.38 o                         
  17  11   1         75.07         65.09        14.95 o                         
 -18  12   1        261.71        284.99        29.76 o                         
 -16  12   1        384.43        424.49        29.43 o                         
 -14  12   1        807.08        854.28        39.00 o                         
 -12  12   1       1755.29       1855.20        46.12 o                         
 -10  12   1       3997.04       4093.53        73.72 o                         
  -8  12   1        888.95       1060.36        26.42 o                         
  -6  12   1       2367.92       2408.24        42.43 o                         
  -4  12   1      11407.26      11136.94        98.25 o                         
  -2  12   1       1294.72       1319.73        35.87 o                         
   0  12   1       3287.01       3247.80        57.29 o                         
   2  12   1       2564.17       2567.08        40.93 o                         
   4  12   1       2885.53       2588.94        48.69 o                         
   6  12   1       8604.41       8356.31       122.73 o                         
   8  12   1       2803.84       2869.23        47.06 o                         
  10  12   1        711.60        738.02        31.00 o                         
  12  12   1       2422.90       2319.74        65.27 o                         
  14  12   1       1670.62       1568.41        60.71 o                         
  16  12   1        245.71        229.26        23.31 o                         
  18  12   1        311.06        311.69        30.85 o                         
 -17  13   1         34.35          9.10        14.50 o                         
 -15  13   1        700.56        742.39        37.83 o                         
 -13  13   1        269.80        296.23        23.24 o                         
 -11  13   1        380.69        418.47        19.24 o                         
  -9  13   1       1870.59       2019.92        40.11 o                         
  -7  13   1        310.59        326.61        14.50 o                         
  -5  13   1       3775.56       4104.93        47.13 o                         
  -3  13   1       2077.91       2077.47        28.04 o                         
  -1  13   1       2021.57       2035.89        28.52 o                         
   1  13   1       5519.11       5483.35        73.35 o                         
   3  13   1         19.74         30.16         7.07 o                         
   5  13   1       1964.22       1904.32        43.52 o                         
   7  13   1       1907.16       1996.14        44.69 o                         
   9  13   1          7.19          8.80         6.85 o                         
  11  13   1       1328.03       1306.20        49.37 o                         
  13  13   1        245.21        200.73        26.61 o                         
  15  13   1         97.15         90.42        16.72 o                         
  17  13   1         62.15         39.44        15.62 o                         
 -18  14   1         40.50        -10.34        16.73 o                         
 -16  14   1        555.83        557.28        40.08 o                         
 -14  14   1       1272.48       1307.74        49.15 o                         
 -12  14   1        620.31        656.26        32.38 o                         
 -10  14   1       1583.44       1664.53        38.29 o                         
  -8  14   1        431.87        423.59        17.81 o                         
  -6  14   1         13.79         15.08         4.17 o                         
  -4  14   1       6537.75       6811.94        65.97 o                         
  -2  14   1      13814.27      14155.00       123.64 o                         
   0  14   1       3062.62       3281.09        70.19 o                         
   2  14   1       1685.19       1757.39        37.97 o                         
   4  14   1       6045.37       5974.83        90.42 o                         
   6  14   1       8851.25       9032.85       116.81 o                         
   8  14   1        298.83        304.06        15.94 o                         
  10  14   1        665.67        702.25        31.50 o                         
  12  14   1       1194.22       1101.77        47.19 o                         
  14  14   1       1123.80       1076.48        52.03 o                         
  16  14   1       1456.97       1419.52        77.11 o                         
 -17  15   1         85.55        104.39        22.88 o                         
 -15  15   1        335.48        345.63        27.05 o                         
 -13  15   1       4104.63       4179.82        92.76 o                         
 -11  15   1       1756.12       1806.14        45.83 o                         
  -9  15   1        491.86        568.63        22.25 o                         
  -7  15   1       2030.29       2089.47        37.69 o                         
  -5  15   1       2356.34       2411.72        38.78 o                         
  -3  15   1       6539.38       6792.53        92.64 o                         
  -1  15   1       1147.24       1135.07        32.17 o                         
   1  15   1        413.53        414.82        19.32 o                         
   3  15   1       3073.16       3042.25        66.47 o                         
   5  15   1       4690.63       4613.31        77.73 o                         
   7  15   1       3616.87       3659.15        58.87 o                         
   9  15   1        523.32        532.27        23.32 o                         
  11  15   1         72.58         68.52        14.31 o                         
  13  15   1        381.33        392.38        35.25 o                         
  15  15   1       3760.87       3619.10       110.86 o                         
 -16  16   1        107.10        117.47        25.83 o                         
 -14  16   1        221.56        216.23        22.05 o                         
 -12  16   1       1454.51       1489.54        52.52 o                         
 -10  16   1        110.92        123.02        13.41 o                         
  -8  16   1       2233.10       2350.83        52.43 o                         
  -6  16   1        714.87        761.00        31.09 o                         
  -4  16   1       4292.30       4501.25        65.76 o                         
  -2  16   1        287.94        286.11        17.41 o                         
   0  16   1        396.47        447.02        20.82 o                         
   2  16   1        274.97        314.59        21.63 o                         
   4  16   1         14.28         15.06         8.54 o                         
   6  16   1       3902.73       3895.34        67.39 o                         
   8  16   1        401.03        400.26        21.01 o                         
  10  16   1       1754.05       1697.50        60.33 o                         
  12  16   1         59.56         30.53        13.43 o                         
  14  16   1       2157.20       2105.35        83.12 o                         
  16  16   1        132.87        129.56        21.11 o                         
 -15  17   1        193.38        156.03        25.87 o                         
 -13  17   1         69.20         64.12        13.36 o                         
 -11  17   1        584.53        614.42        29.34 o                         
  -9  17   1        517.38        515.68        40.55 o                         
  -7  17   1       3880.21       4009.74        78.56 o                         
  -5  17   1        227.96        214.66        15.98 o                         
  -3  17   1       1876.90       1943.82        47.28 o                         
  -1  17   1        519.10        518.53        23.67 o                         
   1  17   1      13422.58      14055.08       185.24 o                         
   3  17   1       1371.86       1396.48        47.18 o                         
   5  17   1       4342.57       4397.32        99.09 o                         
   7  17   1        305.32        318.72        19.28 o                         
   9  17   1       3512.37       3589.86        78.55 o                         
  11  17   1       1278.28       1232.02        53.13 o                         
  13  17   1        101.88         90.18        18.31 o                         
  15  17   1        157.01        156.63        23.40 o                         
 -14  18   1         15.45          6.18        15.65 o                         
 -12  18   1         88.88        114.94        19.17 o                         
 -10  18   1       3854.62       4015.15       101.44 o                         
  -8  18   1       5474.83       5576.85        94.16 o                         
  -6  18   1         31.58         18.99        10.41 o                         
  -4  18   1        460.33        468.77        27.25 o                         
  -2  18   1       4407.94       4649.77        79.72 o                         
   0  18   1       3508.42       3723.82        81.83 o                         
   2  18   1       1464.86       1455.67        49.57 o                         
   4  18   1        883.81        911.58        42.15 o                         
   6  18   1        954.45        951.67        40.86 o                         
   8  18   1        254.84        247.05        19.29 o                         
  10  18   1       2652.80       2632.77        79.23 o                         
  12  18   1       1389.57       1388.52        67.75 o                         
  14  18   1         57.41         98.39        23.33 o                         
 -13  19   1         50.84         24.89        12.11 o                         
 -11  19   1        483.98        452.09        28.97 o                         
  -9  19   1        909.32        873.78        35.99 o                         
  -7  19   1        738.63        712.52        35.95 o                         
  -5  19   1        356.52        320.10        24.21 o                         
  -3  19   1         92.58         87.91        13.82 o                         
  -1  19   1        588.47        590.96        32.39 o                         
   1  19   1       1618.06       1657.57        54.80 o                         
   3  19   1        284.07        261.58        19.74 o                         
   5  19   1        210.07        204.21        20.11 o                         
   7  19   1        357.00        348.26        23.18 o                         
   9  19   1        345.25        325.41        33.67 o                         
  11  19   1       1096.48        994.49        57.35 o                         
  13  19   1        104.58         84.19        22.65 o                         
 -12  20   1        196.62        169.13        23.47 o                         
 -10  20   1        149.14        162.21        19.45 o                         
  -8  20   1        620.31        602.63        34.54 o                         
  -6  20   1        327.97        340.70        25.78 o                         
  -4  20   1         85.92         93.30        18.52 o                         
  -2  20   1        419.21        401.24        33.28 o                         
   0  20   1        243.65        254.44        22.73 o                         
   2  20   1        271.85        249.67        21.26 o                         
   4  20   1        983.15        967.22        42.52 o                         
   6  20   1        130.21        146.63        16.01 o                         
   8  20   1         95.14         79.75        18.34 o                         
  10  20   1        213.56        174.22        25.77 o                         
  12  20   1          3.23          7.18        26.96 o                         
 -11  21   1        544.00        472.15        39.21 o                         
  -9  21   1        180.31        208.18        25.13 o                         
  -7  21   1        560.08        543.48        40.71 o                         
  -5  21   1       3677.16       3842.61       109.21 o                         
  -3  21   1         12.24          1.90        18.34 o                         
  -1  21   1        502.14        472.77        36.95 o                         
   1  21   1       3442.68       3409.15        85.82 o                         
   3  21   1        432.73        441.53        29.56 o                         
   5  21   1         44.96         35.96        12.55 o                         
   7  21   1       2030.41       2085.88        59.59 o                         
   9  21   1       1349.06       1293.49        66.91 o                         
  11  21   1        377.61        354.07        43.85 o                         
 -10  22   1       1137.25       1039.67        58.40 o                         
  -8  22   1       2214.17       2200.01        84.26 o                         
  -6  22   1        487.45        501.94        39.79 o                         
  -4  22   1         10.25         15.13        13.70 o                         
  -2  22   1       2298.20       2366.55        84.61 o                         
   0  22   1        390.89        390.19        34.03 o                         
   2  22   1        176.67        143.46        32.52 o                         
   4  22   1       1225.76       1158.83        49.15 o                         
   6  22   1        234.02        230.58        19.87 o                         
   8  22   1       1146.64       1076.10        60.83 o                         
  -7  23   1        280.18        232.51        28.24 o                         
  -5  23   1        983.22        953.23        54.94 o                         
  -3  23   1         96.57         56.59        15.70 o                         
  -1  23   1        234.31        195.81        25.60 o                         
   1  23   1        454.31        407.78        42.41 o                         
   3  23   1         97.04        110.61        23.06 o                         
   5  23   1        560.32        496.41        40.75 o                         
   7  23   1         68.03         49.20        17.28 o                         
  -4  24   1        895.01        864.97        72.02 o                         
  -2  24   1       2165.13       2406.48       112.61 o                         
   0  24   1         50.75         44.59        19.07 o                         
   2  24   1        123.88        105.32        22.61 o                         
   4  24   1       2702.80       2430.67       128.97 o                         
 -20   0   2       1115.04       1181.62        73.87 o                         
 -18   0   2        987.80       1003.95        64.40 o                         
 -16   0   2       5582.96       5668.77       153.31 o                         
 -14   0   2       1596.31       1610.82        69.91 o                         
 -12   0   2       2022.22       2159.96        41.40 o                         
 -10   0   2      20407.63      19723.62       199.63 o                         
  -8   0   2      16473.05      16323.81       211.65 o                         
  -6   0   2      18223.18      17886.46       300.20 o                         
  -4   0   2      43867.64      42413.13       524.13 o                         
  -2   0   2      11228.32      13083.82       838.10 o                         
   0   0   2       2064.72       1505.71        35.72 o                         
   2   0   2     151978.98     139639.39      8316.13 o                         
   4   0   2      11898.43      12156.64       296.55 o                         
   6   0   2      14282.09      16179.05       274.18 o                         
   8   0   2      21775.51      21217.79       295.41 o                         
  10   0   2       5243.73       5093.60       123.94 o                         
  12   0   2      10798.89      10933.85       217.25 o                         
  14   0   2       1282.71       1455.94        90.38 o                         
  16   0   2       1046.00       1031.61        91.48 o                         
  18   0   2       1381.48       1350.70       105.33 o                         
  20   0   2       3823.30       3769.27       184.30 o                         
 -21   1   2        601.27        499.98        34.35 o                         
 -19   1   2       1379.36       1336.00        54.11 o                         
 -17   1   2       2990.00       3144.52        79.83 o                         
 -15   1   2        415.82        419.56        26.75 o                         
 -13   1   2        328.99        308.83        16.54 o                         
 -11   1   2       1047.22       1135.15        23.70 o                         
  -9   1   2       6573.99       6361.88        60.56 o                         
  -7   1   2      23486.96      23553.89       207.24 o                         
  -5   1   2       2727.30       2918.98        31.15 o                         
  -3   1   2      17799.11      20908.22       268.49 o                         
  -1   1   2      37958.64      37208.64       675.47 o                         
   1   1   2      16333.55      16368.51       162.18 o                         
   3   1   2      14470.68      16031.59       377.27 o                         
   5   1   2       5545.16       5147.45        65.79 o                         
   7   1   2       2433.97       2947.63        52.52 o                         
   9   1   2       2000.55       2133.89        52.52 o                         
  11   1   2      10097.88      11060.51       332.67 o                         
  13   1   2       1562.18       1615.49        49.00 o                         
  15   1   2        513.29        525.83        29.52 o                         
  17   1   2        274.99        262.86        26.05 o                         
  19   1   2        230.31        211.14        30.21 o                         
 -20   2   2        434.90        457.34        39.00 o                         
 -18   2   2       1011.01        988.34        45.29 o                         
 -16   2   2        101.18         98.46        15.74 o                         
 -14   2   2        955.55        971.34        30.99 o                         
 -12   2   2       1228.83       1236.09        26.79 o                         
 -10   2   2       2105.89       2116.34        28.31 o                         
  -8   2   2       2903.26       3146.25        34.68 o                         
  -6   2   2        468.02        550.13        19.24 o                         
  -4   2   2      11150.74      11174.88       210.96 o                         
  -2   2   2      10866.84      12563.71       352.25 o                         
   0   2   2        860.63       1112.81        16.39 o                         
   2   2   2       2366.90       2350.34        25.01 o                         
   4   2   2        963.18       1317.04        23.58 o                         
   6   2   2       2908.72       2929.48        48.62 o                         
   8   2   2       5781.10       6112.98        92.11 o                         
  10   2   2        945.15       1023.35        41.15 o                         
  12   2   2        245.73        282.43        17.64 o                         
  14   2   2       1317.75       1397.64        48.27 o                         
  16   2   2        580.06        575.02        44.86 o                         
  18   2   2        349.28        329.43        29.50 o                         
  20   2   2        243.36        225.25        31.55 o                         
 -21   3   2        115.36         90.54        19.87 o                         
 -19   3   2       1417.25       1411.00        66.58 o                         
 -17   3   2        461.69        503.59        31.27 o                         
 -15   3   2        145.89        147.08        13.33 o                         
 -13   3   2      11144.20      11307.78       143.28 o                         
 -11   3   2       2759.87       2555.54        46.64 o                         
  -9   3   2         22.24         38.15         3.20 o                         
  -7   3   2      19855.40      18793.09       259.63 o                         
  -5   3   2       8312.04       8651.04       182.60 o                         
  -3   3   2       6537.10       6423.13        91.69 o                         
  -1   3   2      53030.68      53134.36       565.53 o                         
   1   3   2        696.66       1104.76        15.25 o                         
   3   3   2        907.93        846.50        11.43 o                         
   5   3   2      48603.69      47962.37       351.81 o                         
   7   3   2       1894.20       1708.60        30.67 o                         
   9   3   2       2599.72       2573.35        48.40 o                         
  11   3   2       7698.84       7627.59       132.84 o                         
  13   3   2        444.86        456.20        23.32 o                         
  15   3   2       1430.95       1491.79        50.33 o                         
  17   3   2       1778.26       1684.95        83.89 o                         
  19   3   2        132.67        184.14        31.65 o                         
 -20   4   2        397.34        406.60        36.80 o                         
 -18   4   2        351.22        329.90        32.32 o                         
 -16   4   2        758.33        798.47        37.44 o                         
 -14   4   2       1857.89       1932.61        46.02 o                         
 -12   4   2       2434.59       2361.04        40.05 o                         
 -10   4   2       6442.24       5868.87       157.57 o                         
  -8   4   2       1337.48       1574.89        28.80 o                         
  -6   4   2       4142.26       3955.07        57.00 o                         
  -4   4   2      65182.30      69848.77       686.04 o                         
  -2   4   2        858.83        851.19        25.75 o                         
   0   4   2       2759.38       3763.97        66.08 o                         
   2   4   2      20349.82      18559.93       185.11 o                         
   4   4   2      14119.87      14322.38       136.22 o                         
   6   4   2       1289.97       1416.10        32.06 o                         
   8   4   2       6070.70       5795.51        82.94 o                         
  10   4   2       2917.39       2864.83        58.05 o                         
  12   4   2       3762.95       3781.63        90.95 o                         
  14   4   2        982.75        979.48        35.50 o                         
  16   4   2        316.88        315.08        30.28 o                         
  18   4   2        262.68        303.90        29.09 o                         
  20   4   2       2189.94       2006.31       144.65 o                         
 -21   5   2       1228.46       1130.31        77.20 o                         
 -19   5   2        568.99        549.04        41.80 o                         
 -17   5   2        751.36        745.52        45.75 o                         
 -15   5   2       1675.19       1725.91        40.10 o                         
 -13   5   2       1471.08       1537.79        33.69 o                         
 -11   5   2       1250.37       1216.77        27.34 o                         
  -9   5   2       4948.78       4907.50       105.53 o                         
  -7   5   2         16.92         22.72         4.63 o                         
  -5   5   2        925.46        845.45        17.64 o                         
  -3   5   2       6020.01       6577.81        94.85 o                         
  -1   5   2       5627.48       6563.17       154.58 o                         
   1   5   2       2478.05       2653.38        24.84 o                         
   3   5   2       1178.80       1436.99        16.53 o                         
   5   5   2       4777.61       5021.89        50.97 o                         
   7   5   2         89.85        105.25         7.19 o                         
   9   5   2        572.59        601.39        18.26 o                         
  11   5   2         53.66         91.17        17.96 o                         
  13   5   2       1263.56       1251.63        39.82 o                         
  15   5   2       1033.67       1046.55        44.96 o                         
  17   5   2       1124.13       1021.61        54.02 o                         
  19   5   2        304.31        268.98        28.71 o                         
 -20   6   2       1202.24       1201.69        78.77 o                         
 -18   6   2        468.20        378.11        37.37 o                         
 -16   6   2        273.13        284.09        22.02 o                         
 -14   6   2       1173.63       1192.11        30.84 o                         
 -12   6   2       7302.96       7481.18        98.69 o                         
 -10   6   2       6094.59       6025.88        87.78 o                         
  -8   6   2       2098.86       2462.86        40.67 o                         
  -6   6   2       1686.19       2165.50        29.01 o                         
  -4   6   2      50967.83      52478.30       419.66 o                         
  -2   6   2      12910.15      12483.05       136.99 o                         
   0   6   2       3963.24       5169.28        47.36 o                         
   2   6   2       6790.10       6160.02        91.37 o                         
   4   6   2       3297.37       2763.71        33.15 o                         
   6   6   2      14182.25      13668.20       146.50 o                         
   8   6   2       3772.51       3689.35        51.18 o                         
  10   6   2        606.59        676.43        24.53 o                         
  12   6   2         18.41         29.33        12.33 o                         
  14   6   2       7925.31       7959.14       136.09 o                         
  16   6   2       1229.53       1280.61        51.87 o                         
  18   6   2         16.23         26.66        12.39 o                         
 -21   7   2       1431.33       1418.97       172.82 o                         
 -19   7   2       1475.50       1681.60        93.24 o                         
 -17   7   2        654.73        628.68        33.72 o                         
 -15   7   2        758.64        796.18        35.35 o                         
 -13   7   2       6677.06       6959.39        93.09 o                         
 -11   7   2       2396.64       2309.39        44.65 o                         
  -9   7   2         47.55         32.23         4.89 o                         
  -7   7   2       6152.90       5937.07        83.21 o                         
  -5   7   2       2011.85       1900.58        29.99 o                         
  -3   7   2      15829.52      15195.89       152.12 o                         
  -1   7   2      15733.04      14553.42       142.72 o                         
   1   7   2        888.33       1016.73        16.35 o                         
   3   7   2        905.17        930.66        14.31 o                         
   5   7   2      21043.16      20077.31       147.84 o                         
   7   7   2      10285.12       9981.86        87.64 o                         
   9   7   2       1277.96       1312.79        29.79 o                         
  11   7   2        833.60        743.50        32.51 o                         
  13   7   2       1668.24       1643.31        55.66 o                         
  15   7   2       1300.05       1233.22        52.82 o                         
  17   7   2       1716.72       1800.70        71.15 o                         
  19   7   2        148.87        156.89        27.00 o                         
 -20   8   2        205.06        211.60        47.80 o                         
 -18   8   2       1232.89       1300.79        79.78 o                         
 -16   8   2        954.43        973.87        54.64 o                         
 -14   8   2        920.44        975.73        31.83 o                         
 -12   8   2       8205.17       8784.97       120.17 o                         
 -10   8   2         10.23         10.76         8.27 o                         
  -8   8   2       6369.76       6736.48        77.11 o                         
  -6   8   2       1428.23       1469.66        27.76 o                         
  -4   8   2       8018.78       8191.36       101.59 o                         
  -2   8   2        942.93        907.82        15.08 o                         
   0   8   2       1460.33       1507.50        19.57 o                         
   2   8   2         75.32         69.27         4.18 o                         
   4   8   2       3144.91       3052.60        57.56 o                         
   6   8   2        708.69        753.49        18.16 o                         
   8   8   2        159.67        140.93         8.83 o                         
  10   8   2        821.32        810.18        29.77 o                         
  12   8   2        821.89        789.74        41.49 o                         
  14   8   2        738.17        777.42        40.27 o                         
  16   8   2       1404.86       1331.15        54.35 o                         
  18   8   2        220.49        215.38        23.00 o                         
 -19   9   2       1210.07       1315.45        82.16 o                         
 -17   9   2        441.77        447.98        34.94 o                         
 -15   9   2       1632.78       1688.66        89.11 o                         
 -13   9   2        262.50        270.36        16.63 o                         
 -11   9   2       1683.92       1777.19        39.46 o                         
  -9   9   2        248.93        240.40        12.80 o                         
  -7   9   2      11898.79      12218.90       123.82 o                         
  -5   9   2       1214.78       1126.22        21.46 o                         
  -3   9   2       1739.31       2010.56        27.19 o                         
  -1   9   2        864.11        730.40        15.86 o                         
   1   9   2       7764.21       7255.75        77.97 o                         
   3   9   2       7065.05       6576.97        82.20 o                         
   5   9   2         32.60         19.77         4.45 o                         
   7   9   2        919.11       1012.03        23.01 o                         
   9   9   2       1023.11        933.15        24.76 o                         
  11   9   2       5954.10       5969.77       117.48 o                         
  13   9   2        499.97        483.55        31.90 o                         
  15   9   2        609.69        563.89        35.51 o                         
  17   9   2        458.77        442.79        32.65 o                         
  19   9   2       1373.96       1264.56        86.83 o                         
 -20  10   2        131.67        180.81        26.13 o                         
 -18  10   2        346.01        392.29        37.39 o                         
 -16  10   2       2047.87       2101.17        79.46 o                         
 -14  10   2        255.80        287.88        21.07 o                         
 -12  10   2       2648.78       2774.53        61.22 o                         
 -10  10   2       2054.66       2074.96        42.23 o                         
  -8  10   2        588.48        522.23        17.15 o                         
  -6  10   2       2370.70       2234.89        33.89 o                         
  -4  10   2       5998.03       5820.85        59.85 o                         
  -2  10   2       1406.44       1284.36        19.96 o                         
   0  10   2       2068.73       1884.40        25.91 o                         
   2  10   2       9697.32       8826.49       134.16 o                         
   4  10   2       4431.02       4086.12        46.67 o                         
   6  10   2       1013.02        984.11        23.02 o                         
   8  10   2        482.44        400.40        15.25 o                         
  10  10   2       2389.78       2333.68        60.15 o                         
  12  10   2        299.91        252.78        26.04 o                         
  14  10   2       2809.75       2754.02        79.98 o                         
  16  10   2        491.96        511.84        34.92 o                         
  18  10   2         43.04         27.24        10.58 o                         
 -19  11   2       1023.86       1172.28        61.51 o                         
 -17  11   2        124.96        142.88        18.31 o                         
 -15  11   2       1069.77       1088.90        41.86 o                         
 -13  11   2        964.31        984.88        37.31 o                         
 -11  11   2       1277.54       1344.34        37.25 o                         
  -9  11   2        718.56        734.03        21.95 o                         
  -7  11   2        569.96        538.36        17.17 o                         
  -5  11   2         33.59         32.53         4.84 o                         
  -3  11   2       6622.96       6739.93        82.09 o                         
  -1  11   2         23.94         23.14         3.90 o                         
   1  11   2        291.00        279.04        10.52 o                         
   3  11   2        105.60        104.40         6.87 o                         
   5  11   2       6622.23       6426.60       128.14 o                         
   7  11   2       1600.11       1591.05        32.39 o                         
   9  11   2       1015.78       1035.83        29.18 o                         
  11  11   2        473.67        426.49        32.16 o                         
  13  11   2       1700.69       1585.83        65.01 o                         
  15  11   2        986.34        955.18        47.93 o                         
  17  11   2        127.66         84.29        14.82 o                         
 -18  12   2       1585.80       1622.27       137.62 o                         
 -16  12   2        864.12        955.73        43.92 o                         
 -14  12   2       1542.28       1666.87        46.45 o                         
 -12  12   2       1542.72       1689.48        43.40 o                         
 -10  12   2       1692.40       1788.86        41.19 o                         
  -8  12   2       4626.66       4844.79        62.80 o                         
  -6  12   2        517.89        521.85        16.47 o                         
  -4  12   2        296.02        361.05        12.22 o                         
  -2  12   2        883.61        830.81        16.41 o                         
   0  12   2       3547.14       3661.96        65.73 o                         
   2  12   2        263.76        281.23        11.08 o                         
   4  12   2        352.33        371.14        16.38 o                         
   6  12   2       3247.51       3305.47        49.85 o                         
   8  12   2       1517.08       1510.46        40.54 o                         
  10  12   2       1770.61       1819.77        55.57 o                         
  12  12   2        535.77        535.41        37.75 o                         
  14  12   2        133.15        101.29        17.91 o                         
  16  12   2        626.90        637.87        39.27 o                         
 -17  13   2        433.37        453.39        36.27 o                         
 -15  13   2       1720.81       1858.45        59.61 o                         
 -13  13   2       1834.45       1877.97        48.47 o                         
 -11  13   2       1827.35       2114.18        47.79 o                         
  -9  13   2       1457.44       1522.57        33.84 o                         
  -7  13   2       1917.55       1955.65        49.70 o                         
  -5  13   2       3243.03       3228.31        58.91 o                         
  -3  13   2        814.08        812.21        21.60 o                         
  -1  13   2        206.37        186.28        10.92 o                         
   1  13   2       6722.93       6730.47       108.66 o                         
   3  13   2       6157.52       6074.05        81.84 o                         
   5  13   2        300.26        251.17        14.40 o                         
   7  13   2        554.58        579.54        22.55 o                         
   9  13   2       2236.24       2297.77        47.67 o                         
  11  13   2       4647.28       4676.27       115.52 o                         
  13  13   2       1152.25       1129.38        57.09 o                         
  15  13   2       1240.35       1099.95        52.69 o                         
  17  13   2        553.80        558.21        42.65 o                         
 -18  14   2        465.12        438.71        36.59 o                         
 -16  14   2       1301.40       1377.21        62.31 o                         
 -14  14   2         10.88         -2.07        11.31 o                         
 -12  14   2        109.90         93.30        13.49 o                         
 -10  14   2        422.47        483.06        22.86 o                         
  -8  14   2        792.88        789.63        26.85 o                         
  -6  14   2       1912.03       1955.07        40.40 o                         
  -4  14   2        206.71        170.48        11.17 o                         
  -2  14   2         17.60         24.79         5.84 o                         
   0  14   2        679.77        671.01        20.73 o                         
   2  14   2       3332.68       3257.67        54.74 o                         
   4  14   2        753.46        705.44        24.23 o                         
   6  14   2        331.59        345.89        18.15 o                         
   8  14   2        467.82        495.93        22.12 o                         
  10  14   2       2225.74       2178.67        56.73 o                         
  12  14   2        660.42        633.87        43.00 o                         
  14  14   2         80.60         63.70        15.92 o                         
  16  14   2        260.18        220.98        23.79 o                         
 -17  15   2       1503.29       1558.83        67.67 o                         
 -15  15   2        666.66        698.37        43.85 o                         
 -13  15   2        516.40        540.82        36.47 o                         
 -11  15   2       1976.82       2027.07        65.13 o                         
  -9  15   2        618.19        618.28        25.32 o                         
  -7  15   2       1130.64       1226.99        32.05 o                         
  -5  15   2       2381.63       2479.30        44.76 o                         
  -3  15   2       1127.40       1170.46        30.14 o                         
  -1  15   2        469.25        513.88        22.15 o                         
   1  15   2        532.03        563.19        22.19 o                         
   3  15   2       2238.71       2361.46        51.76 o                         
   5  15   2        309.91        297.03        18.81 o                         
   7  15   2       1576.93       1638.83        41.30 o                         
   9  15   2       2737.35       2735.64        55.72 o                         
  11  15   2         57.70         33.60        14.66 o                         
  13  15   2       1796.57       1782.68        74.38 o                         
  15  15   2        543.80        513.08        36.65 o                         
 -16  16   2        239.28        228.85        22.13 o                         
 -14  16   2       1366.26       1372.01        52.86 o                         
 -12  16   2        918.41        938.91        41.39 o                         
 -10  16   2       2109.43       2158.07        53.39 o                         
  -8  16   2       2200.97       2286.55        62.55 o                         
  -6  16   2       1258.56       1238.57        32.93 o                         
  -4  16   2        193.01        191.36        13.44 o                         
  -2  16   2       3932.61       3991.49        68.72 o                         
   0  16   2       2241.16       2300.95        49.00 o                         
   2  16   2        353.34        393.93        21.32 o                         
   4  16   2       3145.21       3163.16        63.87 o                         
   6  16   2       2936.80       3024.42        58.88 o                         
   8  16   2       1090.96       1053.61        34.30 o                         
  10  16   2        367.03        369.06        24.52 o                         
  12  16   2       1606.04       1565.66        69.96 o                         
  14  16   2        719.95        686.91        56.99 o                         
 -15  17   2        263.60        280.32        28.82 o                         
 -13  17   2        772.37        845.81        46.85 o                         
 -11  17   2        292.96        264.64        21.70 o                         
  -9  17   2        160.00        156.22        16.78 o                         
  -7  17   2        506.88        485.90        25.30 o                         
  -5  17   2       1576.04       1603.47        39.45 o                         
  -3  17   2         67.39         65.63         9.75 o                         
  -1  17   2        415.54        437.52        21.96 o                         
   1  17   2       1143.42       1146.60        31.48 o                         
   3  17   2       2903.24       2986.32        73.89 o                         
   5  17   2        269.07        257.66        21.46 o                         
   7  17   2        138.99        131.49        13.06 o                         
   9  17   2        440.36        430.23        27.04 o                         
  11  17   2        994.67       1016.33        56.41 o                         
  13  17   2        417.50        393.01        38.36 o                         
 -14  18   2        528.65        515.81        38.07 o                         
 -12  18   2       1184.61       1239.69        56.79 o                         
 -10  18   2         46.23         42.53        10.59 o                         
  -8  18   2       1063.23       1078.65        37.86 o                         
  -6  18   2        995.97       1029.08        41.42 o                         
  -4  18   2        336.96        333.17        20.58 o                         
  -2  18   2       2884.33       3048.21        62.71 o                         
   0  18   2        906.76        935.20        32.54 o                         
   2  18   2        859.42        839.68        34.39 o                         
   4  18   2       1229.21       1212.31        45.63 o                         
   6  18   2        919.09        891.83        36.02 o                         
   8  18   2         73.82         61.46         9.87 o                         
  10  18   2        274.40        282.24        30.62 o                         
  12  18   2       1480.24       1461.79        79.25 o                         
 -13  19   2       1104.34       1150.34        55.58 o                         
 -11  19   2       2018.47       2176.49        67.18 o                         
  -9  19   2        687.90        665.32        35.90 o                         
  -7  19   2        481.81        454.18        29.03 o                         
  -5  19   2       3221.57       3225.81        76.86 o                         
  -3  19   2       2540.30       2690.28        60.98 o                         
  -1  19   2        124.61        108.68        12.90 o                         
   1  19   2        542.15        547.59        27.36 o                         
   3  19   2       1756.84       1825.54        65.54 o                         
   5  19   2        487.81        499.30        27.63 o                         
   7  19   2       2260.03       2315.38        60.80 o                         
   9  19   2       1435.66       1362.20        66.34 o                         
  11  19   2         60.15         47.80        15.51 o                         
 -12  20   2        863.00        944.16        53.76 o                         
 -10  20   2        533.18        523.35        50.61 o                         
  -8  20   2        304.94        281.80        24.18 o                         
  -6  20   2         37.26         25.03        10.01 o                         
  -4  20   2       1622.81       1665.62        54.67 o                         
  -2  20   2       2116.97       2126.55        54.80 o                         
   0  20   2        104.55         99.94        15.61 o                         
   2  20   2        498.32        419.41        48.51 o                         
   4  20   2        913.99        912.08        41.75 o                         
   6  20   2       3113.38       3152.58        73.48 o                         
   8  20   2        135.41        153.66        20.11 o                         
  10  20   2        328.57        310.98        42.34 o                         
 -11  21   2        785.36        819.72        49.59 o                         
  -9  21   2        733.36        674.80        37.44 o                         
  -7  21   2        431.11        429.73        29.61 o                         
  -5  21   2       1213.92       1160.48        47.30 o                         
  -3  21   2       1002.47       1032.20        53.84 o                         
  -1  21   2         20.24        -11.76        11.76 o                         
   1  21   2       2468.71       2426.41        82.29 o                         
   3  21   2        674.68        646.79        42.03 o                         
   5  21   2        592.68        563.99        44.68 o                         
   7  21   2        453.29        422.65        26.88 o                         
   9  21   2        100.97         87.20        26.99 o                         
 -10  22   2         22.91         29.09        12.28 o                         
  -8  22   2        874.72        835.44        50.62 o                         
  -6  22   2        600.22        605.73        43.07 o                         
  -4  22   2        167.00        193.58        24.14 o                         
  -2  22   2       1139.35       1213.32        71.21 o                         
   0  22   2       1243.28       1269.55        85.46 o                         
   2  22   2        192.65        177.74        23.24 o                         
   4  22   2        599.50        601.06        36.35 o                         
   6  22   2        747.66        710.73        35.23 o                         
   8  22   2         59.27         38.63        13.69 o                         
  -7  23   2        434.26        449.08        37.16 o                         
  -5  23   2       1134.78       1068.82        57.74 o                         
  -3  23   2       1045.53       1116.44        69.96 o                         
  -1  23   2        201.75        201.70        29.76 o                         
   1  23   2        182.12        190.90        30.75 o                         
   3  23   2        837.65        817.70        49.23 o                         
   5  23   2        388.42        368.57        29.07 o                         
   7  23   2        308.17        346.64        61.96 o
[truncated: 256,771 more chars]
